# Supplementary material for: Crystal structure of di­chlorido­bis­(dimethyl N-cyano­dithio­imino­carbonate)zinc
Source: Acta Crystallogr E Crystallogr Commun. 2016 Feb 24;72(Pt 3):417–9. doi: 10.1107/S2056989016002607 (PMC4778821; doi:10.1107/S2056989016002607)
Supplement: Supplementary file 1 [file e-72-00417-sup1.cif]

##############################################################################
#                                                                            #
# This CIF contains the data in a paper accepted for publication in          #
# Acta Crystallographica Section E. It conforms to the requirements of       #
# Notes for Authors for Acta Crystallographica Section E, and has been       #
# peer reviewed under the auspices of the IUCr Commission on Journals.       #
#                                                                            #
# Full details of the Crystallographic Information File format               #
# are given in the paper "The Crystallographic Information File (CIF):       #
# a New Standard Archive File for Crystallography" by S. R. Hall, F. H.      #
# Allen and I. D. Brown [Acta Cryst. (1991), A47, 655-685].                  #
#                                                                            #
# The current version of the core CIF dictionary is obtainable from          #
# ftp://ftp.iucr.org/pub/cif_core.dic.                                       #
#                                                                            #
# Software is freely available for graphical display of the structure(s)     #
# in this CIF. For information consult the CIF software page                 #
# http://www.iucr.org/resources/cif/software.                                #
#                                                                            #
# This file may be used for bona fide research purposes within the           #
# scientific community so long as proper attribution is given to the journal # 
# article from which it was obtained.                                        #
#                                                                            #
##############################################################################
data_I
_audit_creation_method     'SHELXL-2014/7'
_journal_date_recd_electronic     2016-01-27
_journal_date_accepted     2016-02-13
_journal_name_full     'Acta Crystallographica, Section E'
_journal_year     2016
_journal_volume     72
_journal_issue      3
_journal_page_first     417
_journal_page_last     419
_journal_paper_category     GM
_journal_paper_doi     10.1107/S2056989016002607
_journal_coeditor_code     IS5443
_publ_contact_author_name     'Mouhamadou Birame Diop'
_publ_contact_author_address
;
Laboratoire de Chimie Min\'erale et Analytique
D\'epartement de Chimie, Facult\'e des Sciences et Techniques,
Universit\'e Cheikh Anta Diop,
Dakar, Senegal
;
_publ_contact_author_email     mouhamadoubdiop@gmail.com
_publ_contact_author_fax     '00221338246318'
_publ_contact_author_phone     '00221338250202'
_publ_section_title
;
Crystal structure of dichloridobis(dimethyl
<i>N</i>-cyanodithioiminocarbonate)zinc
;
loop_
    _publ_author_name
    _publ_author_footnote
    _publ_author_address
    'Diop, Mouhamadou Birame' .
;
Laboratoire de Chimie Min\'erale et Analytique
D\'epartement de Chimie, Facult\'e des Sciences et Techniques,
Universit\'e Cheikh Anta Diop,
Dakar, Senegal
;
    'Diop, Libasse' .
;
Laboratoire de Chimie Min\'erale et Analytique
D\'epartement de Chimie, Facult\'e des Sciences et Techniques,
Universit\'e Cheikh Anta Diop,
Dakar, Senegal
;
    'Oliver, Allen G.' .
;
Department of Chemistry and Biochemistry, University of Notre Dame, 246
Nieuwland
Science Hall, Notre Dame
IN 46557-5670,
USA
;
_publ_section_synopsis
;
The title complex consists of a Zn^II^ atom coordinated by two Cl atoms and two
dimethyl <i>N</i>-cyanodithioiminocarbonate ligands bonded through the
terminal N atom in a distorted tetrahedral manner. The complex molecules
interact through C---H...Cl and Cl...S interactions to give a layered
structure in the crystal.
;
_chemical_name_systematic
;
Dichloridobis(dimethyl
<i>N</i>-cyanodithioiminocarbonate)zinc
;
_chemical_name_common     ?
_chemical_formula_moiety     'C8 H12 Cl2 N4 S4 Zn'
_chemical_formula_sum     'C8 H12 Cl2 N4 S4 Zn'
_chemical_formula_iupac     '[Zn (C4 H6 N2 S2)2 Cl2]'
_chemical_formula_weight     428.73
_chemical_melting_point     ?
_shelx_space_group_comment
;
The symmetry employed for this shelxl refinement is uniquely defined
by the following loop, which should always be used as a source of
symmetry information in preference to the above space-group names.
They are only intended as comments.
;
_space_group_crystal_system     triclinic
_space_group_name_H-M_alt     'P -1'
_space_group_name_Hall     '-P 1'
loop_
    _space_group_symop_operation_xyz
    'x, y, z'
    '-x, -y, -z'
_cell_length_a     8.8574(5)
_cell_length_b     8.8833(6)
_cell_length_c     11.2391(7)
_cell_angle_alpha     73.0839(16)
_cell_angle_beta     87.4301(16)
_cell_angle_gamma     79.9801(16)
_cell_volume     833.14(9)
_cell_formula_units_Z     2
_cell_measurement_reflns_used     8988
_cell_measurement_theta_min     2.33
_cell_measurement_theta_max     28.56
_cell_measurement_temperature     120(2)
_exptl_crystal_description     block
_exptl_crystal_colour     colourless
_exptl_crystal_size_max     0.488
_exptl_crystal_size_mid     0.214
_exptl_crystal_size_min     0.166
_exptl_crystal_density_diffrn     1.709
_exptl_crystal_density_meas     ?
_exptl_crystal_density_method     ?
_exptl_crystal_F_000     432
_exptl_absorpt_coefficient_mu     2.286
_exptl_absorpt_correction_type     numerical
_exptl_absorpt_process_details
;
(<i>SADABS</i>; Krause <i>et al.</i>, 2015)
;
_shelx_estimated_absorpt_T_min     0.402
_shelx_estimated_absorpt_T_max     0.703
_exptl_absorpt_correction_T_min     0.5203
_exptl_absorpt_correction_T_max     0.7927
_diffrn_ambient_temperature     120(2)
_diffrn_radiation_type     MoK\a
_diffrn_radiation_wavelength     0.71073
_diffrn_radiation_source     'fine-focus sealed tube'
_diffrn_radiation_monochromator     graphite
_diffrn_measurement_device_type     'Bruker Kappa X8 APEXII'
_diffrn_measurement_method     'combination of \w and \f-scans '
_diffrn_detector_area_resol_mean     8.33
_diffrn_reflns_number     13605
_diffrn_reflns_av_R_equivalents     0.0186
_diffrn_reflns_theta_min     1.894
_diffrn_reflns_theta_max     28.578
_diffrn_reflns_theta_full     25.242
_diffrn_measured_fraction_theta_max     0.996
_diffrn_measured_fraction_theta_full     0.999
_diffrn_reflns_limit_h_min     -11
_diffrn_reflns_limit_h_max     11
_diffrn_reflns_limit_k_min     -9
_diffrn_reflns_limit_k_max     11
_diffrn_reflns_limit_l_min     -14
_diffrn_reflns_limit_l_max     15
_refine_special_details     ?
_reflns_number_total     4239
_reflns_number_gt     3939
_reflns_threshold_expression     'I > 2\s(I)'
_refine_ls_structure_factor_coef     Fsqd
_refine_ls_matrix_type     full
_refine_ls_R_factor_all     0.0271
_refine_ls_R_factor_gt     0.0249
_refine_ls_wR_factor_gt     0.0611
_refine_ls_wR_factor_ref     0.0624
_refine_ls_goodness_of_fit_ref     1.157
_refine_ls_restrained_S_all     1.157
_refine_ls_number_reflns     4239
_refine_ls_number_parameters     176
_refine_ls_number_restraints     0
_refine_ls_hydrogen_treatment     constr
_refine_ls_weighting_scheme     calc
_refine_ls_weighting_details
              'w=1/[\s^2^(Fo^2^)+(0.0275P)^2^+0.4996P] where P=(Fo^2^+2Fc^2^)/3'
_atom_sites_solution_hydrogens     geom
_atom_sites_solution_primary     isomor
_atom_sites_solution_secondary     difmap
_refine_ls_shift/su_max     0.001
_refine_ls_shift/su_mean     0.000
_refine_diff_density_max     0.706
_refine_diff_density_min     -0.374
_refine_ls_extinction_method     none
_refine_ls_extinction_coef     .
loop_
    _atom_type_symbol
    _atom_type_description
    _atom_type_scat_dispersion_real
    _atom_type_scat_dispersion_imag
    _atom_type_scat_source
    'C' 'C' 0.0033 0.0016
                         'International Tables Vol C Tables 4.2.6.8 and 6.1.1.4'
    'H' 'H' 0.0000 0.0000
                         'International Tables Vol C Tables 4.2.6.8 and 6.1.1.4'
    'N' 'N' 0.0061 0.0033
                         'International Tables Vol C Tables 4.2.6.8 and 6.1.1.4'
    'S' 'S' 0.1246 0.1234
                         'International Tables Vol C Tables 4.2.6.8 and 6.1.1.4'
    'Cl' 'Cl' 0.1484 0.1585
                         'International Tables Vol C Tables 4.2.6.8 and 6.1.1.4'
    'Zn' 'Zn' 0.2839 1.4301
                         'International Tables Vol C Tables 4.2.6.8 and 6.1.1.4'
_computing_data_collection
;
APEX2 (Bruker, 2015)
;
_computing_cell_refinement
;
SAINT (Bruker, 2015)
;
_computing_data_reduction
;
SAINT (Bruker, 2015)
;
_computing_structure_solution
;
SHELXT2014 (Sheldrick, 2015<i>a</i>)
;
_computing_structure_refinement
;
SHELXL2014 (Sheldrick, 2015<i>b</i>)
;
_computing_molecular_graphics
;
XP in SHELXTL (Sheldrick, 2008)
;
_computing_publication_material
;
Mercury (Macrae <i>et al.</i>, 2006)
;
loop_
    _atom_site_type_symbol
    _atom_site_label
    _atom_site_fract_x
    _atom_site_fract_y
    _atom_site_fract_z
    _atom_site_U_iso_or_equiv
    _atom_site_adp_type
    _atom_site_calc_flag
    _atom_site_occupancy
    _atom_site_disorder_assembly
    _atom_site_disorder_group
    Zn Zn1 0.31840(2) 0.80108(2) 0.23625(2) 0.01602(6) Uani d 1 . .
    Cl Cl1 0.16956(5) 0.61543(5) 0.29276(4) 0.02386(9) Uani d 1 . .
    Cl Cl2 0.23470(5) 1.01274(5) 0.08093(4) 0.02331(9) Uani d 1 . .
    S S1 0.83793(5) 0.41654(5) 0.37573(4) 0.01844(9) Uani d 1 . .
    S S2 0.97579(4) 0.27942(5) 0.17752(4) 0.01855(9) Uani d 1 . .
    S S3 0.53848(5) 0.72562(5) 0.68555(4) 0.01877(9) Uani d 1 . .
    S S4 0.35318(5) 0.94788(5) 0.80760(4) 0.01798(9) Uani d 1 . .
    N N1 0.52396(16) 0.69240(17) 0.19696(14) 0.0216(3) Uani d 1 . .
    N N2 0.73637(16) 0.50808(17) 0.14285(13) 0.0186(3) Uani d 1 . .
    N N3 0.34751(18) 0.87159(18) 0.38602(13) 0.0223(3) Uani d 1 . .
    N N4 0.31171(17) 0.95551(17) 0.57596(13) 0.0192(3) Uani d 1 . .
    C C1 0.62644(18) 0.60463(19) 0.17805(15) 0.0178(3) Uani d 1 . .
    C C2 0.83921(17) 0.41281(18) 0.22362(15) 0.0163(3) Uani d 1 . .
    C C3 1.0004(2) 0.2705(2) 0.44393(16) 0.0248(3) Uani d 1 . .
    H H3A 0.9886 0.1666 0.4351 0.037 Uiso calc 1 . .
    H H3B 1.0075 0.2628 0.5323 0.037 Uiso calc 1 . .
    H H3C 1.0940 0.3023 0.4016 0.037 Uiso calc 1 . .
    C C4 0.9182(2) 0.3114(2) 0.01991(15) 0.0230(3) Uani d 1 . .
    H H4A 0.8123 0.2934 0.0184 0.034 Uiso calc 1 . .
    H H4B 0.9859 0.2369 -0.0164 0.034 Uiso calc 1 . .
    H H4C 0.9249 0.4213 -0.0285 0.034 Uiso calc 1 . .
    C C5 0.33745(19) 0.90393(19) 0.47793(15) 0.0189(3) Uani d 1 . .
    C C6 0.39261(18) 0.88406(19) 0.67851(15) 0.0170(3) Uani d 1 . .
    C C7 0.6027(2) 0.6667(2) 0.84453(16) 0.0228(3) Uani d 1 . .
    H H7A 0.6417 0.7550 0.8617 0.034 Uiso calc 1 . .
    H H7B 0.6845 0.5736 0.8586 0.034 Uiso calc 1 . .
    H H7C 0.5167 0.6393 0.9000 0.034 Uiso calc 1 . .
    C C8 0.1918(2) 1.1031(2) 0.75497(17) 0.0237(3) Uani d 1 . .
    H H8A 0.2209 1.1840 0.6817 0.036 Uiso calc 1 . .
    H H8B 0.1590 1.1526 0.8213 0.036 Uiso calc 1 . .
    H H8C 0.1075 1.0578 0.7330 0.036 Uiso calc 1 . .
loop_
    _atom_site_aniso_label
    _atom_site_aniso_U_11
    _atom_site_aniso_U_22
    _atom_site_aniso_U_33
    _atom_site_aniso_U_12
    _atom_site_aniso_U_13
    _atom_site_aniso_U_23
    Zn1 0.01630(10) 0.01660(10) 0.01569(10) 0.00008(7) 0.00063(7) -0.00723(7)
    Cl1 0.02395(19) 0.0244(2) 0.0270(2) -0.00800(15) 0.00604(15) -0.01198(16)
    Cl2 0.0288(2) 0.01982(19) 0.01917(18) 0.00453(15) -0.00438(15) -0.00668(15)
    S1 0.01807(18) 0.02036(19) 0.01693(18) -0.00120(14) 0.00170(14) -0.00684(14)
    S2 0.01730(18) 0.01884(19) 0.01817(18) 0.00245(14) 0.00138(14) -0.00662(14)
    S3 0.02048(18) 0.01800(19) 0.01854(19) -0.00125(14) 0.00216(14) -0.00781(14)
    S4 0.02055(18) 0.01868(19) 0.01489(17) 0.00057(14) -0.00022(14) -0.00732(14)
    N1 0.0190(7) 0.0186(7) 0.0253(7) 0.0010(5) 0.0018(5) -0.0062(6)
    N2 0.0176(6) 0.0185(6) 0.0183(6) 0.0011(5) 0.0019(5) -0.0058(5)
    N3 0.0292(7) 0.0225(7) 0.0165(7) -0.0065(6) 0.0013(5) -0.0069(5)
    N4 0.0243(7) 0.0190(7) 0.0150(6) -0.0034(5) 0.0006(5) -0.0063(5)
    C1 0.0193(7) 0.0165(7) 0.0172(7) -0.0032(6) -0.0001(6) -0.0040(6)
    C2 0.0151(7) 0.0153(7) 0.0186(7) -0.0032(5) 0.0031(5) -0.0052(6)
    C3 0.0242(8) 0.0278(9) 0.0189(8) 0.0018(7) -0.0031(6) -0.0044(7)
    C4 0.0245(8) 0.0267(9) 0.0174(8) 0.0016(7) 0.0007(6) -0.0094(6)
    C5 0.0219(8) 0.0165(7) 0.0183(7) -0.0058(6) 0.0011(6) -0.0036(6)
    C6 0.0193(7) 0.0162(7) 0.0168(7) -0.0052(6) 0.0027(6) -0.0060(6)
    C7 0.0221(8) 0.0236(8) 0.0230(8) 0.0017(6) -0.0043(6) -0.0097(7)
    C8 0.0256(8) 0.0212(8) 0.0229(8) 0.0049(6) -0.0024(6) -0.0090(7)
_geom_special_details
;
 All esds (except the esd in the dihedral angle between two l.s. planes)
 are estimated using the full covariance matrix.  The cell esds are taken
 into account individually in the estimation of esds in distances, angles
 and torsion angles; correlations between esds in cell parameters are only
 used when they are defined by crystal symmetry.  An approximate (isotropic)
 treatment of cell esds is used for estimating esds involving l.s. planes.
;
loop_
    _geom_bond_atom_site_label_1
    _geom_bond_atom_site_label_2
    _geom_bond_site_symmetry_2
    _geom_bond_distance
    _geom_bond_publ_flag
    Zn1 N3 . 2.0003(15) ?
    Zn1 N1 . 2.0016(14) ?
    Zn1 Cl2 . 2.2030(4) ?
    Zn1 Cl1 . 2.2210(4) ?
    S1 C2 . 1.7191(17) ?
    S1 C3 . 1.7922(18) ?
    S2 C2 . 1.7141(16) ?
    S2 C4 . 1.7935(17) ?
    S3 C6 . 1.7228(17) ?
    S3 C7 . 1.7980(17) ?
    S4 C6 . 1.7067(16) ?
    S4 C8 . 1.7914(17) ?
    N1 C1 . 1.144(2) ?
    N2 C1 . 1.309(2) ?
    N2 C2 . 1.315(2) ?
    N3 C5 . 1.146(2) ?
    N4 C5 . 1.308(2) ?
    N4 C6 . 1.317(2) ?
    C3 H3A . 0.9800 ?
    C3 H3B . 0.9800 ?
    C3 H3C . 0.9800 ?
    C4 H4A . 0.9800 ?
    C4 H4B . 0.9800 ?
    C4 H4C . 0.9800 ?
    C7 H7A . 0.9800 ?
    C7 H7B . 0.9800 ?
    C7 H7C . 0.9800 ?
    C8 H8A . 0.9800 ?
    C8 H8B . 0.9800 ?
    C8 H8C . 0.9800 ?
loop_
    _geom_angle_atom_site_label_1
    _geom_angle_atom_site_label_2
    _geom_angle_atom_site_label_3
    _geom_angle_site_symmetry_1
    _geom_angle_site_symmetry_3
    _geom_angle
    _geom_angle_publ_flag
    N3 Zn1 N1 . . 106.61(6) ?
    N3 Zn1 Cl2 . . 108.82(5) ?
    N1 Zn1 Cl2 . . 110.62(4) ?
    N3 Zn1 Cl1 . . 107.09(4) ?
    N1 Zn1 Cl1 . . 106.71(4) ?
    Cl2 Zn1 Cl1 . . 116.505(19) ?
    C2 S1 C3 . . 103.78(8) ?
    C2 S2 C4 . . 101.50(8) ?
    C6 S3 C7 . . 103.40(8) ?
    C6 S4 C8 . . 101.30(8) ?
    C1 N1 Zn1 . . 166.17(14) ?
    C1 N2 C2 . . 120.32(15) ?
    C5 N3 Zn1 . . 166.98(14) ?
    C5 N4 C6 . . 120.40(15) ?
    N1 C1 N2 . . 172.98(18) ?
    N2 C2 S2 . . 119.54(12) ?
    N2 C2 S1 . . 121.40(12) ?
    S2 C2 S1 . . 119.05(9) ?
    S1 C3 H3A . . 109.5 ?
    S1 C3 H3B . . 109.5 ?
    H3A C3 H3B . . 109.5 ?
    S1 C3 H3C . . 109.5 ?
    H3A C3 H3C . . 109.5 ?
    H3B C3 H3C . . 109.5 ?
    S2 C4 H4A . . 109.5 ?
    S2 C4 H4B . . 109.5 ?
    H4A C4 H4B . . 109.5 ?
    S2 C4 H4C . . 109.5 ?
    H4A C4 H4C . . 109.5 ?
    H4B C4 H4C . . 109.5 ?
    N3 C5 N4 . . 172.64(19) ?
    N4 C6 S4 . . 119.94(13) ?
    N4 C6 S3 . . 121.19(12) ?
    S4 C6 S3 . . 118.87(9) ?
    S3 C7 H7A . . 109.5 ?
    S3 C7 H7B . . 109.5 ?
    H7A C7 H7B . . 109.5 ?
    S3 C7 H7C . . 109.5 ?
    H7A C7 H7C . . 109.5 ?
    H7B C7 H7C . . 109.5 ?
    S4 C8 H8A . . 109.5 ?
    S4 C8 H8B . . 109.5 ?
    H8A C8 H8B . . 109.5 ?
    S4 C8 H8C . . 109.5 ?
    H8A C8 H8C . . 109.5 ?
    H8B C8 H8C . . 109.5 ?
loop_
    _geom_torsion_atom_site_label_1
    _geom_torsion_atom_site_label_2
    _geom_torsion_atom_site_label_3
    _geom_torsion_atom_site_label_4
    _geom_torsion_site_symmetry_1
    _geom_torsion_site_symmetry_2
    _geom_torsion_site_symmetry_3
    _geom_torsion_site_symmetry_4
    _geom_torsion
    _geom_torsion_publ_flag
    C1 N2 C2 S2 . . . . 176.35(12) ?
    C1 N2 C2 S1 . . . . -2.5(2) ?
    C4 S2 C2 N2 . . . . -3.57(15) ?
    C4 S2 C2 S1 . . . . 175.32(10) ?
    C3 S1 C2 N2 . . . . -178.77(14) ?
    C3 S1 C2 S2 . . . . 2.36(12) ?
    C5 N4 C6 S4 . . . . -177.58(12) ?
    C5 N4 C6 S3 . . . . 2.2(2) ?
    C8 S4 C6 N4 . . . . 2.39(15) ?
    C8 S4 C6 S3 . . . . -177.42(10) ?
    C7 S3 C6 N4 . . . . -176.93(14) ?
    C7 S3 C6 S4 . . . . 2.89(12) ?
loop_
    _geom_hbond_atom_site_label_D
    _geom_hbond_atom_site_label_H
    _geom_hbond_atom_site_label_A
    _geom_hbond_site_symmetry_A
    _geom_hbond_distance_DH
    _geom_hbond_distance_HA
    _geom_hbond_distance_DA
    _geom_hbond_angle_DHA
    C4 H4B Cl2 1_645 0.98 2.73 3.4486(18) 131
    C3 H3B Cl1 2_666 0.98 2.80 3.5868(19) 137
    C7 H7A Cl2 2_676 0.98 2.74 3.7165(18) 176
    C7 H7B Cl1 2_666 0.98 2.84 3.5976(18) 134
_shelx_hkl_file
;
  -1   0   0   10.86    0.28
  -1   0   0   11.21    0.28
  -1   0   0   11.15    0.28
  -1   0   0   10.97    0.28
   1   0   0   11.61    0.29
   1   0   0   10.79    0.28
   1   0   0   11.85    0.28
  -2   0   0   48.96    1.26
  -2   0   0   49.77    1.26
  -2   0   0   49.22    1.25
   2   0   0   52.08    1.26
   2   0   0   52.49    1.27
   2   0   0   48.64    1.26
  -3   0   0   28.64    0.75
  -3   0   0   28.32    0.74
  -3   0   0   28.77    0.74
   3   0   0   28.66    0.75
   3   0   0   31.12    0.76
   3   0   0   30.56    0.75
  -4   0   0    1.12    0.05
  -4   0   0    1.07    0.06
  -4   0   0    1.07    0.06
   4   0   0    1.21    0.06
   4   0   0    1.10    0.06
   4   0   0    1.30    0.07
  -5   0   0    0.29    0.03
  -5   0   0    0.24    0.04
  -5   0   0    0.31    0.04
   5   0   0    0.31    0.05
   5   0   0    0.37    0.04
   5   0   0    0.26    0.04
  -6   0   0   97.98    2.48
  -6   0   0   97.87    2.47
  -6   0   0   98.82    2.49
   6   0   0   97.37    2.49
   6   0   0  101.19    2.49
  -7   0   0   -0.02    0.02
  -7   0   0    0.01    0.04
  -7   0   0    0.02    0.04
   7   0   0   -0.01    0.03
   7   0   0   -0.04    0.03
  -8   0   0    4.75    0.18
  -8   0   0    4.50    0.17
   8   0   0    4.61    0.18
   8   0   0    4.39    0.17
  -9   0   0    1.32    0.10
  -9   0   0    1.07    0.09
   9   0   0    1.24    0.10
   9   0   0    1.15    0.10
 -10   0   0    3.84    0.18
 -10   0   0    3.69    0.17
  10   0   0    3.86    0.18
 -11   0   0   -0.05    0.07
 -11   0   0    0.03    0.07
  11   0   0    0.09    0.07
 -11   1   0    0.14    0.07
 -11   1   0    0.25    0.08
  10  -1   0    6.34    0.24
 -10   1   0    6.68    0.25
 -10   1   0    6.63    0.24
   9  -1   0   35.55    0.96
  -9   1   0   36.67    0.96
  -9   1   0   35.86    0.95
   8  -1   0    4.62    0.17
   8  -1   0    4.25    0.17
  -8   1   0    4.33    0.17
  -8   1   0    4.51    0.17
   7  -1   0   91.82    2.27
   7  -1   0   88.34    2.27
  -7   1   0   87.95    2.25
  -7   1   0   88.37    2.26
  -7   1   0   90.91    2.27
   6  -1   0    5.28    0.17
   6  -1   0    4.94    0.17
  -6   1   0    4.99    0.16
  -6   1   0    5.05    0.15
  -6   1   0    5.15    0.17
   5  -1   0   24.06    0.66
   5  -1   0   25.73    0.63
   5  -1   0   23.57    0.64
  -5   1   0   23.58    0.63
  -5   1   0   24.53    0.62
  -5   1   0   24.20    0.63
   4  -1   0   71.47    1.78
   4  -1   0   67.72    1.76
   4  -1   0   71.73    1.76
  -4   1   0   69.49    1.76
  -4   1   0   69.47    1.75
  -4   1   0   69.67    1.76
   3  -1   0  129.47    3.34
   3  -1   0  142.22    3.36
   3  -1   0  133.15    3.34
  -3   1   0  132.12    3.34
  -3   1   0  131.72    3.34
  -3   1   0  134.78    3.34
   2  -1   0   36.07    0.92
   2  -1   0   35.48    0.92
   2  -1   0   39.45    0.93
  -2   1   0   36.28    0.92
  -2   1   0   36.22    0.92
   1  -1   0  325.10    8.12
   1  -1   0  323.80    8.08
  -1   1   0  313.54    8.07
  -1   1   0  333.79    8.08
   0  -1   0    5.38    0.14
   0  -1   0    5.43    0.14
   0   1   0    5.56    0.14
   0   1   0    5.27    0.14
   0   1   0    5.11    0.14
  -1  -1   0   18.71    0.48
  -1  -1   0   18.45    0.48
  -1  -1   0   19.40    0.48
   1   1   0   19.01    0.48
   1   1   0   18.86    0.48
  -2  -1   0   23.58    0.59
  -2  -1   0   22.82    0.59
  -2  -1   0   23.88    0.59
   2   1   0   23.91    0.59
   2   1   0   23.85    0.60
   2   1   0   23.16    0.59
   2   1   0   22.55    0.59
  -3  -1   0   86.34    2.14
  -3  -1   0   85.06    2.15
  -3  -1   0   85.81    2.14
   3   1   0   87.15    2.15
   3   1   0   82.80    2.15
   3   1   0   85.16    2.14
   3   1   0   88.21    2.15
  -4  -1   0   88.10    2.22
  -4  -1   0   85.98    2.22
  -4  -1   0   90.20    2.21
   4   1   0   85.92    2.23
   4   1   0   89.09    2.23
   4   1   0   89.23    2.22
   4   1   0   91.91    2.24
  -5  -1   0   85.43    2.12
  -5  -1   0   82.45    2.12
  -5  -1   0   82.67    2.13
   5   1   0   85.04    2.12
   5   1   0   87.96    2.15
   5   1   0   83.67    2.13
   5   1   0   84.60    2.13
  -6  -1   0    0.27    0.04
  -6  -1   0    0.20    0.04
   6   1   0    0.21    0.04
   6   1   0    0.28    0.04
  -7  -1   0    0.71    0.07
  -7  -1   0    0.63    0.06
   7   1   0    0.59    0.06
   7   1   0    0.59    0.06
  -8  -1   0    9.81    0.30
  -8  -1   0   10.05    0.31
   8   1   0   10.07    0.31
   8   1   0    9.70    0.31
  -9  -1   0    8.18    0.27
  -9  -1   0    7.74    0.26
   9   1   0    8.10    0.28
   9   1   0    8.52    0.28
 -10  -1   0   10.33    0.33
 -10  -1   0    9.72    0.31
  10   1   0    9.66    0.33
  10   1   0    9.50    0.32
 -11  -1   0    8.51    0.30
 -11  -1   0    9.51    0.32
  11   1   0    9.04    0.32
 -11   2   0    0.17    0.08
 -11   2   0    0.18    0.08
 -10   2   0   15.71    0.46
 -10   2   0   15.30    0.46
  -9   2   0    3.52    0.16
  -9   2   0    3.07    0.16
   8  -2   0   53.41    1.38
  -8   2   0   53.54    1.38
  -8   2   0   54.08    1.39
   7  -2   0    4.06    0.14
   7  -2   0    3.89    0.15
  -7   2   0    3.73    0.13
  -7   2   0    3.78    0.15
  -7   2   0    3.78    0.15
   6  -2   0    4.27    0.16
   6  -2   0    4.44    0.15
  -6   2   0    4.58    0.16
  -6   2   0    4.73    0.16
  -6   2   0    4.66    0.15
   5  -2   0   13.51    0.38
   5  -2   0   13.91    0.40
   5  -2   0   13.79    0.37
  -5   2   0   14.01    0.38
  -5   2   0   13.52    0.38
  -5   2   0   14.16    0.37
   4  -2   0  113.59    2.89
   4  -2   0  114.42    2.90
   4  -2   0  118.83    2.92
  -4   2   0  117.32    2.89
  -4   2   0  113.90    2.89
  -4   2   0  115.64    2.89
   3  -2   0   44.77    1.14
   3  -2   0   43.81    1.14
   3  -2   0   48.12    1.16
  -3   2   0   44.55    1.14
  -3   2   0   45.02    1.14
   2  -2   0   44.63    1.09
   2  -2   0   41.68    1.07
  -2   2   0   41.69    1.07
  -2   2   0   42.50    1.07
   1  -2   0    1.10    0.04
   1  -2   0    1.00    0.04
   1  -2   0    1.05    0.05
  -1   2   0    1.05    0.04
  -1   2   0    1.09    0.04
  -1   2   0    1.16    0.04
   0  -2   0   11.60    0.30
   0  -2   0   11.53    0.30
   0   2   0   11.91    0.30
   0   2   0   11.43    0.30
   0   2   0   11.23    0.30
  -1  -2   0    6.31    0.18
  -1  -2   0    6.73    0.18
  -1  -2   0    6.79    0.18
   1   2   0    6.47    0.18
   1   2   0    6.55    0.17
  -2  -2   0 1000.00   24.21
  -2  -2   0  974.49   24.21
  -2  -2   0  951.35   24.20
   2   2   0  972.90   24.21
   2   2   0  959.87   24.20
  -3  -2   0    6.11    0.17
  -3  -2   0    5.66    0.17
  -3  -2   0    5.75    0.16
   3   2   0    5.99    0.17
   3   2   0    5.77    0.17
   3   2   0    5.43    0.17
  -4  -2   0   27.84    0.74
  -4  -2   0   28.60    0.73
  -4  -2   0   28.95    0.74
   4   2   0   29.17    0.73
   4   2   0   28.69    0.74
   4   2   0   28.48    0.74
  -5  -2   0    5.98    0.19
  -5  -2   0    6.21    0.19
  -5  -2   0    6.11    0.18
   5   2   0    6.50    0.19
   5   2   0    6.33    0.18
   5   2   0    6.13    0.19
  -6  -2   0   20.67    0.55
  -6  -2   0   20.98    0.56
  -6  -2   0   20.59    0.54
   6   2   0   20.97    0.55
   6   2   0   20.49    0.56
   6   2   0   20.44    0.56
  -7  -2   0    7.94    0.24
  -7  -2   0    7.79    0.25
   7   2   0    7.64    0.24
   7   2   0    7.82    0.25
   7   2   0    7.66    0.23
  -8  -2   0    2.72    0.13
  -8  -2   0    2.65    0.13
   8   2   0    2.64    0.13
   8   2   0    2.60    0.14
  -9  -2   0    5.28    0.20
  -9  -2   0    5.25    0.20
   9   2   0    5.40    0.21
   9   2   0    5.24    0.20
 -10  -2   0   -0.01    0.06
 -10  -2   0    0.01    0.06
  10   2   0   -0.07    0.05
  10   2   0    0.01    0.06
 -11  -2   0    4.55    0.21
 -11  -2   0    4.67    0.20
  11   2   0    5.15    0.28
  11   2   0    4.40    0.21
 -10   3   0    4.99    0.22
 -10   3   0    5.20    0.22
  -9   3   0    5.15    0.20
  -9   3   0    5.02    0.20
  -8   3   0    9.94    0.31
  -8   3   0   10.16    0.31
  -7   3   0    8.27    0.25
  -7   3   0    8.24    0.26
  -7   3   0    8.10    0.26
   6  -3   0    0.11    0.03
   6  -3   0    0.09    0.04
  -6   3   0    0.17    0.04
  -6   3   0    0.14    0.05
  -6   3   0    0.15    0.04
   5  -3   0   63.88    1.67
   5  -3   0   65.67    1.69
  -5   3   0   67.17    1.69
  -5   3   0   67.80    1.69
  -5   3   0   68.30    1.68
   4  -3   0   76.99    1.93
   4  -3   0   74.01    1.90
  -4   3   0   75.17    1.90
  -4   3   0   75.44    1.90
   3  -3   0   67.14    1.73
   3  -3   0   70.73    1.74
  -3   3   0   68.72    1.73
  -3   3   0   67.81    1.73
   2  -3   0   13.98    0.37
   2  -3   0   14.75    0.38
  -2   3   0   14.10    0.38
  -2   3   0   14.14    0.37
   1  -3   0    4.73    0.14
   1  -3   0    4.71    0.13
   1  -3   0    4.50    0.13
  -1   3   0    4.60    0.14
  -1   3   0    4.72    0.13
   0  -3   0   27.30    0.72
   0  -3   0   28.71    0.72
   0   3   0   28.55    0.72
   0   3   0   27.97    0.72
  -1  -3   0   47.25    1.19
  -1  -3   0   47.17    1.19
  -1  -3   0   48.65    1.20
   1   3   0   47.34    1.19
   1   3   0   47.59    1.19
   1   3   0   45.41    1.19
   1   3   0   47.75    1.19
  -2  -3   0   28.74    0.73
  -2  -3   0   28.81    0.73
  -2  -3   0   28.33    0.73
   2   3   0   29.00    0.72
   2   3   0   27.28    0.73
  -3  -3   0    5.58    0.16
  -3  -3   0    5.59    0.17
  -3  -3   0    5.16    0.16
   3   3   0    5.63    0.16
   3   3   0    5.04    0.16
   3   3   0    5.41    0.16
  -4  -3   0   22.58    0.57
  -4  -3   0   21.28    0.57
  -4  -3   0   19.27    0.57
   4   3   0   22.48    0.57
   4   3   0   21.34    0.57
   4   3   0   22.66    0.57
  -5  -3   0    0.12    0.04
  -5  -3   0    0.05    0.03
   5   3   0    0.11    0.03
   5   3   0    0.05    0.03
   5   3   0    0.07    0.03
  -6  -3   0    8.82    0.27
  -6  -3   0    9.00    0.26
   6   3   0    8.92    0.27
   6   3   0    8.93    0.26
   6   3   0    8.88    0.27
  -7  -3   0    0.38    0.06
  -7  -3   0    0.50    0.06
   7   3   0    0.43    0.05
   7   3   0    0.47    0.06
   7   3   0    0.37    0.06
  -8  -3   0    6.23    0.22
  -8  -3   0    6.02    0.21
   8   3   0    5.95    0.20
   8   3   0    5.81    0.21
   8   3   0    6.10    0.22
  -9  -3   0    1.34    0.11
  -9  -3   0    1.34    0.10
   9   3   0    1.45    0.12
   9   3   0    1.54    0.11
 -10  -3   0   33.03    0.86
 -10  -3   0   31.09    0.85
  10   3   0   31.24    0.86
  10   3   0   29.74    0.86
 -11  -3   0    0.45    0.09
 -11  -3   0    0.53    0.09
  11   3   0    0.67    0.10
  11   3   0    0.50    0.09
 -10   4   0    0.03    0.07
 -10   4   0    0.03    0.08
  -9   4   0    2.46    0.15
  -9   4   0    2.22    0.15
  -8   4   0    1.54    0.11
  -8   4   0    1.53    0.11
  -7   4   0   11.42    0.34
  -7   4   0   11.19    0.34
  -7   4   0   11.25    0.33
  -6   4   0   38.89    1.01
  -6   4   0   38.15    1.01
  -6   4   0   39.13    1.00
  -5   4   0    9.08    0.27
  -5   4   0    9.48    0.27
   4  -4   0   20.52    0.56
  -4   4   0   21.24    0.56
  -4   4   0   21.86    0.56
   3  -4   0    5.41    0.17
  -3   4   0    5.57    0.17
  -3   4   0    5.64    0.17
   2  -4   0    5.36    0.16
   2  -4   0    5.27    0.15
  -2   4   0    5.47    0.16
  -2   4   0    5.42    0.17
  -2   4   0    5.52    0.16
   1  -4   0   18.79    0.51
   1  -4   0   19.75    0.51
  -1   4   0   19.82    0.52
  -1   4   0   20.13    0.51
  -1   4   0   20.32    0.52
   0  -4   0    6.11    0.17
   0  -4   0    5.80    0.17
   0   4   0    5.96    0.18
   0   4   0    6.15    0.18
   0   4   0    6.09    0.18
  -1  -4   0   35.51    0.90
  -1  -4   0   33.76    0.90
   1   4   0   34.65    0.89
   1   4   0   35.62    0.90
   1   4   0   35.63    0.90
   1   4   0   35.67    0.90
  -2  -4   0    1.93    0.08
  -2  -4   0    1.95    0.09
   2   4   0    1.93    0.08
   2   4   0    2.02    0.08
   2   4   0    2.05    0.07
  -3  -4   0   40.85    1.03
  -3  -4   0   39.72    1.02
   3   4   0   40.34    1.02
   3   4   0   39.30    1.02
   3   4   0   40.10    1.02
   3   4   0   39.28    1.01
  -4  -4   0  116.58    2.97
  -4  -4   0  121.71    2.98
   4   4   0  116.31    2.97
   4   4   0  119.43    2.97
   4   4   0  117.67    2.97
  -5  -4   0    1.19    0.08
  -5  -4   0    1.22    0.08
   5   4   0    1.22    0.07
   5   4   0    1.16    0.08
   5   4   0    1.11    0.07
  -6  -4   0    5.54    0.20
  -6  -4   0    6.12    0.20
   6   4   0    6.16    0.19
   6   4   0    5.78    0.20
   6   4   0    5.89    0.19
  -7  -4   0   17.27    0.48
  -7  -4   0   17.57    0.48
   7   4   0   16.78    0.48
   7   4   0   16.90    0.49
   7   4   0   17.26    0.48
  -8  -4   0    0.64    0.08
  -8  -4   0    0.47    0.07
   8   4   0    0.42    0.06
   8   4   0    0.58    0.07
   8   4   0    0.58    0.08
  -9  -4   0   35.31    0.95
  -9  -4   0   36.17    0.96
   9   4   0   34.35    0.95
   9   4   0   36.25    0.96
 -10  -4   0   -0.06    0.07
 -10  -4   0    0.04    0.06
  10   4   0    0.00    0.06
  10   4   0    0.03    0.06
 -11  -4   0    0.04    0.07
 -11  -4   0    0.02    0.08
  11   4   0    0.02    0.07
  11   4   0    0.08    0.08
  -9   5   0    0.46    0.08
  -9   5   0    0.42    0.09
  -8   5   0   12.59    0.39
  -8   5   0   12.47    0.38
  -7   5   0    0.05    0.04
  -7   5   0    0.05    0.05
  -7   5   0    0.05    0.06
  -6   5   0    0.91    0.07
  -6   5   0    0.87    0.08
  -6   5   0    1.05    0.08
  -5   5   0    1.27    0.09
  -5   5   0    1.42    0.09
  -4   5   0   24.55    0.64
  -4   5   0   23.57    0.64
   3  -5   0    2.22    0.09
  -3   5   0    2.48    0.10
  -3   5   0    2.37    0.10
   2  -5   0   64.07    1.69
   2  -5   0   67.02    1.69
  -2   5   0   67.94    1.70
  -2   5   0   68.17    1.69
  -2   5   0   67.88    1.70
   1  -5   0    0.06    0.02
   1  -5   0    0.09    0.03
  -1   5   0    0.13    0.03
  -1   5   0    0.09    0.03
  -1   5   0    0.13    0.03
   0  -5   0   13.84    0.38
   0   5   0   14.45    0.38
   0   5   0   14.00    0.38
   0   5   0   13.95    0.38
  -1  -5   0    2.49    0.09
   1   5   0    2.44    0.10
   1   5   0    2.42    0.10
   1   5   0    2.32    0.09
   1   5   0    2.30    0.08
  -2  -5   0  112.77    2.85
  -2  -5   0  112.49    2.85
   2   5   0  113.96    2.84
   2   5   0  112.54    2.83
   2   5   0  112.79    2.85
   2   5   0  115.70    2.85
  -3  -5   0    0.01    0.04
  -3  -5   0    0.07    0.03
   3   5   0    0.04    0.03
   3   5   0    0.08    0.03
   3   5   0    0.06    0.03
   3   5   0    0.07    0.03
  -4  -5   0    0.50    0.05
  -4  -5   0    0.62    0.06
   4   5   0    0.57    0.05
   4   5   0    0.50    0.05
   4   5   0    0.47    0.05
   4   5   0    0.60    0.06
  -5  -5   0   15.79    0.44
  -5  -5   0   16.27    0.45
   5   5   0   15.80    0.44
   5   5   0   15.52    0.44
   5   5   0   15.56    0.43
  -6  -5   0   32.30    0.87
  -6  -5   0   33.17    0.87
   6   5   0   32.11    0.86
   6   5   0   33.18    0.87
   6   5   0   32.89    0.86
  -7  -5   0    2.51    0.13
  -7  -5   0    2.53    0.13
   7   5   0    2.38    0.13
   7   5   0    2.39    0.12
   7   5   0    2.25    0.12
  -8  -5   0    3.54    0.16
  -8  -5   0    3.34    0.16
   8   5   0    3.56    0.16
   8   5   0    3.04    0.15
   8   5   0    3.35    0.15
  -9  -5   0    0.03    0.06
  -9  -5   0   -0.07    0.07
   9   5   0   -0.03    0.05
   9   5   0    0.02    0.06
   9   5   0   -0.04    0.05
 -10  -5   0    0.11    0.08
 -10  -5   0    0.12    0.07
  10   5   0    0.06    0.06
  10   5   0    0.22    0.08
 -11  -5   0    3.90    0.21
 -11  -5   0    3.71    0.20
  11   5   0    4.08    0.21
  11   5   0    3.78    0.20
  -8   6   0    5.38    0.23
  -8   6   0    5.42    0.21
  -7   6   0   31.74    0.84
  -7   6   0   31.11    0.84
  -7   6   0   31.47    0.85
  -6   6   0    0.13    0.05
  -6   6   0    0.16    0.06
  -6   6   0    0.18    0.07
  -5   6   0    1.83    0.11
  -5   6   0    1.88    0.11
  -4   6   0    2.30    0.11
  -4   6   0    2.32    0.11
  -3   6   0    6.75    0.21
  -3   6   0    6.43    0.21
  -2   6   0    0.81    0.06
  -2   6   0    0.76    0.06
  -2   6   0    0.90    0.07
   1  -6   0   44.43    1.16
  -1   6   0   44.98    1.16
  -1   6   0   46.00    1.16
   0  -6   0    5.12    0.17
   0   6   0    5.26    0.17
   0   6   0    5.20    0.17
   0   6   0    4.85    0.17
  -1  -6   0   13.95    0.39
   1   6   0   14.29    0.39
   1   6   0   14.24    0.39
   1   6   0   14.06    0.39
  -2  -6   0   31.70    0.84
   2   6   0   32.87    0.85
   2   6   0   32.00    0.83
   2   6   0   32.41    0.84
   2   6   0   32.50    0.84
  -3  -6   0    1.95    0.11
  -3  -6   0    1.80    0.09
   3   6   0    1.96    0.09
   3   6   0    2.07    0.10
   3   6   0    1.93    0.08
   3   6   0    2.01    0.10
  -4  -6   0   10.23    0.30
  -4  -6   0   10.20    0.31
   4   6   0    9.97    0.31
   4   6   0   10.30    0.30
   4   6   0   10.92    0.30
   4   6   0   10.40    0.31
  -5  -6   0   36.52    0.96
  -5  -6   0   36.38    0.97
   5   6   0   35.87    0.96
   5   6   0   37.33    0.95
   5   6   0   35.88    0.96
   5   6   0   36.94    0.95
  -6  -6   0   66.64    1.73
  -6  -6   0   67.19    1.73
   6   6   0   66.33    1.73
   6   6   0   67.92    1.71
   6   6   0   67.41    1.72
   6   6   0   68.16    1.73
  -7  -6   0   14.25    0.42
  -7  -6   0   14.04    0.42
   7   6   0   14.45    0.41
   7   6   0   13.79    0.39
   7   6   0   14.66    0.43
   7   6   0   14.05    0.42
  -8  -6   0    1.63    0.13
  -8  -6   0    1.41    0.11
   8   6   0    1.61    0.11
   8   6   0    1.58    0.13
   8   6   0    1.40    0.10
  -9  -6   0   -0.01    0.06
  -9  -6   0   -0.02    0.07
   9   6   0    0.02    0.06
   9   6   0   -0.03    0.06
 -10  -6   0    0.37    0.09
 -10  -6   0    0.33    0.08
  10   6   0    0.40    0.08
  10   6   0    0.36    0.09
 -11  -6   0    8.33    0.31
 -11  -6   0    7.16    0.30
  11   6   0    7.90    0.31
  11   6   0    7.32    0.29
  -8   7   0   16.00    0.48
  -8   7   0   15.40    0.47
  -7   7   0    0.13    0.06
  -7   7   0    0.08    0.08
  -7   7   0    0.05    0.06
  -6   7   0    0.10    0.06
  -6   7   0    0.01    0.06
  -5   7   0   14.95    0.43
  -5   7   0   14.05    0.42
  -4   7   0    0.20    0.05
  -4   7   0    0.29    0.06
  -3   7   0   21.59    0.59
  -3   7   0   22.51    0.61
  -2   7   0   63.63    1.61
  -2   7   0   63.28    1.62
  -2   7   0   63.26    1.63
  -1   7   0    6.53    0.22
  -1   7   0    6.75    0.21
  -1   7   0    6.78    0.22
   0   7   0    3.04    0.13
   0   7   0    2.98    0.13
   0   7   0    2.84    0.12
   1   7   0    7.34    0.24
   1   7   0    7.63    0.24
   1   7   0    7.96    0.24
  -2  -7   0    0.11    0.04
   2   7   0    0.15    0.03
   2   7   0    0.08    0.04
   2   7   0    0.11    0.04
   2   7   0    0.15    0.04
  -3  -7   0   16.48    0.46
   3   7   0   16.74    0.45
   3   7   0   16.65    0.47
   3   7   0   16.51    0.47
   3   7   0   16.78    0.46
  -4  -7   0   55.40    1.41
  -4  -7   0   52.02    1.41
   4   7   0   54.78    1.39
   4   7   0   55.00    1.41
   4   7   0   54.00    1.41
   4   7   0   55.58    1.40
  -5  -7   0    8.52    0.28
  -5  -7   0    8.37    0.27
   5   7   0    8.33    0.26
   5   7   0    8.40    0.27
   5   7   0    8.38    0.26
   5   7   0    8.29    0.27
  -6  -7   0    5.24    0.20
  -6  -7   0    4.61    0.20
   6   7   0    4.95    0.18
   6   7   0    5.16    0.18
   6   7   0    4.96    0.20
   6   7   0    5.17    0.20
  -7  -7   0    3.24    0.16
  -7  -7   0    2.75    0.15
   7   7   0    2.94    0.16
   7   7   0    2.81    0.14
   7   7   0    2.67    0.13
   7   7   0    2.48    0.18
  -8  -7   0    0.67    0.09
  -8  -7   0    0.83    0.10
   8   7   0    1.02    0.10
   8   7   0    0.77    0.10
  -9  -7   0    2.06    0.16
  -9  -7   0    2.21    0.16
   9   7   0    2.24    0.14
   9   7   0    2.16    0.16
 -10  -7   0   -0.01    0.07
 -10  -7   0    0.01    0.08
  10   7   0   -0.04    0.06
  10   7   0   -0.02    0.08
  -6   8   0   19.18    0.55
  -6   8   0   20.06    0.57
  -5   8   0   20.33    0.58
  -5   8   0   21.11    0.59
  -4   8   0    8.48    0.28
  -4   8   0    8.77    0.29
  -3   8   0   15.92    0.47
  -3   8   0   16.04    0.45
  -2   8   0    9.32    0.30
  -2   8   0    9.16    0.29
  -1   8   0    1.66    0.11
  -1   8   0    1.71    0.11
  -1   8   0    1.64    0.10
   0   8   0    1.22    0.10
   0   8   0    1.48    0.10
   0   8   0    1.33    0.10
   1   8   0    2.82    0.13
   1   8   0    2.61    0.13
   1   8   0    2.53    0.13
   2   8   0   17.25    0.48
   2   8   0   16.60    0.48
   2   8   0   17.00    0.48
   3   8   0    7.60    0.25
   3   8   0    7.22    0.25
   3   8   0    7.53    0.23
   3   8   0    7.45    0.25
   4   8   0    0.90    0.09
   4   8   0    0.73    0.07
   4   8   0    0.71    0.08
   4   8   0    0.70    0.08
  -5  -8   0    1.45    0.12
   5   8   0    1.46    0.10
   5   8   0    1.47    0.11
   5   8   0    1.50    0.10
  -6  -8   0    0.03    0.07
   6   8   0    0.02    0.05
   6   8   0    0.08    0.05
   6   8   0    0.01    0.05
  -7  -8   0    0.56    0.09
   7   8   0    0.55    0.07
   7   8   0    0.55    0.09
   7   8   0    0.66    0.07
  -8  -8   0   24.62    0.71
   8   8   0   25.02    0.70
   8   8   0   25.71    0.72
  -9  -8   0    0.23    0.09
   9   8   0    0.18    0.08
   9   8   0    0.20    0.09
  -5   9   0    1.37    0.13
  -5   9   0    1.39    0.11
  -4   9   0    0.51    0.09
  -4   9   0    0.52    0.08
  -3   9   0    2.21    0.14
  -3   9   0    1.88    0.13
  -2   9   0    4.70    0.19
  -2   9   0    4.89    0.20
  -1   9   0    9.63    0.30
  -1   9   0    9.89    0.32
  -1   9   0    9.20    0.30
   0   9   0    8.10    0.27
   0   9   0    7.88    0.27
   0   9   0    7.97    0.27
   1   9   0   17.15    0.50
   1   9   0   17.32    0.49
   1   9   0   16.93    0.50
   2   9   0    4.89    0.19
   2   9   0    4.98    0.20
   2   9   0    4.83    0.20
   3   9   0    1.45    0.11
   3   9   0    1.17    0.10
   4   9   0    2.23    0.13
   4   9   0    2.16    0.14
   5   9   0    0.00    0.06
   5   9   0    0.00    0.05
  -6  -9   0    1.34    0.12
   6   9   0    1.39    0.11
   6   9   0    1.29    0.12
   6   9   0    1.39    0.10
  -7  -9   0    6.43    0.27
   7   9   0    7.08    0.25
   7   9   0    7.19    0.27
   7   9   0    7.02    0.25
  -8  -9   0    0.10    0.09
   8   9   0    0.01    0.06
   8   9   0    0.13    0.08
  -3  10   0    1.04    0.10
  -3  10   0    1.04    0.11
  -2  10   0    2.23    0.15
  -2  10   0    2.05    0.14
  -1  10   0    0.29    0.07
  -1  10   0    0.35    0.08
   0  10   0   17.46    0.53
   0  10   0   19.00    0.53
   1  10   0    0.09    0.06
   1  10   0    0.02    0.06
   2  10   0    7.40    0.27
   2  10   0    7.66    0.27
   3  10   0    0.59    0.09
   3  10   0    0.54    0.09
   4  10   0    0.25    0.07
   4  10   0    0.11    0.07
   5  10   0    0.57    0.09
   5  10   0    0.98    0.11
   6  10   0    0.13    0.07
   6  10   0    0.10    0.07
   7  10   0    0.69    0.11
   7  10   0    0.55    0.12
  -1  11   0    0.26    0.08
  -1  11   0    0.22    0.09
   0  11   0    0.17    0.09
   0  11   0    0.35    0.08
   1  11   0    0.72    0.10
   1  11   0    0.97    0.11
   2  11   0    0.13    0.08
   2  11   0    0.19    0.08
   3  11   0    0.65    0.10
   3  11   0    0.49    0.09
   4  11   0   15.90    0.51
   4  11   0   17.62    0.52
   5  11   0    1.16    0.12
   5  11   0    1.40    0.13
   4  11  -1    1.19    0.12
   3  11  -1    0.02    0.08
   3  11  -1    0.00    0.08
   2  11  -1   -0.02    0.07
   2  11  -1    0.04    0.08
   1  11  -1   10.06    0.35
   1  11  -1    9.97    0.35
   0  11  -1    5.11    0.24
   0  11  -1    4.86    0.22
   6  10  -1    1.31    0.12
   6  10  -1    1.76    0.15
   5  10  -1    2.81    0.16
   5  10  -1    2.70    0.17
   4  10  -1    5.24    0.22
   4  10  -1    5.51    0.23
   3  10  -1    4.22    0.20
   3  10  -1    4.42    0.20
   2  10  -1   24.31    0.69
   2  10  -1   25.12    0.70
   1  10  -1    3.20    0.17
   1  10  -1    2.84    0.17
   0  10  -1    0.56    0.09
   0  10  -1    0.32    0.08
  -1  10  -1   -0.02    0.07
  -1  10  -1    0.09    0.07
  -2  10  -1    0.75    0.09
  -2  10  -1    0.77    0.10
  -3  10  -1    0.03    0.07
  -3  10  -1   -0.04    0.08
   8   9  -1    0.90    0.12
   8   9  -1    0.79    0.09
  -8  -9   1    0.65    0.11
   7   9  -1    0.10    0.08
   7   9  -1    0.10    0.06
  -7  -9   1    0.17    0.09
   6   9  -1    1.78    0.17
   6   9  -1    2.14    0.15
   6   9  -1    1.85    0.13
  -6  -9   1    1.81    0.14
   5   9  -1   12.89    0.40
   5   9  -1   12.56    0.39
   4   9  -1   17.88    0.52
   4   9  -1   17.42    0.51
   3   9  -1    2.82    0.15
   3   9  -1    2.65    0.15
   2   9  -1    8.26    0.28
   2   9  -1    7.78    0.27
   1   9  -1    2.41    0.14
   1   9  -1    2.35    0.14
   1   9  -1    2.46    0.14
   0   9  -1    6.68    0.24
   0   9  -1    6.69    0.25
   0   9  -1    6.94    0.25
  -1   9  -1    9.40    0.32
  -1   9  -1    9.63    0.31
  -2   9  -1    0.01    0.06
  -2   9  -1   -0.02    0.06
  -3   9  -1    0.61    0.09
  -3   9  -1    0.57    0.08
  -4   9  -1    0.46    0.09
  -4   9  -1    0.36    0.08
  -5   9  -1    0.17    0.08
  -5   9  -1    0.08    0.07
   9   8  -1   12.33    0.40
   9   8  -1   13.38    0.43
  -9  -8   1   12.16    0.42
   8   8  -1    1.47    0.14
   8   8  -1    1.66    0.13
  -8  -8   1    1.43    0.14
  -8  -8   1    1.60    0.13
   7   8  -1    2.80    0.14
   7   8  -1    2.80    0.17
  -7  -8   1    2.70    0.17
  -7  -8   1    2.69    0.20
   6   8  -1    6.68    0.23
   6   8  -1    6.52    0.22
   6   8  -1    6.58    0.25
  -6  -8   1    6.29    0.29
  -6  -8   1    6.14    0.25
   5   8  -1    0.02    0.04
   5   8  -1   -0.07    0.05
   5   8  -1    0.03    0.06
  -5  -8   1   -0.02    0.06
   4   8  -1    0.06    0.04
   4   8  -1   -0.01    0.05
   4   8  -1    0.05    0.05
   4   8  -1    0.10    0.05
   3   8  -1    6.22    0.23
   3   8  -1    5.89    0.21
   3   8  -1    6.51    0.23
   2   8  -1    0.13    0.05
   2   8  -1    0.16    0.05
   2   8  -1    0.18    0.06
   1   8  -1    0.04    0.05
   1   8  -1    0.04    0.05
   1   8  -1    0.04    0.05
   0   8  -1   26.80    0.72
   0   8  -1   26.93    0.72
   0   8  -1   25.93    0.72
  -1   8  -1    1.66    0.11
  -1   8  -1    1.66    0.11
  -1   8  -1    1.86    0.11
  -2   8  -1    5.32    0.20
  -2   8  -1    5.32    0.21
  -3   8  -1    2.68    0.15
  -3   8  -1    2.55    0.14
  -4   8  -1   20.96    0.59
  -4   8  -1   21.12    0.60
  -5   8  -1    0.24    0.07
  -5   8  -1    0.23    0.07
  -6   8  -1    0.29    0.08
  -6   8  -1    0.26    0.07
  10   7  -1    3.84    0.22
  10   7  -1    3.84    0.19
 -10  -7   1    3.70    0.21
 -10  -7   1    3.77    0.21
   9   7  -1    0.56    0.08
   9   7  -1    0.57    0.10
  -9  -7   1    0.60    0.09
  -9  -7   1    0.62    0.10
   8   7  -1    1.90    0.15
   8   7  -1    1.72    0.12
  -8  -7   1    1.78    0.14
  -8  -7   1    1.60    0.13
   7   7  -1   19.35    0.56
   7   7  -1   19.09    0.54
  -7  -7   1   19.25    0.55
  -7  -7   1   18.71    0.55
   6   7  -1    0.74    0.08
   6   7  -1    0.69    0.07
   6   7  -1    0.89    0.08
   6   7  -1    0.78    0.09
  -6  -7   1    0.75    0.09
  -6  -7   1    0.81    0.08
   5   7  -1    7.59    0.24
   5   7  -1    7.45    0.26
   5   7  -1    8.00    0.24
   5   7  -1    7.75    0.26
  -5  -7   1    7.38    0.26
  -5  -7   1    7.50    0.26
   4   7  -1    3.14    0.14
   4   7  -1    2.86    0.12
   4   7  -1    2.96    0.13
   4   7  -1    2.86    0.14
  -4  -7   1    2.93    0.14
  -4  -7   1    2.84    0.15
   3   7  -1    0.18    0.04
   3   7  -1    0.11    0.04
   3   7  -1    0.18    0.05
   3   7  -1    0.16    0.05
  -3  -7   1    0.17    0.05
   2   7  -1    6.71    0.20
   2   7  -1    7.06    0.22
   2   7  -1    6.42    0.22
   2   7  -1    6.54    0.22
  -2  -7   1    6.76    0.22
   1   7  -1    0.35    0.05
   1   7  -1    0.38    0.06
   1   7  -1    0.46    0.06
  -1  -7   1    0.43    0.06
   0   7  -1    1.12    0.09
   0   7  -1    1.03    0.08
   0   7  -1    1.00    0.08
  -1   7  -1    9.16    0.29
  -1   7  -1    9.67    0.28
  -1   7  -1    9.18    0.29
  -2   7  -1    0.33    0.05
  -2   7  -1    0.36    0.06
  -2   7  -1    0.31    0.06
  -3   7  -1    1.83    0.12
  -3   7  -1    1.73    0.11
  -4   7  -1    2.34    0.13
  -4   7  -1    2.45    0.13
  -5   7  -1    5.88    0.23
  -5   7  -1    6.40    0.22
  -6   7  -1    4.57    0.20
  -6   7  -1    5.15    0.20
  -7   7  -1   -0.06    0.06
  -7   7  -1   -0.04    0.08
  -7   7  -1   -0.05    0.06
  10   6  -1    0.24    0.08
  10   6  -1    0.15    0.07
 -10  -6   1    0.25    0.08
 -10  -6   1    0.15    0.08
   9   6  -1    0.18    0.07
   9   6  -1    0.11    0.06
  -9  -6   1    0.13    0.07
  -9  -6   1    0.14    0.08
   8   6  -1   10.17    0.34
   8   6  -1    9.71    0.32
   8   6  -1    9.73    0.32
  -8  -6   1   10.68    0.33
  -8  -6   1    9.99    0.33
   7   6  -1    4.17    0.18
   7   6  -1    4.43    0.19
   7   6  -1    4.40    0.17
  -7  -6   1    4.52    0.19
  -7  -6   1    4.57    0.19
   6   6  -1    0.68    0.07
   6   6  -1    0.78    0.07
   6   6  -1    0.70    0.08
   6   6  -1    0.67    0.06
  -6  -6   1    0.88    0.09
  -6  -6   1    0.70    0.08
   5   6  -1   10.74    0.31
   5   6  -1   10.40    0.32
   5   6  -1   10.83    0.30
   5   6  -1   10.31    0.32
  -5  -6   1   10.51    0.32
  -5  -6   1   10.51    0.33
   4   6  -1    3.58    0.15
   4   6  -1    3.89    0.14
   4   6  -1    3.79    0.13
   4   6  -1    3.60    0.15
  -4  -6   1    3.61    0.15
  -4  -6   1    3.76    0.16
   3   6  -1    9.67    0.29
   3   6  -1    9.65    0.27
   3   6  -1    9.53    0.28
   3   6  -1    9.57    0.29
  -3  -6   1    9.47    0.29
  -3  -6   1    9.47    0.29
   2   6  -1   17.32    0.45
   2   6  -1   17.46    0.47
   2   6  -1   16.38    0.47
   2   6  -1   17.64    0.48
  -2  -6   1   17.05    0.47
   1   6  -1    6.89    0.21
   1   6  -1    6.39    0.21
   1   6  -1    7.11    0.22
  -1  -6   1    6.79    0.21
   0   6  -1    1.69    0.09
   0   6  -1    1.34    0.09
   0   6  -1    1.50    0.09
   0  -6   1    1.54    0.09
  -1   6  -1   10.30    0.29
  -1   6  -1   10.33    0.30
  -1   6  -1   10.47    0.30
   1  -6   1    9.49    0.29
  -2   6  -1    0.18    0.04
  -2   6  -1    0.25    0.05
  -2   6  -1    0.22    0.05
   2  -6   1    0.20    0.06
  -3   6  -1    8.73    0.25
  -3   6  -1    9.04    0.27
  -3   6  -1    8.56    0.27
  -4   6  -1    2.45    0.12
  -4   6  -1    2.37    0.12
  -5   6  -1   28.62    0.76
  -5   6  -1   28.22    0.76
  -6   6  -1   18.83    0.53
  -6   6  -1   18.75    0.53
  -7   6  -1    5.44    0.21
  -7   6  -1    5.57    0.21
  -7   6  -1    5.01    0.22
  -8   6  -1    3.13    0.18
  -8   6  -1    2.95    0.16
  -8   6  -1    3.24    0.17
  11   5  -1    2.09    0.17
 -11  -5   1    1.86    0.15
 -11  -5   1    1.79    0.14
  10   5  -1    0.08    0.07
  10   5  -1   -0.03    0.06
 -10  -5   1    0.06    0.08
 -10  -5   1    0.09    0.07
   9   5  -1    2.31    0.14
   9   5  -1    2.05    0.13
   9   5  -1    2.26    0.15
  -9  -5   1    2.48    0.15
  -9  -5   1    2.15    0.15
   8   5  -1    0.05    0.05
   8   5  -1    0.06    0.05
   8   5  -1    0.12    0.06
  -8  -5   1    0.09    0.06
  -8  -5   1    0.02    0.06
   7   5  -1    2.46    0.12
   7   5  -1    2.08    0.12
   7   5  -1    2.15    0.13
  -7  -5   1    2.18    0.13
  -7  -5   1    2.14    0.13
   6   5  -1   11.89    0.36
   6   5  -1   11.38    0.35
   6   5  -1   11.82    0.33
   6   5  -1   11.99    0.34
  -6  -5   1   11.75    0.35
  -6  -5   1   11.96    0.35
   5   5  -1    0.08    0.03
   5   5  -1    0.08    0.03
   5   5  -1    0.14    0.04
   5   5  -1    0.08    0.04
  -5  -5   1    0.11    0.05
  -5  -5   1    0.06    0.04
   4   5  -1   22.69    0.62
   4   5  -1   22.93    0.62
   4   5  -1   23.65    0.61
   4   5  -1   23.05    0.61
  -4  -5   1   23.54    0.62
  -4  -5   1   22.95    0.62
   3   5  -1    1.18    0.07
   3   5  -1    1.17    0.06
   3   5  -1    1.09    0.07
   3   5  -1    0.90    0.07
  -3  -5   1    1.08    0.08
  -3  -5   1    1.00    0.07
   2   5  -1   17.99    0.49
   2   5  -1   18.26    0.49
   2   5  -1   17.89    0.47
   2   5  -1   18.55    0.48
  -2  -5   1   17.52    0.49
  -2  -5   1   18.14    0.49
   1   5  -1    4.99    0.16
   1   5  -1    5.23    0.16
   1   5  -1    5.06    0.16
  -1  -5   1    4.93    0.16
   0   5  -1   56.45    1.41
   0   5  -1   55.68    1.42
   0   5  -1   54.17    1.42
   0  -5   1   56.07    1.42
  -1   5  -1   59.49    1.55
  -1   5  -1   62.41    1.55
  -1   5  -1   61.24    1.56
   1  -5   1   61.62    1.55
  -2   5  -1    4.01    0.13
  -2   5  -1    4.07    0.14
  -2   5  -1    4.15    0.14
   2  -5   1    4.23    0.14
   2  -5   1    3.62    0.13
   2  -5   1    4.29    0.14
  -3   5  -1    6.40    0.21
  -3   5  -1    6.59    0.21
   3  -5   1    6.39    0.20
   3  -5   1    6.75    0.22
  -4   5  -1   10.73    0.32
  -4   5  -1   10.69    0.32
   4  -5   1   11.07    0.34
  -5   5  -1    1.01    0.08
  -5   5  -1    0.97    0.08
  -6   5  -1    0.83    0.08
  -6   5  -1    0.97    0.08
  -6   5  -1    0.87    0.08
  -7   5  -1   22.52    0.63
  -7   5  -1   23.15    0.63
  -7   5  -1   23.26    0.64
  -8   5  -1    0.52    0.08
  -8   5  -1    0.60    0.09
  -8   5  -1    0.54    0.08
  -9   5  -1    8.35    0.29
  -9   5  -1    8.00    0.29
  11   4  -1    1.93    0.15
  11   4  -1    1.75    0.14
 -11  -4   1    1.62    0.14
 -11  -4   1    1.74    0.14
  10   4  -1    2.85    0.17
  10   4  -1    2.81    0.16
 -10  -4   1    2.59    0.17
 -10  -4   1    2.86    0.16
   9   4  -1   10.10    0.33
   9   4  -1    9.01    0.31
  -9  -4   1    9.67    0.32
  -9  -4   1   10.39    0.33
   8   4  -1    5.51    0.21
   8   4  -1    5.77    0.22
   8   4  -1    5.61    0.20
  -8  -4   1    5.77    0.21
  -8  -4   1    6.10    0.22
   7   4  -1    0.66    0.06
   7   4  -1    0.64    0.07
   7   4  -1    0.46    0.06
  -7  -4   1    0.70    0.07
  -7  -4   1    0.51    0.07
   6   4  -1    3.39    0.13
   6   4  -1    3.31    0.13
   6   4  -1    3.34    0.14
  -6  -4   1    3.49    0.14
  -6  -4   1    3.17    0.14
   5   4  -1    0.42    0.05
   5   4  -1    0.51    0.05
   5   4  -1    0.39    0.04
   5   4  -1    0.46    0.05
  -5  -4   1    0.41    0.05
  -5  -4   1    0.43    0.05
   4   4  -1    6.81    0.20
   4   4  -1    6.87    0.21
   4   4  -1    6.96    0.21
   4   4  -1    6.77    0.21
  -4  -4   1    7.23    0.22
  -4  -4   1    6.98    0.21
   3   4  -1  126.54    3.19
   3   4  -1  125.02    3.20
   3   4  -1  129.38    3.20
   3   4  -1  130.34    3.19
  -3  -4   1  126.35    3.20
  -3  -4   1  128.09    3.21
   2   4  -1   29.58    0.75
   2   4  -1   29.14    0.74
   2   4  -1   28.64    0.73
   2   4  -1   28.07    0.74
  -2  -4   1   27.57    0.74
  -2  -4   1   29.21    0.75
   1   4  -1    1.52    0.07
   1   4  -1    1.45    0.07
   1   4  -1    1.51    0.06
   1   4  -1    1.44    0.07
  -1  -4   1    1.55    0.07
   0   4  -1  184.64    4.51
   0   4  -1  185.57    4.51
   0   4  -1  176.95    4.51
   0  -4   1  182.59    4.52
   0  -4   1  174.36    4.51
  -1   4  -1   16.75    0.44
  -1   4  -1   16.69    0.44
  -1   4  -1   16.54    0.44
   1  -4   1   17.15    0.44
   1  -4   1   16.25    0.44
  -2   4  -1   30.26    0.79
  -2   4  -1   30.01    0.78
  -2   4  -1   30.33    0.79
   2  -4   1   30.41    0.79
   2  -4   1   29.47    0.78
   2  -4   1   32.15    0.80
  -3   4  -1   46.22    1.19
  -3   4  -1   46.16    1.19
   3  -4   1   46.37    1.19
   3  -4   1   47.04    1.20
  -4   4  -1    5.01    0.16
  -4   4  -1    4.90    0.17
   4  -4   1    5.00    0.18
   4  -4   1    4.86    0.16
  -5   4  -1    0.97    0.07
  -5   4  -1    0.98    0.08
   5  -4   1    0.91    0.07
   5  -4   1    0.84    0.09
  -6   4  -1   14.98    0.42
  -6   4  -1   15.06    0.42
  -6   4  -1   15.28    0.42
   6  -4   1   14.43    0.46
  -7   4  -1    4.81    0.18
  -7   4  -1    4.38    0.17
  -7   4  -1    4.86    0.18
  -8   4  -1    0.33    0.07
  -8   4  -1    0.36    0.07
  -8   4  -1    0.38    0.06
  -9   4  -1    5.02    0.21
  -9   4  -1    4.98    0.21
 -10   4  -1    0.02    0.07
 -10   4  -1    0.10    0.08
  11   3  -1    5.41    0.24
  11   3  -1    5.71    0.25
 -11  -3   1    5.63    0.24
 -11  -3   1    5.80    0.24
  10   3  -1    6.86    0.26
  10   3  -1    6.16    0.25
 -10  -3   1    6.96    0.26
 -10  -3   1    6.79    0.25
   9   3  -1    1.05    0.10
   9   3  -1    0.90    0.10
  -9  -3   1    0.84    0.09
  -9  -3   1    0.81    0.09
   8   3  -1    0.85    0.08
   8   3  -1    0.76    0.08
   8   3  -1    1.02    0.08
  -8  -3   1    0.92    0.08
  -8  -3   1    0.87    0.08
   7   3  -1   68.44    1.82
   7   3  -1   72.44    1.83
   7   3  -1   72.28    1.82
  -7  -3   1   71.43    1.83
  -7  -3   1   72.46    1.82
   6   3  -1    1.84    0.09
   6   3  -1    1.56    0.08
   6   3  -1    1.80    0.10
  -6  -3   1    1.55    0.09
  -6  -3   1    1.67    0.09
   5   3  -1    5.40    0.17
   5   3  -1    5.44    0.18
   5   3  -1    5.22    0.17
  -5  -3   1    5.45    0.18
  -5  -3   1    5.33    0.17
   4   3  -1  124.19    3.06
   4   3  -1  121.07    3.06
   4   3  -1  121.57    3.06
  -4  -3   1  119.64    3.06
  -4  -3   1  123.22    3.06
   3   3  -1    6.53    0.18
   3   3  -1    6.95    0.20
   3   3  -1    6.38    0.19
   3   3  -1    6.46    0.20
  -3  -3   1    6.57    0.20
  -3  -3   1    6.53    0.19
   2   3  -1    0.65    0.05
   2   3  -1    0.61    0.05
   2   3  -1    0.57    0.04
   2   3  -1    0.62    0.04
  -2  -3   1    0.77    0.05
  -2  -3   1    0.61    0.04
  -2  -3   1    0.66    0.05
   1   3  -1  106.92    2.65
   1   3  -1  108.29    2.64
   1   3  -1  102.27    2.64
   1   3  -1  104.82    2.65
  -1  -3   1  106.13    2.65
  -1  -3   1  107.08    2.65
  -1  -3   1  105.08    2.65
   0   3  -1   19.14    0.49
   0   3  -1   19.41    0.49
   0   3  -1   17.91    0.49
   0  -3   1   18.59    0.49
   0  -3   1   18.72    0.49
  -1   3  -1   15.64    0.42
  -1   3  -1   15.55    0.42
  -1   3  -1   15.60    0.41
   1  -3   1   16.83    0.42
   1  -3   1   15.68    0.41
   1  -3   1   16.06    0.42
  -2   3  -1  114.94    2.90
  -2   3  -1  116.19    2.90
  -2   3  -1  113.15    2.89
   2  -3   1  120.80    2.91
   2  -3   1  115.88    2.90
   2  -3   1  113.72    2.89
  -3   3  -1   25.17    0.67
  -3   3  -1   26.09    0.67
   3  -3   1   24.69    0.67
   3  -3   1   27.28    0.69
  -4   3  -1   10.92    0.31
  -4   3  -1   11.07    0.30
   4  -3   1   10.56    0.31
   4  -3   1   10.96    0.33
  -5   3  -1   27.15    0.71
  -5   3  -1   27.69    0.71
  -5   3  -1   27.06    0.72
   5  -3   1   26.86    0.72
   5  -3   1   27.41    0.75
  -6   3  -1    0.41    0.05
  -6   3  -1    0.42    0.06
  -6   3  -1    0.45    0.05
   6  -3   1    0.33    0.04
   6  -3   1    0.39    0.05
   6  -3   1    0.37    0.07
  -7   3  -1    8.35    0.26
  -7   3  -1    8.01    0.25
  -7   3  -1    8.08    0.26
  -8   3  -1    0.10    0.05
  -8   3  -1    0.10    0.06
  -8   3  -1    0.12    0.06
  -9   3  -1    0.46    0.08
  -9   3  -1    0.38    0.08
 -10   3  -1    1.97    0.15
 -10   3  -1    2.11    0.15
  11   2  -1    6.64    0.26
 -11  -2   1    6.43    0.25
 -11  -2   1    6.78    0.26
  10   2  -1    2.94    0.16
  10   2  -1    3.09    0.18
 -10  -2   1    3.55    0.17
 -10  -2   1    3.59    0.17
   9   2  -1    0.77    0.08
   9   2  -1    0.83    0.09
  -9  -2   1    0.86    0.09
  -9  -2   1    0.84    0.09
   8   2  -1   58.73    1.55
   8   2  -1   60.72    1.55
  -8  -2   1   61.04    1.55
  -8  -2   1   59.42    1.54
   7   2  -1   32.99    0.87
   7   2  -1   33.21    0.86
   7   2  -1   32.43    0.87
  -7  -2   1   33.05    0.87
  -7  -2   1   33.02    0.86
   6   2  -1    0.19    0.04
   6   2  -1    0.17    0.04
   6   2  -1    0.20    0.03
  -6  -2   1    0.15    0.04
  -6  -2   1    0.17    0.04
   5   2  -1   41.34    1.07
   5   2  -1   42.63    1.06
  -5  -2   1   41.51    1.07
  -5  -2   1   42.11    1.07
  -5  -2   1   40.76    1.06
   4   2  -1   12.79    0.34
   4   2  -1   13.18    0.34
   4   2  -1   12.03    0.34
  -4  -2   1   12.68    0.34
  -4  -2   1   12.03    0.34
  -4  -2   1   13.01    0.34
   3   2  -1   16.98    0.43
   3   2  -1   16.10    0.43
   3   2  -1   16.26    0.43
  -3  -2   1   16.43    0.43
  -3  -2   1   15.36    0.43
  -3  -2   1   16.87    0.43
   2   2  -1   82.54    2.05
   2   2  -1   82.33    2.06
   2   2  -1   84.26    2.06
   2   2  -1   78.03    2.06
  -2  -2   1   79.77    2.06
  -2  -2   1   85.28    2.06
  -2  -2   1   83.95    2.06
   1   2  -1  122.66    2.99
   1   2  -1  121.23    2.99
   1   2  -1  116.28    2.99
   1   2  -1  119.02    2.99
  -1  -2   1  121.03    3.00
  -1  -2   1  121.81    2.99
  -1  -2   1  117.37    2.99
   0   2  -1    5.21    0.14
   0   2  -1    5.32    0.15
   0   2  -1    5.09    0.15
   0  -2   1    5.17    0.14
   0  -2   1    5.13    0.15
  -1   2  -1   26.28    0.68
  -1   2  -1   25.31    0.67
  -1   2  -1   26.16    0.68
   1  -2   1   28.76    0.68
   1  -2   1   26.67    0.67
   1  -2   1   26.51    0.68
  -2   2  -1   98.32    2.54
  -2   2  -1  101.13    2.55
   2  -2   1  108.66    2.56
   2  -2   1   99.01    2.55
  -3   2  -1    4.02    0.13
  -3   2  -1    3.97    0.13
   3  -2   1    3.84    0.13
   3  -2   1    4.37    0.14
  -4   2  -1   48.57    1.23
  -4   2  -1   48.58    1.23
  -4   2  -1   48.36    1.23
   4  -2   1   47.73    1.24
   4  -2   1   49.65    1.26
   4  -2   1   48.21    1.22
  -5   2  -1    0.16    0.04
  -5   2  -1    0.15    0.04
  -5   2  -1    0.13    0.03
   5  -2   1    0.20    0.05
   5  -2   1    0.14    0.03
  -6   2  -1   57.57    1.45
  -6   2  -1   57.73    1.46
  -6   2  -1   57.89    1.45
   6  -2   1   54.86    1.49
   6  -2   1   57.47    1.45
   6  -2   1   57.00    1.46
  -7   2  -1    0.03    0.03
  -7   2  -1    0.02    0.04
  -7   2  -1    0.05    0.04
   7  -2   1    0.05    0.04
   7  -2   1    0.03    0.05
   7  -2   1    0.06    0.04
  -8   2  -1    0.24    0.05
  -8   2  -1    0.18    0.06
  -8   2  -1    0.21    0.06
   8  -2   1    0.36    0.06
  -9   2  -1    1.51    0.11
  -9   2  -1    1.54    0.12
 -10   2  -1    1.02    0.10
 -10   2  -1    0.86    0.10
 -11   2  -1    1.19    0.12
 -11   2  -1    1.02    0.11
  11   1  -1    5.63    0.24
 -11  -1   1    5.60    0.23
 -11  -1   1    5.55    0.24
  10   1  -1    0.60    0.09
 -10  -1   1    0.59    0.08
 -10  -1   1    0.69    0.08
   9   1  -1    0.09    0.05
   9   1  -1    0.03    0.05
  -9  -1   1    0.03    0.06
  -9  -1   1    0.01    0.05
   8   1  -1   15.47    0.44
   8   1  -1   15.04    0.44
  -8  -1   1   15.32    0.43
  -8  -1   1   15.64    0.44
   7   1  -1    1.80    0.10
   7   1  -1    1.67    0.10
  -7  -1   1    1.78    0.10
  -7  -1   1    1.72    0.10
   6   1  -1   23.42    0.63
   6   1  -1   23.58    0.63
  -6  -1   1   23.34    0.63
  -6  -1   1   23.78    0.62
   5   1  -1  141.94    3.53
   5   1  -1  138.52    3.53
   5   1  -1  144.80    3.52
  -5  -1   1  139.15    3.52
  -5  -1   1  140.45    3.51
  -5  -1   1  140.49    3.53
   4   1  -1   45.13    1.15
   4   1  -1   46.16    1.14
   4   1  -1   44.50    1.15
  -4  -1   1   44.21    1.15
  -4  -1   1   45.21    1.14
  -4  -1   1   45.83    1.14
   3   1  -1   88.17    2.14
   3   1  -1   82.45    2.15
  -3  -1   1   84.44    2.15
  -3  -1   1   86.36    2.14
  -3  -1   1   86.92    2.14
   2   1  -1  106.62    2.68
   2   1  -1  108.97    2.68
   2   1  -1  102.78    2.67
  -2  -1   1  109.37    2.67
  -2  -1   1  105.12    2.67
  -2  -1   1  108.73    2.67
   1   1  -1   22.61    0.58
   1   1  -1   21.81    0.58
   1   1  -1   23.31    0.58
   1   1  -1   23.61    0.58
  -1  -1   1   23.09    0.58
  -1  -1   1   23.70    0.58
  -1  -1   1   22.43    0.58
   0   1  -1    0.19    0.02
   0   1  -1    0.20    0.02
   0   1  -1    0.32    0.02
   0  -1   1    0.27    0.02
   0  -1   1    0.26    0.01
   0  -1   1    0.30    0.02
   0  -1   1    0.24    0.02
  -1   1  -1   41.18    1.04
  -1   1  -1   40.75    1.04
  -1   1  -1   38.94    1.04
   1  -1   1   40.13    1.04
   1  -1   1   47.42    1.05
   1  -1   1   40.74    1.04
  -2   1  -1   16.45    0.43
  -2   1  -1   16.15    0.43
   2  -1   1   17.08    0.42
   2  -1   1   15.22    0.43
   2  -1   1   18.04    0.44
  -3   1  -1   27.15    0.71
  -3   1  -1   27.63    0.71
  -3   1  -1   27.18    0.71
   3  -1   1   29.90    0.73
   3  -1   1   28.30    0.71
   3  -1   1   26.79    0.71
  -4   1  -1    0.07    0.02
  -4   1  -1    0.10    0.03
  -4   1  -1    0.05    0.03
   4  -1   1    0.05    0.03
   4  -1   1    0.08    0.02
  -5   1  -1    5.33    0.16
  -5   1  -1    5.31    0.17
  -5   1  -1    5.47    0.17
   5  -1   1    5.98    0.17
   5  -1   1    5.18    0.17
   5  -1   1    5.65    0.19
  -6   1  -1    0.61    0.05
  -6   1  -1    0.53    0.05
  -6   1  -1    0.61    0.05
   6  -1   1    0.57    0.05
   6  -1   1    0.55    0.07
   6  -1   1    0.58    0.06
  -7   1  -1    0.08    0.04
  -7   1  -1    0.08    0.04
  -7   1  -1    0.07    0.03
   7  -1   1    0.01    0.05
   7  -1   1    0.06    0.04
   7  -1   1    0.09    0.04
  -8   1  -1   13.73    0.38
  -8   1  -1   13.39    0.39
  -8   1  -1   14.36    0.41
   8  -1   1   14.00    0.40
   8  -1   1   14.10    0.41
  -9   1  -1    0.80    0.08
  -9   1  -1    0.92    0.09
   9  -1   1    0.94    0.09
 -10   1  -1   19.67    0.55
 -10   1  -1   20.39    0.57
  10  -1   1   18.44    0.59
 -11   1  -1    1.16    0.12
 -11   1  -1    1.33    0.12
  11   0  -1    1.02    0.11
 -11   0   1    0.92    0.10
 -11   0   1    1.01    0.11
  10   0  -1    2.97    0.15
 -10   0   1    2.66    0.15
 -10   0   1    2.69    0.15
   9   0  -1    7.10    0.24
  -9   0   1    6.43    0.23
  -9   0   1    6.79    0.24
   8   0  -1    0.74    0.07
   8   0  -1    1.08    0.09
  -8   0   1    0.87    0.08
  -8   0   1    0.84    0.07
   7   0  -1    0.85    0.07
   7   0  -1    0.91    0.07
  -7   0   1    0.90    0.07
  -7   0   1    0.93    0.07
   6   0  -1   86.45    2.15
   6   0  -1   85.22    2.16
  -6   0   1   84.80    2.15
  -6   0   1   84.22    2.15
   5   0  -1    0.12    0.03
   5   0  -1    0.08    0.03
  -5   0   1    0.12    0.03
  -5   0   1    0.07    0.03
   4   0  -1   23.27    0.58
   4   0  -1   22.18    0.58
  -4   0   1   21.39    0.57
  -4   0   1   21.57    0.57
   3   0  -1    3.09    0.09
   3   0  -1    2.80    0.09
  -3   0   1    2.80    0.09
  -3   0   1    2.86    0.09
   2   0  -1   35.43    0.89
   2   0  -1   36.60    0.89
   2   0  -1   34.92    0.89
  -2   0   1   34.57    0.89
  -2   0   1   35.47    0.89
  -2   0   1   36.05    0.89
   1   0  -1   11.35    0.30
   1   0  -1   11.83    0.29
   1   0  -1   11.62    0.30
  -1   0   1   11.46    0.29
  -1   0   1   12.03    0.29
  -1   0   1   11.20    0.30
  -1   0   1   11.70    0.29
   0   0  -1    1.33    0.04
   0   0   1    1.33    0.04
   0   0   1    1.37    0.04
   0   0   1    1.40    0.04
  -1   0  -1    2.46    0.07
  -1   0  -1    2.56    0.07
   1   0   1    2.63    0.07
   1   0   1    2.76    0.08
   1   0   1    2.43    0.07
  -2   0  -1   10.16    0.27
  -2   0  -1    9.70    0.27
  -2   0  -1   10.09    0.26
   2   0   1    9.46    0.27
   2   0   1   10.89    0.27
   2   0   1   11.36    0.28
  -3   0  -1   23.81    0.61
  -3   0  -1   23.57    0.61
  -3   0  -1   24.04    0.62
   3   0   1   23.00    0.62
   3   0   1   25.37    0.63
   3   0   1   25.19    0.62
  -4   0  -1    2.19    0.08
  -4   0  -1    2.08    0.07
  -4   0  -1    2.03    0.08
   4   0   1    2.04    0.08
   4   0   1    2.45    0.10
   4   0   1    2.30    0.08
  -5   0  -1    0.05    0.02
  -5   0  -1    0.12    0.03
  -5   0  -1    0.04    0.03
   5   0   1    0.15    0.03
   5   0   1    0.07    0.03
   5   0   1    0.06    0.03
  -6   0  -1    1.29    0.08
  -6   0  -1    1.29    0.07
  -6   0  -1    1.28    0.06
   6   0   1    1.25    0.09
   6   0   1    1.30    0.08
   6   0   1    1.25    0.08
  -7   0  -1   28.17    0.75
  -7   0  -1   28.79    0.76
  -7   0  -1   28.07    0.74
   7   0   1   29.54    0.76
   7   0   1   28.49    0.76
   7   0   1   28.58    0.79
  -8   0  -1   22.02    0.59
  -8   0  -1   22.56    0.61
  -8   0  -1   22.03    0.60
   8   0   1   22.29    0.61
   8   0   1   22.72    0.62
  -9   0  -1   20.30    0.56
  -9   0  -1   18.98    0.54
   9   0   1   19.63    0.56
   9   0   1   19.62    0.56
 -10   0  -1    2.12    0.14
 -10   0  -1    2.03    0.13
  10   0   1    1.74    0.13
 -11   0  -1    0.05    0.07
 -11   0  -1    0.08    0.07
  11   0   1    0.06    0.07
  11  -1  -1    8.21    0.32
 -11   1   1    8.80    0.30
 -11   1   1    9.11    0.31
  10  -1  -1    0.60    0.09
 -10   1   1    0.72    0.09
 -10   1   1    0.68    0.09
   9  -1  -1    0.12    0.06
  -9   1   1    0.24    0.06
  -9   1   1    0.16    0.06
   8  -1  -1    2.22    0.14
   8  -1  -1    2.03    0.11
  -8   1   1    1.99    0.11
  -8   1   1    2.05    0.12
   7  -1  -1    2.95    0.13
   7  -1  -1    2.92    0.12
  -7   1   1    3.04    0.13
  -7   1   1    2.93    0.12
   6  -1  -1    4.22    0.14
   6  -1  -1    3.95    0.14
  -6   1   1    4.11    0.14
   5  -1  -1   13.60    0.36
   5  -1  -1   12.61    0.36
  -5   1   1   12.91    0.36
  -5   1   1   13.32    0.36
   4  -1  -1    2.39    0.09
   4  -1  -1    2.64    0.09
  -4   1   1    2.48    0.09
  -4   1   1    2.55    0.09
   3  -1  -1   47.38    1.21
   3  -1  -1   48.61    1.21
  -3   1   1   48.44    1.21
  -3   1   1   48.72    1.21
  -3   1   1   47.81    1.21
   2  -1  -1  176.79    4.44
   2  -1  -1  174.54    4.45
  -2   1   1  184.43    4.44
  -2   1   1  178.02    4.43
  -2   1   1  175.94    4.44
  -1   1   1   15.83    0.40
   0   1   1    3.58    0.10
  -1  -1  -1   14.11    0.37
  -1  -1  -1   15.84    0.39
  -1  -1  -1   14.07    0.37
   1   1   1   15.78    0.38
   1   1   1   14.48    0.37
   1   1   1   13.92    0.37
  -2  -1  -1  169.12    4.08
  -2  -1  -1  159.79    4.08
  -2  -1  -1  161.51    4.08
   2   1   1  157.86    4.07
   2   1   1  160.95    4.09
   2   1   1  170.11    4.11
   2   1   1  165.84    4.09
  -3  -1  -1    2.56    0.08
  -3  -1  -1    2.60    0.08
  -3  -1  -1    2.56    0.09
   3   1   1    2.66    0.09
   3   1   1    2.50    0.09
   3   1   1    2.69    0.09
   3   1   1    2.48    0.08
  -4  -1  -1    1.72    0.06
  -4  -1  -1    1.67    0.07
  -4  -1  -1    1.78    0.07
   4   1   1    1.82    0.07
   4   1   1    1.90    0.08
   4   1   1    1.55    0.07
   4   1   1    1.78    0.06
  -5  -1  -1    2.52    0.08
  -5  -1  -1    2.61    0.10
  -5  -1  -1    2.54    0.09
   5   1   1    2.45    0.10
   5   1   1    2.62    0.10
   5   1   1    2.49    0.11
  -6  -1  -1   21.10    0.58
  -6  -1  -1   21.64    0.57
   6   1   1   22.26    0.58
   6   1   1   21.51    0.58
   6   1   1   22.16    0.60
  -7  -1  -1    0.15    0.04
  -7  -1  -1    0.18    0.04
   7   1   1    0.22    0.05
   7   1   1    0.27    0.05
   7   1   1    0.24    0.05
  -8  -1  -1   20.05    0.55
  -8  -1  -1   20.20    0.56
   8   1   1   20.46    0.56
   8   1   1   20.27    0.57
  -9  -1  -1    0.44    0.07
  -9  -1  -1    0.48    0.08
   9   1   1    0.51    0.08
   9   1   1    0.69    0.08
 -10  -1  -1    0.09    0.07
 -10  -1  -1   -0.02    0.06
  10   1   1    0.00    0.06
  10   1   1    0.02    0.06
 -11  -1  -1    0.87    0.11
 -11  -1  -1    0.87    0.10
  11   1   1    1.16    0.12
 -11   2   1    0.21    0.08
 -11   2   1    0.30    0.09
 -10   2   1    1.28    0.11
 -10   2   1    1.50    0.12
   9  -2  -1   14.08    0.41
  -9   2   1   14.01    0.42
  -9   2   1   14.06    0.41
   8  -2  -1    0.12    0.05
  -8   2   1    0.05    0.05
  -8   2   1    0.12    0.05
   7  -2  -1   10.46    0.36
   7  -2  -1   10.51    0.30
  -7   2   1   10.15    0.31
  -7   2   1   10.31    0.29
  -7   2   1   10.53    0.31
   6  -2  -1   15.16    0.40
   6  -2  -1   14.58    0.41
  -6   2   1   14.76    0.41
  -6   2   1   14.73    0.41
  -6   2   1   14.88    0.39
   5  -2  -1   27.76    0.70
   5  -2  -1   26.90    0.70
  -5   2   1   26.80    0.70
  -5   2   1   27.33    0.69
  -5   2   1   26.44    0.70
   4  -2  -1   15.59    0.42
   4  -2  -1   16.45    0.42
  -4   2   1   16.10    0.42
  -4   2   1   16.05    0.41
  -4   2   1   15.28    0.42
   3  -2  -1    0.65    0.04
  -3   2   1    0.68    0.04
  -3   2   1    0.65    0.05
  -3   2   1    0.64    0.04
  -2   2   1    7.81    0.21
  -2   2   1    7.81    0.21
   1  -2  -1   85.79    2.11
  -1   2   1   81.54    2.11
  -1   2   1   86.27    2.11
   0  -2  -1   29.96    0.77
   0   2   1   30.37    0.76
   0   2   1   30.88    0.77
  -1  -2  -1   78.64    2.00
  -1  -2  -1   84.44    2.00
  -1  -2  -1   78.79    2.00
   1   2   1   81.36    2.00
   1   2   1   77.38    2.00
   1   2   1   80.67    2.00
  -2  -2  -1   89.61    2.24
  -2  -2  -1   91.10    2.25
  -2  -2  -1   90.47    2.24
   2   2   1   85.34    2.24
   2   2   1   88.74    2.24
   2   2   1   93.13    2.24
   2   2   1   90.40    2.24
  -3  -2  -1    3.14    0.10
  -3  -2  -1    2.94    0.10
  -3  -2  -1    3.00    0.09
   3   2   1    2.91    0.10
   3   2   1    3.06    0.10
   3   2   1    2.94    0.09
   3   2   1    3.05    0.10
  -4  -2  -1   15.55    0.41
  -4  -2  -1   15.61    0.41
  -4  -2  -1   15.03    0.41
   4   2   1   15.35    0.42
   4   2   1   15.49    0.41
   4   2   1   15.64    0.41
   4   2   1   16.21    0.42
  -5  -2  -1   64.61    1.66
  -5  -2  -1   66.12    1.65
  -5  -2  -1   64.72    1.65
   5   2   1   65.60    1.66
   5   2   1   66.32    1.67
   5   2   1   66.61    1.65
   5   2   1   64.29    1.66
  -6  -2  -1   19.83    0.52
  -6  -2  -1   19.27    0.53
  -6  -2  -1   19.28    0.51
   6   2   1   19.54    0.51
   6   2   1   20.21    0.54
   6   2   1   19.29    0.53
   6   2   1   19.41    0.53
  -7  -2  -1   21.52    0.57
  -7  -2  -1   21.60    0.58
   7   2   1   21.08    0.58
   7   2   1   22.33    0.60
   7   2   1   20.79    0.56
   7   2   1   20.67    0.58
  -8  -2  -1    1.63    0.11
  -8  -2  -1    1.86    0.11
   8   2   1    1.83    0.11
   8   2   1    2.10    0.12
  -9  -2  -1    2.80    0.14
  -9  -2  -1    2.71    0.14
   9   2   1    2.62    0.15
   9   2   1    2.54    0.14
 -10  -2  -1    3.62    0.18
 -10  -2  -1    3.30    0.16
  10   2   1    3.59    0.17
  10   2   1    3.22    0.18
 -11  -2  -1    7.60    0.27
 -11  -2  -1    7.80    0.29
  11   2   1    7.22    0.28
  11   2   1    7.69    0.29
 -10   3   1    6.17    0.25
 -10   3   1    6.30    0.24
  -9   3   1    2.08    0.13
  -9   3   1    2.17    0.14
  -8   3   1   16.90    0.47
  -8   3   1   16.70    0.48
  -7   3   1    6.21    0.21
  -7   3   1    6.08    0.19
  -7   3   1    6.22    0.21
  -6   3   1    5.47    0.17
  -6   3   1    5.07    0.16
  -6   3   1    5.02    0.18
   5  -3  -1   56.31    1.47
  -5   3   1   58.97    1.48
  -5   3   1   58.27    1.47
  -5   3   1   58.71    1.47
   4  -3  -1   16.06    0.43
  -4   3   1   16.52    0.43
  -4   3   1   16.53    0.44
  -4   3   1   16.65    0.43
  -3   3   1   11.26    0.30
  -3   3   1   11.24    0.30
   2  -3  -1  143.84    3.59
  -2   3   1  141.35    3.59
  -2   3   1  145.69    3.59
  -2   3   1  144.73    3.59
   1  -3  -1   52.18    1.30
  -1   3   1   52.21    1.30
  -1   3   1   53.40    1.30
  -1   3   1   50.70    1.30
  -1   3   1   50.24    1.30
   0  -3  -1    9.91    0.25
   0  -3  -1    9.87    0.26
   0   3   1    9.54    0.26
   0   3   1   10.15    0.26
   0   3   1    9.70    0.25
   0   3   1    9.25    0.25
   0   3   1    9.78    0.26
  -1  -3  -1    0.38    0.03
  -1  -3  -1    0.34    0.03
   1   3   1    0.36    0.03
   1   3   1    0.50    0.04
   1   3   1    0.42    0.03
  -2  -3  -1    0.83    0.05
  -2  -3  -1    0.69    0.04
  -2  -3  -1    0.74    0.04
   2   3   1    0.74    0.04
   2   3   1    0.75    0.04
  -3  -3  -1    9.28    0.25
  -3  -3  -1    9.10    0.25
  -3  -3  -1    9.21    0.25
   3   3   1    9.18    0.25
   3   3   1    9.13    0.25
   3   3   1    8.69    0.25
  -4  -3  -1  174.67    4.29
  -4  -3  -1  170.46    4.29
  -4  -3  -1  172.29    4.29
   4   3   1  172.04    4.29
   4   3   1  171.45    4.29
   4   3   1  172.55    4.29
   4   3   1  168.81    4.29
  -5  -3  -1    5.39    0.17
  -5  -3  -1    5.25    0.17
   5   3   1    5.28    0.17
   5   3   1    5.38    0.17
   5   3   1    5.33    0.17
   5   3   1    5.53    0.17
  -6  -3  -1   12.29    0.36
  -6  -3  -1   13.28    0.36
   6   3   1   13.72    0.37
   6   3   1   12.71    0.37
   6   3   1   12.60    0.36
   6   3   1   12.58    0.35
  -7  -3  -1    0.02    0.04
  -7  -3  -1    0.15    0.05
   7   3   1    0.06    0.04
   7   3   1    0.06    0.03
   7   3   1    0.03    0.04
  -8  -3  -1    0.04    0.05
  -8  -3  -1    0.02    0.05
   8   3   1    0.03    0.04
   8   3   1    0.00    0.04
   8   3   1    0.03    0.05
  -9  -3  -1    0.90    0.09
  -9  -3  -1    1.05    0.10
   9   3   1    0.81    0.09
   9   3   1    1.15    0.10
 -10  -3  -1    4.86    0.20
 -10  -3  -1    4.60    0.21
  10   3   1    4.97    0.21
  10   3   1    4.39    0.20
 -11  -3  -1    5.30    0.23
 -11  -3  -1    4.96    0.22
  11   3   1    4.66    0.22
  11   3   1    5.21    0.23
 -10   4   1    0.11    0.07
 -10   4   1    0.13    0.08
  -9   4   1   18.64    0.53
  -9   4   1   17.89    0.52
  -8   4   1    0.48    0.07
  -8   4   1    0.31    0.07
  -7   4   1    0.66    0.07
  -7   4   1    0.62    0.06
  -7   4   1    0.73    0.08
  -6   4   1   24.31    0.65
  -6   4   1   23.81    0.64
  -6   4   1   24.26    0.64
  -5   4   1   22.40    0.60
  -5   4   1   22.36    0.59
  -5   4   1   22.52    0.59
  -4   4   1    0.12    0.03
  -4   4   1    0.08    0.03
   3  -4  -1  122.07    3.09
  -3   4   1  125.98    3.10
  -3   4   1  123.25    3.10
   2  -4  -1   39.64    1.01
   2  -4  -1   37.99    1.01
  -2   4   1   40.66    1.01
  -2   4   1   41.02    1.01
  -2   4   1   40.07    1.02
   1  -4  -1   36.12    0.91
   1  -4  -1   34.69    0.91
  -1   4   1   35.66    0.92
  -1   4   1   37.06    0.92
  -1   4   1   36.74    0.91
   0  -4  -1   24.71    0.62
   0  -4  -1   23.27    0.62
   0   4   1   24.28    0.62
   0   4   1   24.29    0.63
   0   4   1   24.84    0.63
  -1  -4  -1   20.85    0.53
  -1  -4  -1   20.48    0.53
   1   4   1   20.88    0.54
   1   4   1   20.30    0.53
   1   4   1   19.84    0.53
   1   4   1   20.60    0.52
  -2  -4  -1    6.10    0.18
  -2  -4  -1    6.70    0.19
  -2  -4  -1    6.40    0.19
   2   4   1    6.43    0.19
   2   4   1    6.10    0.18
   2   4   1    6.14    0.18
  -3  -4  -1   60.01    1.54
  -3  -4  -1   59.53    1.53
   3   4   1   61.55    1.53
   3   4   1   62.15    1.54
   3   4   1   60.15    1.54
  -4  -4  -1    1.78    0.08
  -4  -4  -1    1.74    0.09
   4   4   1    1.60    0.08
   4   4   1    1.57    0.08
   4   4   1    1.71    0.08
  -5  -4  -1    3.44    0.13
  -5  -4  -1    3.56    0.14
   5   4   1    3.62    0.14
   5   4   1    3.56    0.13
   5   4   1    3.82    0.13
  -6  -4  -1    0.16    0.04
  -6  -4  -1    0.14    0.05
   6   4   1    0.10    0.04
   6   4   1    0.19    0.04
   6   4   1    0.17    0.04
  -7  -4  -1    1.51    0.10
  -7  -4  -1    1.60    0.10
   7   4   1    1.43    0.09
   7   4   1    1.41    0.09
   7   4   1    1.62    0.10
  -8  -4  -1   26.24    0.71
  -8  -4  -1   27.15    0.72
   8   4   1   26.45    0.72
   8   4   1   25.54    0.71
   8   4   1   25.65    0.70
  -9  -4  -1    2.71    0.15
  -9  -4  -1    2.59    0.15
   9   4   1    2.41    0.14
   9   4   1    2.78    0.15
 -10  -4  -1    5.65    0.23
 -10  -4  -1    5.34    0.22
  10   4   1    5.69    0.23
  10   4   1    5.40    0.22
 -11  -4  -1    0.10    0.08
 -11  -4  -1    0.10    0.08
  11   4   1    0.20    0.07
  11   4   1    0.14    0.08
  -9   5   1    0.47    0.09
  -9   5   1    0.52    0.08
  -8   5   1    0.85    0.10
  -8   5   1    0.95    0.09
  -7   5   1    0.84    0.08
  -7   5   1    0.88    0.07
  -7   5   1    0.89    0.09
  -6   5   1   21.30    0.59
  -6   5   1   21.00    0.57
  -6   5   1   21.59    0.58
  -5   5   1    1.07    0.08
  -5   5   1    1.06    0.08
  -4   5   1   31.94    0.83
  -4   5   1   31.85    0.83
   3  -5  -1   12.34    0.37
  -3   5   1   13.21    0.36
  -3   5   1   13.63    0.36
   2  -5  -1    2.14    0.08
   2  -5  -1    2.35    0.09
  -2   5   1    2.23    0.09
  -2   5   1    2.29    0.08
  -2   5   1    2.36    0.09
   1  -5  -1   18.13    0.50
   1  -5  -1   18.93    0.49
  -1   5   1   19.13    0.50
  -1   5   1   19.55    0.50
  -1   5   1   19.19    0.50
   0  -5  -1   45.79    1.16
   0   5   1   45.27    1.16
   0   5   1   45.77    1.17
   0   5   1   46.15    1.17
  -1  -5  -1   81.48    2.05
   1   5   1   82.46    2.05
   1   5   1   80.62    2.05
   1   5   1   81.26    2.04
   1   5   1   81.41    2.05
  -2  -5  -1    0.96    0.06
   2   5   1    0.97    0.06
   2   5   1    1.02    0.05
   2   5   1    0.93    0.06
   2   5   1    1.02    0.06
  -3  -5  -1   47.18    1.20
  -3  -5  -1   46.80    1.21
   3   5   1   47.25    1.21
   3   5   1   47.45    1.20
   3   5   1   46.42    1.20
  -4  -5  -1   10.80    0.31
  -4  -5  -1   11.57    0.32
   4   5   1   11.00    0.31
   4   5   1   10.75    0.31
   4   5   1   10.84    0.31
  -5  -5  -1    0.09    0.04
  -5  -5  -1    0.10    0.04
   5   5   1    0.08    0.04
   5   5   1    0.09    0.04
   5   5   1    0.12    0.03
  -6  -5  -1   19.70    0.53
  -6  -5  -1   19.27    0.53
   6   5   1   18.65    0.52
   6   5   1   18.85    0.53
   6   5   1   19.12    0.52
  -7  -5  -1   12.96    0.39
  -7  -5  -1   13.55    0.39
   7   5   1   13.43    0.39
   7   5   1   13.36    0.39
   7   5   1   12.86    0.38
  -8  -5  -1    0.01    0.05
  -8  -5  -1    0.15    0.06
   8   5   1    0.03    0.05
   8   5   1    0.08    0.05
   8   5   1    0.16    0.05
  -9  -5  -1   16.97    0.49
  -9  -5  -1   15.99    0.48
   9   5   1   16.53    0.48
   9   5   1   15.72    0.47
   9   5   1   16.75    0.49
 -10  -5  -1    0.48    0.09
 -10  -5  -1    0.43    0.09
  10   5   1    0.54    0.08
  10   5   1    0.48    0.09
 -11  -5  -1    3.20    0.19
 -11  -5  -1    3.29    0.19
  11   5   1    3.26    0.18
  11   5   1    3.06    0.19
  -9   6   1    0.28    0.07
  -9   6   1    0.17    0.10
  -8   6   1    0.62    0.10
  -8   6   1    0.49    0.07
  -7   6   1   12.49    0.37
  -7   6   1   12.48    0.38
  -7   6   1   12.29    0.37
  -6   6   1   18.46    0.51
  -6   6   1   18.37    0.52
  -6   6   1   17.81    0.50
  -5   6   1    0.81    0.07
  -5   6   1    0.93    0.07
  -4   6   1    3.48    0.13
  -4   6   1    3.71    0.14
  -3   6   1    0.22    0.04
  -3   6   1    0.15    0.04
  -2   6   1    0.05    0.03
  -2   6   1    0.07    0.03
  -2   6   1    0.05    0.03
  -1   6   1   23.68    0.64
  -1   6   1   23.86    0.63
  -1   6   1   24.59    0.63
   0  -6  -1  103.88    2.59
   0   6   1  104.53    2.60
   0   6   1  102.14    2.59
   0   6   1  102.50    2.60
  -1  -6  -1   13.30    0.36
   1   6   1   13.59    0.37
   1   6   1   13.19    0.37
   1   6   1   13.40    0.37
   1   6   1   12.82    0.35
  -2  -6  -1    9.87    0.28
   2   6   1    9.81    0.27
   2   6   1    9.94    0.28
   2   6   1    9.77    0.29
   2   6   1    9.62    0.28
  -3  -6  -1    0.03    0.03
  -3  -6  -1    0.09    0.04
   3   6   1    0.07    0.03
   3   6   1    0.02    0.03
   3   6   1    0.03    0.03
   3   6   1    0.08    0.03
  -4  -6  -1    0.75    0.07
  -4  -6  -1    0.81    0.07
   4   6   1    0.77    0.06
   4   6   1    0.82    0.07
   4   6   1    0.69    0.06
   4   6   1    0.64    0.05
  -5  -6  -1    0.05    0.05
  -5  -6  -1    0.14    0.05
   5   6   1    0.16    0.04
   5   6   1    0.16    0.04
   5   6   1    0.13    0.04
  -6  -6  -1    2.27    0.13
  -6  -6  -1    2.41    0.12
   6   6   1    2.35    0.13
   6   6   1    2.46    0.12
   6   6   1    2.26    0.12
  -7  -6  -1    3.26    0.16
  -7  -6  -1    3.32    0.15
   7   6   1    3.47    0.16
   7   6   1    3.07    0.14
   7   6   1    3.15    0.15
  -8  -6  -1   21.11    0.58
  -8  -6  -1   19.86    0.58
   8   6   1   19.78    0.57
   8   6   1   20.87    0.58
   8   6   1   19.77    0.57
  -9  -6  -1    0.02    0.06
  -9  -6  -1    0.03    0.07
   9   6   1    0.05    0.05
   9   6   1    0.01    0.06
   9   6   1   -0.04    0.06
 -10  -6  -1    0.50    0.09
 -10  -6  -1    0.49    0.09
  10   6   1    0.53    0.10
  10   6   1    0.42    0.08
 -11  -6  -1    0.64    0.11
 -11  -6  -1    0.62    0.10
  11   6   1    0.73    0.12
  11   6   1    0.46    0.09
  -8   7   1   10.41    0.36
  -7   7   1    5.63    0.23
  -7   7   1    5.66    0.22
  -7   7   1    5.29    0.20
  -6   7   1    0.62    0.07
  -6   7   1    0.52    0.07
  -6   7   1    0.45    0.09
  -5   7   1    5.63    0.20
  -5   7   1    5.70    0.21
  -4   7   1    0.54    0.07
  -4   7   1    0.38    0.06
  -3   7   1    0.08    0.04
  -3   7   1    0.14    0.04
  -2   7   1    0.20    0.04
  -2   7   1    0.16    0.04
  -2   7   1    0.13    0.04
  -1   7   1    5.94    0.21
  -1   7   1    6.54    0.20
  -1   7   1    6.33    0.20
   0   7   1    0.05    0.03
   0   7   1    0.11    0.04
   0   7   1    0.05    0.04
   1   7   1    9.31    0.27
   1   7   1    9.12    0.28
   1   7   1    9.40    0.28
   2   7   1    4.13    0.15
   2   7   1    3.99    0.13
   2   7   1    4.04    0.15
   2   7   1    4.03    0.15
  -3  -7  -1    6.78    0.22
   3   7   1    7.11    0.21
   3   7   1    7.28    0.23
   3   7   1    7.21    0.23
   3   7   1    7.37    0.23
  -4  -7  -1   31.45    0.84
  -4  -7  -1   30.82    0.85
   4   7   1   31.60    0.84
   4   7   1   33.05    0.84
   4   7   1   32.08    0.83
   4   7   1   31.81    0.85
  -5  -7  -1   55.21    1.41
  -5  -7  -1   53.85    1.42
   5   7   1   53.09    1.42
   5   7   1   55.36    1.40
   5   7   1   55.93    1.41
   5   7   1   54.79    1.42
  -6  -7  -1    0.11    0.05
  -6  -7  -1    0.04    0.06
   6   7   1    0.11    0.05
   6   7   1    0.08    0.05
   6   7   1    0.08    0.04
   6   7   1    0.07    0.05
  -7  -7  -1   19.07    0.57
  -7  -7  -1   20.77    0.57
   7   7   1   19.99    0.56
   7   7   1   20.60    0.55
   7   7   1   21.05    0.58
   7   7   1   19.69    0.57
  -8  -7  -1    5.33    0.22
  -8  -7  -1    5.29    0.22
   8   7   1    5.35    0.21
   8   7   1    5.48    0.22
   8   7   1    5.37    0.21
  -9  -7  -1   -0.02    0.07
  -9  -7  -1    0.03    0.07
   9   7   1   -0.01    0.05
   9   7   1   -0.01    0.06
 -10  -7  -1    2.78    0.18
 -10  -7  -1    3.06    0.18
  10   7   1    3.06    0.19
  10   7   1    2.66    0.16
  -7   8   1    0.45    0.08
  -7   8   1    0.37    0.10
  -6   8   1    6.40    0.24
  -6   8   1    6.13    0.22
  -5   8   1    0.04    0.06
  -5   8   1    0.02    0.05
  -4   8   1   14.20    0.41
  -4   8   1   14.84    0.43
  -3   8   1    7.74    0.25
  -3   8   1    7.88    0.26
  -2   8   1    3.52    0.14
  -2   8   1    3.61    0.15
  -2   8   1    3.11    0.19
  -1   8   1    3.89    0.16
  -1   8   1    3.75    0.15
  -1   8   1    3.93    0.15
   0   8   1   34.98    0.92
   0   8   1   34.66    0.91
   0   8   1   34.35    0.92
   1   8   1    0.47    0.06
   1   8   1    0.37    0.06
   1   8   1    0.29    0.05
   2   8   1   26.28    0.71
   2   8   1   26.25    0.70
   2   8   1   25.90    0.70
   3   8   1    2.77    0.13
   3   8   1    2.90    0.13
   3   8   1    2.88    0.11
   3   8   1    2.78    0.14
   4   8   1   17.58    0.52
   4   8   1   17.88    0.50
   4   8   1   18.48    0.51
   4   8   1   18.33    0.49
  -5  -8  -1    5.96    0.23
   5   8   1    6.11    0.23
   5   8   1    6.72    0.22
   5   8   1    6.50    0.23
   5   8   1    6.66    0.21
  -6  -8  -1   17.43    0.54
   6   8   1   18.66    0.53
   6   8   1   19.12    0.52
   6   8   1   18.52    0.52
  -7  -8  -1    0.05    0.07
   7   8   1    0.04    0.06
   7   8   1    0.05    0.05
   7   8   1    0.13    0.06
  -8  -8  -1    1.20    0.11
   8   8   1    1.26    0.12
   8   8   1    1.11    0.10
  -9  -8  -1    8.36    0.31
   9   8   1    9.39    0.33
   9   8   1    8.63    0.30
  -5   9   1    5.47    0.23
  -5   9   1    5.53    0.21
  -4   9   1   18.40    0.53
  -4   9   1   19.45    0.55
  -3   9   1   30.97    0.84
  -3   9   1   30.49    0.82
  -2   9   1    2.78    0.14
  -2   9   1    2.94    0.15
  -1   9   1   16.73    0.48
  -1   9   1   16.73    0.49
  -1   9   1   17.16    0.48
   0   9   1    2.30    0.13
   0   9   1    2.51    0.13
   0   9   1    2.46    0.14
   1   9   1    0.30    0.07
   1   9   1    0.35    0.06
   1   9   1    0.29    0.06
   2   9   1    8.63    0.27
   2   9   1    8.36    0.28
   2   9   1    8.12    0.28
   3   9   1   14.22    0.41
   3   9   1   13.78    0.41
   4   9   1   19.17    0.55
   4   9   1   19.43    0.55
   5   9   1    2.41    0.14
   5   9   1    2.18    0.13
   5   9   1    2.42    0.12
  -6  -9  -1    9.12    0.33
   6   9   1    9.74    0.31
   6   9   1   10.19    0.33
   6   9   1    9.59    0.30
  -7  -9  -1    5.87    0.26
   7   9   1    6.86    0.24
   7   9   1    7.28    0.26
   7   9   1    6.61    0.24
  -8  -9  -1    1.48    0.13
   8   9   1    1.47    0.13
   8   9   1    1.45    0.12
  -9  -9  -1    4.75    0.24
   9   9   1    4.86    0.22
   9   9   1    5.09    0.24
  -4  10   1   21.61    0.63
  -4  10   1   23.82    0.66
  -3  10   1    0.28    0.07
  -3  10   1    0.31    0.08
  -2  10   1    0.15    0.07
  -2  10   1    0.14    0.06
  -1  10   1   10.03    0.32
  -1  10   1    9.91    0.33
   0  10   1    0.10    0.06
   0  10   1    0.09    0.07
   1  10   1   18.83    0.53
   1  10   1   17.81    0.53
   2  10   1   26.79    0.73
   2  10   1   26.27    0.74
   3  10   1    7.18    0.26
   3  10   1    7.18    0.26
   4  10   1    1.61    0.12
   4  10   1    1.45    0.12
   5  10   1    0.09    0.06
   5  10   1    0.03    0.06
   6  10   1    0.34    0.08
   6  10   1    0.44    0.08
   7  10   1    7.01    0.26
   7  10   1    7.13    0.28
  -1  11   1    9.37    0.33
  -1  11   1    9.06    0.31
   0  11   1    9.73    0.32
   0  11   1   10.07    0.34
   1  11   1    9.09    0.33
   1  11   1    9.44    0.31
   2  11   1    1.45    0.13
   2  11   1    1.73    0.14
   3  11   1    0.45    0.08
   3  11   1    0.35    0.09
   4  11   1    0.26    0.08
   4  11   1    0.12    0.08
   5  11   1    0.15    0.08
   5  11   1    0.17    0.08
   6  10  -2    4.56    0.23
   5  10  -2    1.17    0.11
   5  10  -2    1.48    0.14
   4  10  -2    1.88    0.14
   4  10  -2    1.85    0.15
   3  10  -2    0.27    0.08
   3  10  -2    0.32    0.08
   2  10  -2    1.43    0.13
   2  10  -2    1.38    0.13
   1  10  -2    0.19    0.08
   1  10  -2    0.15    0.08
   0  10  -2    3.94    0.20
   0  10  -2    4.27    0.20
  -1  10  -2    5.33    0.24
  -1  10  -2    5.30    0.23
  -2  10  -2    0.03    0.07
  -2  10  -2   -0.01    0.08
   7   9  -2    2.38    0.24
   7   9  -2    2.76    0.19
  -7  -9   2    2.61    0.19
   6   9  -2    2.19    0.15
   6   9  -2    1.98    0.16
  -6  -9   2    1.89    0.15
   5   9  -2    0.64    0.10
   5   9  -2    0.61    0.08
   4   9  -2    0.34    0.07
   4   9  -2    0.30    0.08
   3   9  -2    1.47    0.12
   3   9  -2    1.40    0.11
   2   9  -2    8.25    0.29
   2   9  -2    8.73    0.30
   1   9  -2   14.09    0.43
   1   9  -2   13.60    0.42
   0   9  -2   19.77    0.65
   0   9  -2   20.69    0.58
   0   9  -2   19.39    0.57
  -1   9  -2   10.33    0.34
  -1   9  -2   10.48    0.34
  -2   9  -2    1.33    0.11
  -2   9  -2    1.07    0.11
  -3   9  -2    1.32    0.11
  -3   9  -2    1.48    0.13
  -4   9  -2    1.23    0.12
  -4   9  -2    1.39    0.13
   9   8  -2    2.60    0.17
   9   8  -2    3.03    0.21
  -9  -8   2    2.81    0.20
   8   8  -2    3.60    0.18
   8   8  -2    3.83    0.21
  -8  -8   2    3.69    0.20
  -8  -8   2    3.54    0.20
   7   8  -2    5.26    0.23
   7   8  -2    5.14    0.20
  -7  -8   2    5.22    0.22
  -7  -8   2    4.63    0.22
   6   8  -2    0.13    0.05
   6   8  -2    0.06    0.07
   6   8  -2    0.18    0.06
  -6  -8   2    0.11    0.07
  -6  -8   2    0.12    0.07
   5   8  -2    0.00    0.06
   5   8  -2    0.09    0.05
   5   8  -2    0.07    0.05
  -5  -8   2    0.04    0.07
  -5  -8   2    0.02    0.06
   4   8  -2    4.73    0.20
   4   8  -2    4.72    0.18
   3   8  -2   28.35    0.80
   3   8  -2   29.09    0.78
   3   8  -2   29.80    0.80
   2   8  -2   24.55    0.67
   2   8  -2   23.44    0.67
   2   8  -2   24.31    0.66
   1   8  -2    1.29    0.10
   1   8  -2    1.42    0.11
   1   8  -2    1.19    0.10
   0   8  -2    4.51    0.18
   0   8  -2    4.54    0.19
   0   8  -2    4.35    0.18
  -1   8  -2    0.12    0.05
  -1   8  -2    0.14    0.06
  -1   8  -2    0.08    0.06
  -2   8  -2    0.06    0.06
  -2   8  -2    0.03    0.06
  -3   8  -2   25.22    0.71
  -3   8  -2   25.91    0.71
  -4   8  -2   -0.01    0.06
  -4   8  -2    0.03    0.06
  -5   8  -2    2.65    0.16
  -5   8  -2    2.70    0.16
  -6   8  -2    2.83    0.17
  -6   8  -2    3.06    0.17
   9   7  -2    0.31    0.08
   9   7  -2    0.37    0.09
  -9  -7   2    0.34    0.09
  -9  -7   2    0.25    0.09
   8   7  -2    8.17    0.28
   8   7  -2    8.15    0.30
  -8  -7   2    8.42    0.29
  -8  -7   2    7.47    0.29
   7   7  -2   13.15    0.41
   7   7  -2   12.75    0.38
  -7  -7   2   12.42    0.40
  -7  -7   2   12.58    0.40
   6   7  -2    1.27    0.09
   6   7  -2    0.99    0.08
   6   7  -2    1.17    0.11
  -6  -7   2    0.96    0.10
  -6  -7   2    0.92    0.10
   5   7  -2    0.86    0.08
   5   7  -2    1.13    0.08
   5   7  -2    1.21    0.09
   5   7  -2    1.18    0.10
  -5  -7   2    0.93    0.09
  -5  -7   2    0.99    0.10
   4   7  -2   34.12    0.91
   4   7  -2   33.53    0.92
   4   7  -2   36.08    0.90
   4   7  -2   35.19    0.93
  -4  -7   2   34.84    0.92
  -4  -7   2   33.83    0.93
   3   7  -2    0.60    0.07
   3   7  -2    0.62    0.05
   3   7  -2    0.71    0.07
   3   7  -2    0.64    0.08
  -3  -7   2    0.63    0.07
   2   7  -2    1.37    0.10
   2   7  -2    1.61    0.10
   2   7  -2    1.65    0.11
  -2  -7   2    1.60    0.10
   1   7  -2    2.08    0.11
   1   7  -2    1.85    0.11
   1   7  -2    2.07    0.12
  -1  -7   2    1.92    0.11
   0   7  -2   12.02    0.36
   0   7  -2   12.16    0.36
   0   7  -2   12.26    0.36
   0  -7   2   11.29    0.41
  -1   7  -2    2.02    0.11
  -1   7  -2    1.99    0.11
  -1   7  -2    1.88    0.12
  -2   7  -2   72.64    1.88
  -2   7  -2   74.60    1.86
  -2   7  -2   72.17    1.87
  -3   7  -2    9.31    0.30
  -3   7  -2    9.11    0.30
  -4   7  -2    2.00    0.13
  -4   7  -2    1.97    0.13
  -5   7  -2    0.23    0.07
  -5   7  -2    0.28    0.07
  -6   7  -2    0.43    0.08
  -6   7  -2    0.33    0.08
  -7   7  -2    0.88    0.10
  -7   7  -2    0.69    0.10
  -7   7  -2    0.90    0.10
  10   6  -2    0.27    0.08
  10   6  -2    0.48    0.10
 -10  -6   2    0.38    0.10
 -10  -6   2    0.30    0.09
   9   6  -2    0.16    0.07
   9   6  -2    0.16    0.07
  -9  -6   2    0.12    0.08
  -9  -6   2    0.06    0.07
   8   6  -2    2.63    0.16
   8   6  -2    2.41    0.14
  -8  -6   2    2.35    0.15
  -8  -6   2    2.37    0.16
   7   6  -2   23.30    0.66
   7   6  -2   21.82    0.65
   7   6  -2   23.93    0.64
  -7  -6   2   23.47    0.66
  -7  -6   2   24.19    0.66
   6   6  -2    4.11    0.17
   6   6  -2    4.32    0.18
   6   6  -2    4.14    0.16
   6   6  -2    4.17    0.15
  -6  -6   2    4.37    0.18
  -6  -6   2    4.14    0.18
   5   6  -2   46.47    1.21
   5   6  -2   47.68    1.19
   5   6  -2   45.55    1.18
   5   6  -2   43.99    1.20
  -5  -6   2   46.29    1.20
  -5  -6   2   45.71    1.20
   4   6  -2    0.25    0.05
   4   6  -2    0.28    0.05
   4   6  -2    0.15    0.05
   4   6  -2    0.23    0.04
  -4  -6   2    0.43    0.07
  -4  -6   2    0.27    0.06
   3   6  -2   22.25    0.59
   3   6  -2   22.40    0.58
   3   6  -2   21.90    0.60
   3   6  -2   21.66    0.60
  -3  -6   2   22.14    0.61
  -3  -6   2   22.02    0.60
   2   6  -2    0.30    0.04
   2   6  -2    0.25    0.05
   2   6  -2    0.21    0.04
   2   6  -2    0.22    0.05
  -2  -6   2    0.29    0.05
   1   6  -2   32.53    0.87
   1   6  -2   33.48    0.87
   1   6  -2   32.25    0.86
  -1  -6   2   33.06    0.87
   0   6  -2    8.71    0.27
   0   6  -2    8.88    0.27
   0   6  -2    8.87    0.27
   0  -6   2    8.65    0.27
  -1   6  -2   15.64    0.44
  -1   6  -2   15.46    0.44
  -1   6  -2   16.40    0.44
   1  -6   2   15.24    0.44
  -2   6  -2    0.69    0.07
  -2   6  -2    0.49    0.06
  -2   6  -2    0.57    0.05
   2  -6   2    0.58    0.06
   2  -6   2    0.64    0.07
  -3   6  -2   32.60    0.84
  -3   6  -2   31.72    0.86
  -3   6  -2   32.52    0.86
   3  -6   2   32.65    0.87
  -4   6  -2    0.75    0.08
  -4   6  -2    0.76    0.08
   4  -6   2    0.55    0.08
  -5   6  -2    3.53    0.16
  -5   6  -2    3.41    0.16
   5  -6   2    3.43    0.18
  -6   6  -2   15.87    0.46
  -6   6  -2   15.50    0.46
  -7   6  -2    2.91    0.16
  -7   6  -2    2.87    0.15
  -7   6  -2    2.66    0.16
  -8   6  -2    0.14    0.07
  -8   6  -2    0.12    0.08
  -8   6  -2    0.14    0.08
  11   5  -2    0.23    0.09
  11   5  -2    0.07    0.07
 -11  -5   2    0.18    0.09
 -11  -5   2    0.14    0.09
  10   5  -2    0.07    0.07
  10   5  -2    0.06    0.06
 -10  -5   2   -0.01    0.07
 -10  -5   2    0.01    0.07
   9   5  -2    1.32    0.11
   9   5  -2    1.45    0.12
   9   5  -2    1.51    0.12
  -9  -5   2    1.37    0.12
  -9  -5   2    1.38    0.12
   8   5  -2   17.78    0.51
   8   5  -2   16.36    0.49
   8   5  -2   16.24    0.49
  -8  -5   2   17.54    0.50
  -8  -5   2   16.68    0.49
   7   5  -2    0.49    0.07
   7   5  -2    0.31    0.06
   7   5  -2    0.34    0.06
  -7  -5   2    0.37    0.07
  -7  -5   2    0.36    0.07
   6   5  -2   59.89    1.55
   6   5  -2   59.34    1.52
   6   5  -2   61.21    1.56
   6   5  -2   60.40    1.55
  -6  -5   2   60.63    1.56
  -6  -5   2   59.85    1.55
   5   5  -2   37.68    1.00
   5   5  -2   38.97    0.97
   5   5  -2   37.95    0.99
   5   5  -2   37.51    1.00
  -5  -5   2   36.81    1.00
  -5  -5   2   38.82    1.00
   4   5  -2    8.95    0.28
   4   5  -2    9.04    0.26
   4   5  -2    9.10    0.28
   4   5  -2    9.23    0.26
  -4  -5   2    9.12    0.28
  -4  -5   2    8.95    0.28
   3   5  -2    5.20    0.16
   3   5  -2    5.02    0.18
   3   5  -2    5.35    0.16
   3   5  -2    4.99    0.17
  -3  -5   2    5.18    0.18
  -3  -5   2    4.89    0.17
   2   5  -2   30.51    0.78
   2   5  -2   29.50    0.80
   2   5  -2   31.58    0.80
   2   5  -2   30.58    0.80
  -2  -5   2   29.68    0.80
  -2  -5   2   31.81    0.81
   1   5  -2   18.22    0.49
   1   5  -2   17.49    0.49
   1   5  -2   18.70    0.49
  -1  -5   2   18.17    0.49
   0   5  -2   16.62    0.45
   0   5  -2   16.58    0.45
   0   5  -2   15.90    0.45
   0  -5   2   17.04    0.45
  -1   5  -2    5.17    0.16
  -1   5  -2    4.96    0.17
  -1   5  -2    5.13    0.17
   1  -5   2    4.98    0.17
  -2   5  -2    7.26    0.22
  -2   5  -2    7.43    0.23
  -2   5  -2    7.22    0.23
   2  -5   2    6.82    0.22
   2  -5   2    7.73    0.23
  -3   5  -2    0.10    0.03
  -3   5  -2    0.14    0.04
  -3   5  -2    0.09    0.04
   3  -5   2    0.05    0.04
   3  -5   2    0.18    0.05
  -4   5  -2   25.09    0.67
  -4   5  -2   24.87    0.67
   4  -5   2   24.51    0.69
   4  -5   2   24.67    0.67
  -5   5  -2    1.20    0.09
  -5   5  -2    1.11    0.09
   5  -5   2    1.25    0.11
  -6   5  -2    1.40    0.11
  -6   5  -2    1.60    0.11
   6  -5   2    1.35    0.13
  -7   5  -2   18.87    0.54
  -7   5  -2   19.77    0.55
  -7   5  -2   19.46    0.55
  -8   5  -2   15.83    0.47
  -8   5  -2   16.28    0.48
  -8   5  -2   16.39    0.47
  -9   5  -2   -0.02    0.07
  -9   5  -2    0.07    0.08
  11   4  -2    0.53    0.10
  11   4  -2    0.41    0.10
 -11  -4   2    0.35    0.10
 -11  -4   2    0.60    0.10
  10   4  -2    0.31    0.08
  10   4  -2    0.29    0.08
 -10  -4   2    0.28    0.09
 -10  -4   2    0.29    0.08
   9   4  -2   38.95    1.05
   9   4  -2   37.57    1.04
  -9  -4   2   38.17    1.03
  -9  -4   2   40.33    1.04
   8   4  -2    1.19    0.10
   8   4  -2    1.00    0.10
   8   4  -2    1.06    0.09
  -8  -4   2    0.80    0.09
  -8  -4   2    0.97    0.09
   7   4  -2    8.47    0.27
   7   4  -2    8.58    0.27
   7   4  -2    8.70    0.28
  -7  -4   2    8.31    0.28
  -7  -4   2    8.78    0.28
   6   4  -2    3.47    0.12
   6   4  -2    3.49    0.15
   6   4  -2    3.56    0.14
   6   4  -2    3.81    0.14
  -6  -4   2    3.43    0.15
  -6  -4   2    3.67    0.15
   5   4  -2    2.43    0.12
   5   4  -2    2.59    0.11
   5   4  -2    2.67    0.11
   5   4  -2    2.60    0.09
  -5  -4   2    2.68    0.12
  -5  -4   2    2.55    0.12
   4   4  -2    0.19    0.04
   4   4  -2    0.18    0.03
   4   4  -2    0.20    0.04
   4   4  -2    0.28    0.03
  -4  -4   2    0.28    0.05
  -4  -4   2    0.15    0.04
   3   4  -2   25.56    0.69
   3   4  -2   26.15    0.69
   3   4  -2   27.16    0.68
   3   4  -2   26.69    0.68
  -3  -4   2   26.05    0.69
  -3  -4   2   26.61    0.70
   2   4  -2   38.92    1.03
   2   4  -2   40.74    1.03
   2   4  -2   39.66    1.01
   2   4  -2   40.99    1.02
  -2  -4   2   39.78    1.03
  -2  -4   2   39.34    1.03
   1   4  -2  119.24    2.91
   1   4  -2  111.82    2.91
   1   4  -2  118.31    2.90
   1   4  -2  112.57    2.89
  -1  -4   2  118.20    2.91
  -1  -4   2  115.31    2.91
   0   4  -2   21.76    0.56
   0   4  -2   20.79    0.56
   0   4  -2   21.83    0.56
   0  -4   2   20.92    0.56
  -1   4  -2    3.00    0.11
  -1   4  -2    3.05    0.11
  -1   4  -2    2.98    0.11
   1  -4   2    2.93    0.11
   1  -4   2    2.85    0.10
   1  -4   2    3.08    0.11
  -2   4  -2    6.85    0.20
  -2   4  -2    6.75    0.21
  -2   4  -2    6.62    0.21
   2  -4   2    6.40    0.20
   2  -4   2    6.46    0.21
   2  -4   2    7.52    0.22
  -3   4  -2    3.67    0.13
  -3   4  -2    3.51    0.13
   3  -4   2    3.75    0.15
   3  -4   2    3.48    0.13
   3  -4   2    3.57    0.12
  -4   4  -2   20.00    0.54
  -4   4  -2   19.91    0.54
   4  -4   2   20.23    0.55
   4  -4   2   20.32    0.57
  -5   4  -2   46.03    1.18
  -5   4  -2   45.67    1.18
   5  -4   2   45.03    1.21
   5  -4   2   45.46    1.18
  -6   4  -2   12.23    0.35
  -6   4  -2   11.76    0.35
  -6   4  -2   12.11    0.36
   6  -4   2   11.73    0.39
  -7   4  -2    5.43    0.20
  -7   4  -2    5.10    0.19
  -7   4  -2    4.99    0.19
   7  -4   2    4.93    0.23
  -8   4  -2   11.37    0.34
  -8   4  -2   11.44    0.36
  -8   4  -2   10.94    0.35
  -9   4  -2    2.48    0.16
  -9   4  -2    2.32    0.16
  11   3  -2    0.86    0.11
 -11  -3   2    0.87    0.11
 -11  -3   2    1.01    0.11
  10   3  -2   17.61    0.54
  10   3  -2   18.86    0.55
 -10  -3   2   19.19    0.55
 -10  -3   2   18.15    0.54
   9   3  -2    2.38    0.14
   9   3  -2    2.23    0.13
  -9  -3   2    2.29    0.14
  -9  -3   2    2.49    0.14
   8   3  -2    4.41    0.19
   8   3  -2    4.69    0.17
   8   3  -2    4.89    0.18
  -8  -3   2    4.51    0.18
  -8  -3   2    4.77    0.18
   7   3  -2   14.78    0.41
   7   3  -2   13.99    0.42
   7   3  -2   13.94    0.41
  -7  -3   2   14.70    0.42
  -7  -3   2   14.27    0.41
   6   3  -2    0.09    0.04
   6   3  -2    0.12    0.04
   6   3  -2    0.04    0.03
  -6  -3   2    0.09    0.04
  -6  -3   2    0.12    0.04
   5   3  -2   15.43    0.43
   5   3  -2   15.77    0.44
   5   3  -2   15.62    0.43
  -5  -3   2   15.63    0.43
  -5  -3   2   15.82    0.43
   4   3  -2   48.97    1.25
   4   3  -2   49.18    1.23
   4   3  -2   48.93    1.25
   4   3  -2   49.24    1.26
  -4  -3   2   48.77    1.25
  -4  -3   2   49.12    1.25
   3   3  -2    2.75    0.10
   3   3  -2    2.87    0.11
   3   3  -2    2.84    0.10
   3   3  -2    2.80    0.09
  -3  -3   2    2.68    0.11
  -3  -3   2    2.63    0.10
   2   3  -2   66.46    1.69
   2   3  -2   67.17    1.68
   2   3  -2   67.43    1.68
   2   3  -2   65.65    1.69
  -2  -3   2   66.64    1.69
  -2  -3   2   68.18    1.69
  -2  -3   2   65.73    1.69
   1   3  -2    4.25    0.13
   1   3  -2    4.00    0.13
   1   3  -2    4.45    0.14
   1   3  -2    4.11    0.12
  -1  -3   2    4.16    0.13
  -1  -3   2    4.31    0.14
  -1  -3   2    4.13    0.13
   0   3  -2   12.53    0.34
   0   3  -2   13.20    0.34
   0   3  -2   13.01    0.34
   0  -3   2   12.18    0.34
   0  -3   2   12.52    0.34
  -1   3  -2   44.34    1.13
  -1   3  -2   42.47    1.13
  -1   3  -2   44.63    1.13
   1  -3   2   43.48    1.13
   1  -3   2   43.25    1.13
   1  -3   2   49.14    1.14
  -2   3  -2    8.02    0.23
  -2   3  -2    7.85    0.22
  -2   3  -2    7.75    0.23
   2  -3   2    8.65    0.24
   2  -3   2    7.80    0.23
   2  -3   2    8.11    0.22
  -3   3  -2   88.59    2.23
  -3   3  -2   88.07    2.23
   3  -3   2   91.95    2.25
   3  -3   2   85.36    2.23
  -4   3  -2   14.40    0.40
  -4   3  -2   14.58    0.40
   4  -3   2   14.62    0.41
   4  -3   2   15.14    0.43
  -5   3  -2   32.30    0.84
  -5   3  -2   32.16    0.84
   5  -3   2   31.44    0.87
   5  -3   2   32.40    0.84
  -6   3  -2    0.68    0.07
  -6   3  -2    0.48    0.06
  -6   3  -2    0.48    0.06
   6  -3   2    0.70    0.09
  -7   3  -2    0.00    0.05
  -7   3  -2    0.03    0.04
  -7   3  -2   -0.04    0.05
   7  -3   2    0.04    0.06
   7  -3   2    0.03    0.05
  -8   3  -2    5.82    0.20
  -8   3  -2    5.78    0.21
  -8   3  -2    5.79    0.22
   8  -3   2    5.17    0.25
  -9   3  -2   30.30    0.82
  -9   3  -2   30.93    0.84
 -10   3  -2    5.47    0.22
  11   2  -2    0.94    0.11
 -11  -2   2    1.15    0.11
 -11  -2   2    0.97    0.11
  10   2  -2    2.57    0.15
 -10  -2   2    3.04    0.16
 -10  -2   2    2.92    0.16
   9   2  -2   18.51    0.54
   9   2  -2   18.28    0.54
  -9  -2   2   19.30    0.54
  -9  -2   2   19.56    0.54
   8   2  -2    1.21    0.09
   8   2  -2    1.39    0.11
  -8  -2   2    1.49    0.11
  -8  -2   2    1.28    0.10
   7   2  -2    4.62    0.17
   7   2  -2    4.59    0.17
   7   2  -2    4.49    0.16
  -7  -2   2    4.59    0.17
  -7  -2   2    4.34    0.16
   6   2  -2   17.25    0.45
   6   2  -2   16.19    0.46
  -6  -2   2   16.60    0.46
  -6  -2   2   16.42    0.45
   5   2  -2    0.39    0.04
   5   2  -2    0.43    0.05
   5   2  -2    0.42    0.04
  -5  -2   2    0.44    0.05
  -5  -2   2    0.44    0.05
   4   2  -2   23.03    0.61
   4   2  -2   23.01    0.61
   4   2  -2   23.78    0.61
  -4  -2   2   22.75    0.61
  -4  -2   2   23.83    0.61
  -4  -2   2   23.18    0.60
   3   2  -2    0.74    0.05
   3   2  -2    0.78    0.05
   3   2  -2    0.74    0.05
  -3  -2   2    0.88    0.06
  -3  -2   2    0.69    0.05
  -3  -2   2    0.80    0.05
   2   2  -2   82.63    2.03
   2   2  -2   80.07    2.02
   2   2  -2   82.04    2.02
   2   2  -2   77.66    2.03
  -2  -2   2   78.54    2.03
  -2  -2   2   82.63    2.03
  -2  -2   2   81.63    2.03
   1   2  -2   25.34    0.67
   1   2  -2   26.91    0.67
   1   2  -2   25.49    0.66
   1   2  -2   27.27    0.66
  -1  -2   2   26.07    0.66
  -1  -2   2   25.34    0.67
  -1  -2   2   25.50    0.67
  -1  -2   2   26.44    0.67
   0   2  -2   74.99    1.96
   0   2  -2   78.91    1.95
   0   2  -2   77.40    1.96
   0  -2   2   82.02    1.96
   0  -2   2   77.46    1.96
   0  -2   2   77.49    1.96
  -1   2  -2   42.69    1.10
  -1   2  -2   43.00    1.10
  -1   2  -2   42.60    1.10
   1  -2   2   42.95    1.10
   1  -2   2   48.06    1.11
   1  -2   2   41.86    1.10
  -2   2  -2  161.63    4.06
  -2   2  -2  159.79    4.07
  -2   2  -2  156.05    4.06
   2  -2   2  160.04    4.07
   2  -2   2  176.48    4.08
   2  -2   2  163.30    4.06
  -3   2  -2    5.86    0.18
  -3   2  -2    6.27    0.18
   3  -2   2    5.84    0.18
   3  -2   2    6.66    0.20
  -4   2  -2   79.99    2.04
  -4   2  -2   81.52    2.04
   4  -2   2   79.86    2.03
   4  -2   2   83.92    2.07
   4  -2   2   79.05    2.04
  -5   2  -2   46.98    1.20
  -5   2  -2   46.22    1.20
  -5   2  -2   46.82    1.19
   5  -2   2   47.32    1.23
   5  -2   2   46.52    1.20
   5  -2   2   47.15    1.19
  -6   2  -2    3.08    0.12
  -6   2  -2    3.10    0.13
  -6   2  -2    3.27    0.12
   6  -2   2    3.36    0.12
   6  -2   2    3.17    0.13
   6  -2   2    3.34    0.16
  -7   2  -2    4.27    0.16
  -7   2  -2    3.98    0.15
  -7   2  -2    3.95    0.15
   7  -2   2    3.93    0.19
   7  -2   2    4.27    0.15
   7  -2   2    3.99    0.16
  -8   2  -2   14.46    0.41
  -8   2  -2   15.79    0.44
  -8   2  -2   15.14    0.42
   8  -2   2   14.81    0.44
   8  -2   2   13.90    0.47
  -9   2  -2    0.08    0.06
  -9   2  -2    0.08    0.06
 -10   2  -2    0.93    0.11
 -10   2  -2    0.97    0.10
 -11   2  -2    2.02    0.15
  11   1  -2    1.11    0.11
 -11  -1   2    1.32    0.12
 -11  -1   2    1.20    0.12
  10   1  -2    6.04    0.23
 -10  -1   2    5.76    0.23
 -10  -1   2    6.05    0.23
   9   1  -2    0.01    0.05
   9   1  -2   -0.01    0.05
  -9  -1   2   -0.03    0.05
  -9  -1   2   -0.06    0.05
   8   1  -2    0.45    0.06
   8   1  -2    0.41    0.06
  -8  -1   2    0.48    0.06
  -8  -1   2    0.52    0.07
   7   1  -2   18.17    0.49
   7   1  -2   18.81    0.51
   7   1  -2   17.73    0.51
  -7  -1   2   18.82    0.50
  -7  -1   2   18.56    0.51
   6   1  -2    0.95    0.07
   6   1  -2    0.90    0.06
   6   1  -2    0.92    0.07
  -6  -1   2    0.85    0.05
  -6  -1   2    0.84    0.06
  -6  -1   2    0.81    0.07
   5   1  -2  177.59    4.44
   5   1  -2  185.05    4.44
   5   1  -2  174.63    4.44
  -5  -1   2  177.68    4.44
  -5  -1   2  174.64    4.43
  -5  -1   2  175.99    4.44
   4   1  -2   16.89    0.47
   4   1  -2   18.15    0.46
   4   1  -2   17.88    0.47
  -4  -1   2   17.63    0.47
  -4  -1   2   17.57    0.46
  -4  -1   2   17.57    0.46
   3   1  -2    2.75    0.09
   3   1  -2    2.79    0.09
   3   1  -2    2.61    0.09
  -3  -1   2    2.54    0.09
  -3  -1   2    2.55    0.09
  -3  -1   2    2.64    0.09
   2   1  -2    0.23    0.03
   2   1  -2    0.17    0.02
   2   1  -2    0.17    0.02
  -2  -1   2    0.13    0.02
  -2  -1   2    0.15    0.02
  -2  -1   2    0.10    0.02
   1   1  -2    7.93    0.22
   1   1  -2    8.51    0.21
   1   1  -2    8.27    0.22
  -1  -1   2    8.47    0.22
  -1  -1   2    8.28    0.22
  -1  -1   2    7.97    0.22
   0   1  -2    2.77    0.08
   0   1  -2    2.63    0.08
   0  -1   2    2.64    0.08
   0  -1   2    2.45    0.08
   0  -1   2    2.54    0.08
   0  -1   2    2.60    0.09
  -1   1  -2   66.52    1.68
  -1   1  -2   66.39    1.67
   1  -1   2   63.87    1.67
   1  -1   2   68.44    1.67
   1  -1   2   63.83    1.68
   1  -1   2   71.99    1.68
  -2   1  -2   17.01    0.45
  -2   1  -2   16.65    0.45
   2  -1   2   16.78    0.44
   2  -1   2   17.66    0.44
   2  -1   2   19.27    0.47
   2  -1   2   16.58    0.45
  -3   1  -2    0.10    0.02
  -3   1  -2    0.14    0.03
   3  -1   2    0.17    0.02
   3  -1   2    0.11    0.03
   3  -1   2    0.09    0.02
  -4   1  -2   48.57    1.26
  -4   1  -2   49.22    1.26
  -4   1  -2   48.05    1.27
   4  -1   2   52.25    1.29
   4  -1   2   49.35    1.27
   4  -1   2   51.15    1.26
  -5   1  -2   25.68    0.67
  -5   1  -2   25.61    0.67
  -5   1  -2   25.46    0.68
   5  -1   2   27.06    0.68
   5  -1   2   26.12    0.71
  -6   1  -2    0.33    0.04
  -6   1  -2    0.16    0.04
  -6   1  -2    0.17    0.04
   6  -1   2    0.07    0.04
   6  -1   2    0.17    0.04
   6  -1   2    0.14    0.04
  -7   1  -2   27.00    0.73
  -7   1  -2   27.73    0.71
  -7   1  -2   27.50    0.71
   7  -1   2   27.06    0.73
   7  -1   2   25.91    0.76
   7  -1   2   28.16    0.72
  -8   1  -2   12.37    0.35
  -8   1  -2   12.61    0.38
  -8   1  -2   12.65    0.36
   8  -1   2   12.95    0.37
   8  -1   2   12.60    0.38
   8  -1   2   11.98    0.41
  -9   1  -2    5.68    0.22
  -9   1  -2    5.25    0.20
   9  -1   2    5.33    0.20
   9  -1   2    5.32    0.25
   9  -1   2    5.73    0.22
 -10   1  -2    1.99    0.14
 -10   1  -2    1.72    0.13
 -11   1  -2    2.23    0.15
 -11   1  -2    2.11    0.17
  11   0  -2    0.81    0.11
 -11   0   2    0.59    0.09
 -11   0   2    0.84    0.10
  10   0  -2    1.69    0.13
 -10   0   2    1.80    0.13
 -10   0   2    1.67    0.13
   9   0  -2    7.70    0.26
  -9   0   2    7.60    0.26
  -9   0   2    8.02    0.26
   8   0  -2   19.87    0.56
   8   0  -2   20.32    0.57
  -8   0   2   20.74    0.56
  -8   0   2   20.58    0.56
   7   0  -2   11.41    0.34
   7   0  -2   11.75    0.34
  -7   0   2   11.41    0.33
  -7   0   2   11.63    0.34
   6   0  -2   62.19    1.61
   6   0  -2   63.73    1.61
  -6   0   2   63.99    1.60
  -6   0   2   62.27    1.60
   5   0  -2    0.10    0.03
   5   0  -2    0.04    0.03
  -5   0   2    0.09    0.03
  -5   0   2    0.04    0.03
   4   0  -2    1.96    0.08
   4   0  -2    1.76    0.08
  -4   0   2    1.99    0.08
  -4   0   2    2.01    0.07
  -4   0   2    1.86    0.08
   3   0  -2   34.65    0.89
   3   0  -2   35.32    0.89
   3   0  -2   35.70    0.89
  -3   0   2   35.22    0.89
  -3   0   2   35.66    0.89
  -3   0   2   34.59    0.89
   2   0  -2   21.20    0.55
   2   0  -2   22.07    0.55
   2   0  -2   20.96    0.55
  -2   0   2   21.61    0.55
  -2   0   2   21.91    0.55
  -2   0   2   21.45    0.55
   1   0  -2   55.11    1.41
  -1   0   2   57.91    1.42
  -1   0   2   55.29    1.41
  -1   0   2   56.08    1.42
  -1   0   2   58.40    1.41
   0   0  -2  288.23    7.07
   0   0  -2  283.24    7.07
   0   0   2  281.54    7.07
   0   0   2  280.10    7.10
  -1   0  -2   28.62    0.73
  -1   0  -2   28.18    0.73
   1   0   2   28.87    0.72
   1   0   2   29.38    0.74
  -2   0  -2    0.42    0.03
  -2   0  -2    0.44    0.03
   2   0   2    0.37    0.03
   2   0   2    0.46    0.03
   2   0   2    0.47    0.04
  -3   0  -2    9.84    0.27
  -3   0  -2    9.63    0.27
   3   0   2   10.79    0.29
   3   0   2   10.18    0.27
   3   0   2    9.66    0.27
  -4   0  -2   19.96    0.52
  -4   0  -2   19.94    0.52
  -4   0  -2   19.19    0.53
   4   0   2   20.78    0.53
   4   0   2   21.04    0.55
  -5   0  -2    5.76    0.17
  -5   0  -2    5.85    0.18
  -5   0  -2    5.85    0.17
   5   0   2    6.18    0.20
   5   0   2    6.25    0.18
   5   0   2    5.75    0.19
  -6   0  -2   46.20    1.19
  -6   0  -2   47.33    1.20
  -6   0  -2   45.90    1.19
   6   0   2   48.29    1.20
   6   0   2   45.89    1.20
   6   0   2   46.25    1.23
  -7   0  -2    2.48    0.11
  -7   0  -2    2.50    0.12
  -7   0  -2    2.60    0.10
   7   0   2    2.39    0.14
   7   0   2    2.52    0.12
   7   0   2    2.56    0.11
  -8   0  -2    3.16    0.13
  -8   0  -2    3.27    0.15
  -8   0  -2    3.05    0.12
   8   0   2    3.05    0.15
   8   0   2    3.05    0.14
   8   0   2    2.86    0.16
  -9   0  -2    7.06    0.23
  -9   0  -2    7.56    0.25
   9   0   2    6.83    0.25
   9   0   2    6.64    0.28
   9   0   2    6.83    0.24
 -10   0  -2    0.30    0.07
 -10   0  -2    0.40    0.08
  10   0   2    0.40    0.08
  10   0   2    0.35    0.07
 -11   0  -2    0.84    0.11
 -11   0  -2    0.89    0.10
  11   0   2    0.84    0.12
  11  -1  -2    0.52    0.09
 -11   1   2    0.52    0.09
 -11   1   2    0.51    0.09
  10  -1  -2    6.50    0.24
 -10   1   2    6.53    0.24
 -10   1   2    6.38    0.24
   9  -1  -2    6.35    0.23
  -9   1   2    5.95    0.22
  -9   1   2    5.95    0.22
   8  -1  -2    1.63    0.10
  -8   1   2    1.69    0.11
  -8   1   2    1.58    0.10
   7  -1  -2   14.29    0.41
   7  -1  -2   14.66    0.41
  -7   1   2   14.91    0.41
  -7   1   2   14.76    0.41
   6  -1  -2    0.06    0.03
   6  -1  -2    0.09    0.03
  -6   1   2    0.07    0.03
  -6   1   2    0.09    0.03
   5  -1  -2    0.23    0.03
   5  -1  -2    0.24    0.03
  -5   1   2    0.25    0.03
  -5   1   2    0.23    0.03
   4  -1  -2   66.20    1.65
   4  -1  -2   66.44    1.65
  -4   1   2   66.45    1.65
  -4   1   2   63.26    1.65
   3  -1  -2  231.81    5.76
   3  -1  -2  230.88    5.76
  -3   1   2  226.46    5.75
  -3   1   2  234.64    5.76
   2  -1  -2    3.48    0.10
  -2   1   2    3.43    0.10
  -2   1   2    3.49    0.10
  -2   1   2    3.38    0.10
  -1   1   2   41.50    1.04
   0   1   2   12.00    0.31
  -1  -1  -2  131.35    3.32
   1   1   2  138.30    3.36
   1   1   2  130.55    3.32
   1   1   2  131.75    3.32
  -2  -1  -2    0.48    0.03
  -2  -1  -2    0.43    0.03
   2   1   2    0.50    0.03
   2   1   2    0.59    0.04
  -3  -1  -2    1.17    0.05
  -3  -1  -2    1.20    0.05
   3   1   2    1.23    0.06
   3   1   2    1.17    0.05
   3   1   2    1.27    0.06
   3   1   2    1.26    0.05
  -4  -1  -2    6.64    0.20
  -4  -1  -2    6.43    0.19
  -4  -1  -2    6.72    0.19
   4   1   2    6.81    0.19
   4   1   2    7.04    0.21
   4   1   2    7.33    0.20
   4   1   2    6.36    0.20
  -5  -1  -2    0.98    0.06
  -5  -1  -2    0.94    0.06
  -5  -1  -2    1.03    0.05
   5   1   2    1.08    0.07
   5   1   2    1.02    0.05
   5   1   2    1.16    0.06
   5   1   2    1.13    0.07
  -6  -1  -2    0.00    0.03
  -6  -1  -2   -0.03    0.03
   6   1   2    0.03    0.03
   6   1   2    0.00    0.04
   6   1   2   -0.02    0.03
  -7  -1  -2    0.06    0.04
  -7  -1  -2    0.09    0.04
   7   1   2    0.04    0.04
   7   1   2    0.11    0.04
   7   1   2    0.09    0.05
  -8  -1  -2    4.40    0.16
  -8  -1  -2    4.24    0.17
   8   1   2    4.41    0.17
   8   1   2    4.38    0.17
   8   1   2    3.96    0.19
  -9  -1  -2    0.32    0.07
  -9  -1  -2    0.35    0.06
   9   1   2    0.38    0.07
   9   1   2    0.25    0.07
   9   1   2    0.35    0.07
 -10  -1  -2   17.00    0.51
 -10  -1  -2   19.40    0.54
  10   1   2   18.46    0.54
  10   1   2   18.12    0.53
 -11  -1  -2   -0.03    0.07
 -11  -1  -2    0.04    0.08
  11   1   2    0.03    0.09
  11   1   2   -0.04    0.06
 -11   2   2    2.30    0.17
 -11   2   2    2.30    0.15
 -10   2   2   15.33    0.46
 -10   2   2   15.17    0.45
  -9   2   2   10.38    0.33
  -9   2   2   10.51    0.33
   8  -2  -2   30.19    0.80
  -8   2   2   29.94    0.80
  -8   2   2   29.81    0.80
   7  -2  -2   13.01    0.37
  -7   2   2   12.77    0.36
  -7   2   2   12.59    0.37
   6  -2  -2    0.40    0.05
   6  -2  -2    0.33    0.04
  -6   2   2    0.33    0.04
  -6   2   2    0.31    0.05
   5  -2  -2    2.05    0.08
  -5   2   2    1.94    0.09
  -5   2   2    2.07    0.08
   4  -2  -2   44.02    1.11
  -4   2   2   44.02    1.10
  -4   2   2   42.74    1.11
   3  -2  -2   31.19    0.80
  -3   2   2   31.29    0.80
  -3   2   2   31.27    0.80
  -3   2   2   31.88    0.79
  -2   2   2   25.46    0.64
  -2   2   2   24.95    0.64
  -1   2   2    0.09    0.01
   0   2   2   30.53    0.77
  -1  -2  -2   32.82    0.81
  -1  -2  -2   32.36    0.82
   1   2   2   32.31    0.82
   1   2   2   31.64    0.81
   1   2   2   32.89    0.82
  -2  -2  -2   16.26    0.43
  -2  -2  -2   16.41    0.43
   2   2   2   17.97    0.44
   2   2   2   15.90    0.43
   2   2   2   16.66    0.43
  -3  -2  -2    2.01    0.07
  -3  -2  -2    2.02    0.07
   3   2   2    2.04    0.07
   3   2   2    2.10    0.08
   3   2   2    2.12    0.08
   3   2   2    1.98    0.08
  -4  -2  -2    6.66    0.20
  -4  -2  -2    6.81    0.20
  -4  -2  -2    7.11    0.20
   4   2   2    7.29    0.21
   4   2   2    6.69    0.20
   4   2   2    7.01    0.20
   4   2   2    7.40    0.20
  -5  -2  -2   61.35    1.52
  -5  -2  -2   58.78    1.51
  -5  -2  -2   58.07    1.53
   5   2   2   61.59    1.54
   5   2   2   60.28    1.52
   5   2   2   59.08    1.53
   5   2   2   61.65    1.53
  -6  -2  -2    6.52    0.20
  -6  -2  -2    6.46    0.21
  -6  -2  -2    6.36    0.19
   6   2   2    6.46    0.19
   6   2   2    6.53    0.22
   6   2   2    6.64    0.21
   6   2   2    6.70    0.21
  -7  -2  -2    0.44    0.06
  -7  -2  -2    0.45    0.05
   7   2   2    0.48    0.06
   7   2   2    0.48    0.07
   7   2   2    0.41    0.05
   7   2   2    0.45    0.04
  -8  -2  -2    0.93    0.08
  -8  -2  -2    0.81    0.07
   8   2   2    0.75    0.09
   8   2   2    0.83    0.08
   8   2   2    0.70    0.08
  -9  -2  -2    0.32    0.07
  -9  -2  -2    0.42    0.08
   9   2   2    0.40    0.08
   9   2   2    0.32    0.07
   9   2   2    0.39    0.07
 -10  -2  -2    0.29    0.07
 -10  -2  -2    0.23    0.08
  10   2   2    0.36    0.08
  10   2   2    0.29    0.07
 -11  -2  -2   21.68    0.63
  11   2   2   20.87    0.63
  11   2   2   22.08    0.64
 -10   3   2    0.05    0.06
 -10   3   2    0.13    0.08
  -9   3   2    1.10    0.10
  -9   3   2    1.06    0.09
  -8   3   2    5.89    0.21
  -8   3   2    5.49    0.20
  -7   3   2    4.06    0.15
  -7   3   2    4.54    0.17
  -6   3   2    0.15    0.04
  -6   3   2    0.11    0.04
  -6   3   2    0.18    0.03
   5  -3  -2    0.06    0.03
  -5   3   2    0.06    0.03
  -5   3   2    0.06    0.02
  -5   3   2    0.13    0.04
   4  -3  -2   34.91    0.90
  -4   3   2   35.32    0.91
  -4   3   2   34.52    0.90
  -4   3   2   36.08    0.90
  -3   3   2    6.37    0.17
  -3   3   2    6.07    0.17
  -2   3   2   10.07    0.27
   1  -3  -2   40.80    1.01
  -1   3   2   40.18    1.01
  -1   3   2   38.73    1.01
   0  -3  -2    3.12    0.10
   0   3   2    3.39    0.10
   0   3   2    3.37    0.10
  -1  -3  -2   10.98    0.28
  -1  -3  -2   11.20    0.29
   1   3   2   11.11    0.29
   1   3   2   10.73    0.28
   1   3   2   11.30    0.29
   1   3   2   10.53    0.28
  -2  -3  -2   75.03    1.91
  -2  -3  -2   76.67    1.92
  -2  -3  -2   77.34    1.92
   2   3   2   76.06    1.91
   2   3   2   77.58    1.92
   2   3   2   75.81    1.91
  -3  -3  -2   44.86    1.17
  -3  -3  -2   46.47    1.17
  -3  -3  -2   46.66    1.17
   3   3   2   45.81    1.18
   3   3   2   46.15    1.18
   3   3   2   48.27    1.18
  -4  -3  -2   49.07    1.22
  -4  -3  -2   47.39    1.22
  -4  -3  -2   47.20    1.23
   4   3   2   47.62    1.23
   4   3   2   49.68    1.23
   4   3   2   48.14    1.22
  -5  -3  -2   12.48    0.33
  -5  -3  -2   11.61    0.34
   5   3   2   12.03    0.34
   5   3   2   12.18    0.33
   5   3   2   12.16    0.34
   5   3   2   11.81    0.34
  -6  -3  -2    0.58    0.06
  -6  -3  -2    0.49    0.06
   6   3   2    0.48    0.06
   6   3   2    0.34    0.04
   6   3   2    0.50    0.05
   6   3   2    0.50    0.05
  -7  -3  -2   40.34    1.03
  -7  -3  -2   39.87    1.04
   7   3   2   39.26    1.04
   7   3   2   39.54    1.05
   7   3   2   39.55    1.04
   7   3   2   40.03    1.03
  -8  -3  -2    1.39    0.09
  -8  -3  -2    1.14    0.09
   8   3   2    1.40    0.11
   8   3   2    1.27    0.10
   8   3   2    1.54    0.09
   8   3   2    1.32    0.10
  -9  -3  -2    2.43    0.14
  -9  -3  -2    2.37    0.13
   9   3   2    2.51    0.14
   9   3   2    2.53    0.14
 -10  -3  -2   24.29    0.67
 -10  -3  -2   22.77    0.65
  10   3   2   24.22    0.68
  10   3   2   23.00    0.67
 -11  -3  -2    1.81    0.15
 -11  -3  -2    1.62    0.13
  11   3   2    1.57    0.14
  11   3   2    1.90    0.15
 -10   4   2    1.25    0.12
 -10   4   2    1.03    0.10
  -9   4   2    0.09    0.06
  -9   4   2    0.11    0.07
  -8   4   2    0.15    0.05
  -8   4   2    0.19    0.07
  -7   4   2   25.68    0.69
  -7   4   2   26.28    0.70
  -6   4   2    7.28    0.23
  -6   4   2    7.34    0.22
  -6   4   2    7.20    0.22
  -5   4   2    1.42    0.09
  -5   4   2    1.34    0.07
  -5   4   2    1.20    0.07
  -4   4   2    0.76    0.05
  -4   4   2    0.72    0.05
  -3   4   2   67.57    1.70
  -3   4   2   67.68    1.70
   2  -4  -2    1.45    0.06
  -2   4   2    1.56    0.06
  -2   4   2    1.50    0.06
   1  -4  -2    7.02    0.19
  -1   4   2    6.94    0.19
  -1   4   2    6.93    0.20
  -1   4   2    7.21    0.20
   0  -4  -2   12.99    0.35
   0   4   2   13.20    0.35
   0   4   2   13.26    0.34
   0   4   2   13.71    0.35
  -1  -4  -2   21.24    0.53
  -1  -4  -2   21.04    0.54
   1   4   2   19.43    0.53
   1   4   2   21.87    0.55
   1   4   2   20.67    0.54
   1   4   2   21.13    0.54
  -2  -4  -2   11.93    0.34
  -2  -4  -2   12.54    0.33
  -2  -4  -2   12.10    0.33
   2   4   2   12.66    0.33
   2   4   2   12.25    0.33
   2   4   2   12.71    0.34
  -3  -4  -2   18.03    0.48
  -3  -4  -2   17.67    0.47
   3   4   2   17.77    0.47
   3   4   2   18.33    0.47
   3   4   2   17.64    0.47
  -4  -4  -2    7.82    0.23
  -4  -4  -2    7.56    0.23
   4   4   2    7.53    0.23
   4   4   2    7.77    0.23
   4   4   2    8.00    0.23
  -5  -4  -2    3.80    0.14
  -5  -4  -2    3.77    0.14
   5   4   2    3.77    0.14
   5   4   2    3.71    0.13
   5   4   2    3.69    0.13
   5   4   2    3.88    0.13
  -6  -4  -2   61.42    1.58
  -6  -4  -2   62.45    1.59
   6   4   2   61.56    1.59
   6   4   2   60.92    1.59
   6   4   2   61.25    1.58
   6   4   2   64.44    1.59
  -7  -4  -2   32.71    0.88
  -7  -4  -2   33.47    0.87
   7   4   2   33.16    0.87
   7   4   2   32.27    0.88
   7   4   2   32.48    0.88
   7   4   2   34.86    0.88
  -8  -4  -2    0.06    0.05
  -8  -4  -2    0.13    0.06
   8   4   2    0.08    0.05
   8   4   2    0.11    0.05
   8   4   2    0.08    0.04
  -9  -4  -2   11.75    0.36
  -9  -4  -2   10.98    0.35
   9   4   2   10.83    0.35
   9   4   2   11.82    0.36
 -10  -4  -2    2.11    0.15
 -10  -4  -2    1.79    0.13
  10   4   2    1.85    0.14
  10   4   2    1.83    0.14
 -11  -4  -2    2.21    0.16
 -11  -4  -2    1.79    0.14
  11   4   2    1.90    0.15
  11   4   2    1.87    0.15
  -9   5   2    2.75    0.17
  -9   5   2    2.29    0.14
  -8   5   2    0.85    0.10
  -8   5   2    0.91    0.08
  -7   5   2    3.34    0.14
  -7   5   2    3.32    0.16
  -6   5   2    2.68    0.14
  -6   5   2    2.56    0.11
  -6   5   2    2.66    0.11
  -5   5   2   14.62    0.42
  -5   5   2   14.67    0.40
  -5   5   2   15.47    0.41
  -4   5   2   26.63    0.69
  -4   5   2   27.04    0.70
  -3   5   2   55.42    1.41
   2  -5  -2   17.93    0.48
  -2   5   2   19.00    0.49
  -2   5   2   18.94    0.50
   1  -5  -2   17.11    0.48
  -1   5   2   19.01    0.48
  -1   5   2   18.61    0.48
   0   5   2    7.29    0.20
   0   5   2    7.41    0.21
   0   5   2    7.39    0.21
  -1  -5  -2   33.93    0.85
   1   5   2   33.10    0.86
   1   5   2   32.39    0.85
   1   5   2   34.60    0.86
   1   5   2   32.86    0.85
  -2  -5  -2   25.41    0.67
   2   5   2   26.02    0.67
   2   5   2   25.91    0.67
   2   5   2   26.55    0.68
  -3  -5  -2   31.67    0.82
  -3  -5  -2   31.68    0.82
   3   5   2   31.53    0.82
   3   5   2   31.44    0.82
   3   5   2   32.01    0.82
  -4  -5  -2    2.17    0.11
  -4  -5  -2    2.27    0.10
   4   5   2    2.13    0.10
   4   5   2    2.31    0.10
   4   5   2    2.33    0.09
  -5  -5  -2    0.57    0.06
  -5  -5  -2    0.65    0.06
   5   5   2    0.60    0.06
   5   5   2    0.61    0.06
  -6  -5  -2   26.62    0.72
  -6  -5  -2   27.60    0.72
   6   5   2   27.75    0.71
   6   5   2   26.64    0.71
   6   5   2   25.64    0.72
   6   5   2   26.73    0.72
  -7  -5  -2    0.07    0.05
  -7  -5  -2    0.13    0.05
   7   5   2    0.09    0.05
   7   5   2    0.06    0.04
   7   5   2    0.12    0.04
  -8  -5  -2    9.44    0.30
  -8  -5  -2    9.07    0.29
   8   5   2    9.23    0.30
   8   5   2    9.54    0.30
   8   5   2    8.93    0.29
  -9  -5  -2   14.05    0.44
  -9  -5  -2   15.65    0.45
   9   5   2   15.71    0.46
   9   5   2   14.54    0.45
   9   5   2   14.49    0.44
 -10  -5  -2    4.34    0.20
 -10  -5  -2    3.74    0.19
  10   5   2    4.05    0.19
  10   5   2    4.18    0.20
 -11  -5  -2    3.69    0.20
 -11  -5  -2    3.12    0.19
  11   5   2    3.69    0.20
  11   5   2    3.62    0.19
  -9   6   2    0.17    0.09
  -9   6   2    0.07    0.06
  -8   6   2   13.71    0.41
  -8   6   2   14.82    0.44
  -7   6   2   10.93    0.34
  -7   6   2   10.44    0.32
  -6   6   2    0.33    0.05
  -6   6   2    0.37    0.05
  -6   6   2    0.36    0.07
  -5   6   2    0.37    0.05
  -5   6   2    0.28    0.04
  -4   6   2    3.30    0.13
  -4   6   2    3.18    0.12
  -3   6   2    0.05    0.03
  -2   6   2   14.98    0.41
  -2   6   2   15.46    0.42
  -1   6   2  114.63    2.85
  -1   6   2  112.30    2.85
   0   6   2    0.16    0.03
   0   6   2    0.14    0.03
  -1  -6  -2   20.22    0.53
   1   6   2   20.23    0.54
   1   6   2   19.69    0.54
   1   6   2   20.27    0.52
   1   6   2   19.90    0.53
  -2  -6  -2   30.48    0.78
   2   6   2   30.38    0.79
   2   6   2   30.22    0.77
   2   6   2   28.97    0.78
   2   6   2   30.37    0.78
  -3  -6  -2    2.14    0.09
   3   6   2    2.20    0.09
   3   6   2    2.23    0.10
   3   6   2    2.38    0.10
  -4  -6  -2    1.20    0.08
  -4  -6  -2    1.31    0.09
   4   6   2    1.29    0.08
   4   6   2    1.30    0.07
   4   6   2    1.30    0.08
  -5  -6  -2    6.10    0.21
  -5  -6  -2    6.25    0.22
   5   6   2    6.69    0.21
   5   6   2    6.45    0.20
   5   6   2    6.37    0.21
  -6  -6  -2    0.65    0.08
  -6  -6  -2    0.66    0.07
   6   6   2    0.64    0.07
   6   6   2    0.61    0.07
   6   6   2    0.66    0.06
  -7  -6  -2   14.39    0.42
  -7  -6  -2   14.04    0.41
   7   6   2   14.42    0.42
   7   6   2   13.79    0.41
   7   6   2   13.75    0.41
  -8  -6  -2   16.72    0.50
  -8  -6  -2   18.03    0.50
   8   6   2   17.58    0.51
   8   6   2   16.44    0.49
   8   6   2   17.29    0.49
  -9  -6  -2    0.06    0.06
  -9  -6  -2   -0.01    0.06
   9   6   2    0.00    0.05
   9   6   2    0.11    0.07
   9   6   2   -0.03    0.06
 -10  -6  -2    0.56    0.09
 -10  -6  -2    0.80    0.11
  10   6   2    0.58    0.10
  10   6   2    0.79    0.10
 -11  -6  -2    0.18    0.09
 -11  -6  -2    0.12    0.09
  11   6   2    0.17    0.09
  11   6   2    0.14    0.08
  -8   7   2   14.17    0.44
  -7   7   2    0.58    0.07
  -7   7   2    0.68    0.10
  -6   7   2    4.09    0.16
  -6   7   2    4.27    0.19
  -6   7   2    4.34    0.17
  -5   7   2   25.84    0.69
  -5   7   2   24.77    0.67
  -4   7   2    0.08    0.05
  -3   7   2    0.01    0.04
  -2   7   2   45.23    1.18
  -2   7   2   46.16    1.17
  -1   7   2   20.95    0.55
  -1   7   2   20.12    0.56
   0   7   2    1.88    0.10
   0   7   2    1.93    0.10
   0   7   2    1.97    0.09
   1   7   2   14.47    0.39
   1   7   2   14.72    0.41
   1   7   2   15.12    0.41
   1   7   2   14.87    0.40
   2   7   2    5.25    0.18
   2   7   2    5.39    0.18
   2   7   2    5.39    0.16
   2   7   2    5.44    0.18
   3   7   2   43.60    1.14
   3   7   2   45.08    1.16
   3   7   2   44.95    1.15
   3   7   2   44.66    1.15
   4   7   2    4.64    0.16
   4   7   2    3.93    0.15
   4   7   2    4.21    0.15
   4   7   2    3.98    0.15
  -5  -7  -2    0.05    0.05
  -5  -7  -2    0.10    0.06
   5   7   2    0.05    0.04
   5   7   2    0.07    0.04
  -6  -7  -2    3.90    0.16
  -6  -7  -2    3.67    0.17
   6   7   2    3.88    0.16
   6   7   2    3.69    0.15
  -7  -7  -2    0.52    0.08
  -7  -7  -2    0.50    0.08
   7   7   2    0.68    0.08
   7   7   2    0.57    0.07
   7   7   2    0.62    0.08
  -8  -7  -2    0.13    0.06
  -8  -7  -2    0.11    0.07
   8   7   2    0.08    0.06
   8   7   2    0.14    0.06
  -9  -7  -2    0.72    0.10
  -9  -7  -2    0.63    0.10
   9   7   2    0.65    0.09
   9   7   2    0.62    0.09
 -10  -7  -2    0.09    0.08
  10   7   2    0.02    0.06
  10   7   2   -0.02    0.08
  -7   8   2    3.25    0.15
  -7   8   2    3.59    0.20
  -6   8   2   27.45    0.76
  -6   8   2   29.15    0.80
  -6   8   2   29.69    0.79
  -5   8   2    2.66    0.14
  -4   8   2    3.03    0.15
  -4   8   2    3.01    0.13
  -3   8   2    0.38    0.06
  -2   8   2    0.26    0.05
  -2   8   2    0.23    0.05
  -2   8   2    0.20    0.05
  -1   8   2   17.23    0.48
  -1   8   2   17.63    0.49
  -1   8   2   17.25    0.47
   0   8   2    4.66    0.17
   0   8   2    5.00    0.18
   0   8   2    4.74    0.17
   1   8   2    9.05    0.27
   1   8   2    8.82    0.28
   1   8   2    8.92    0.28
   2   8   2    8.65    0.26
   2   8   2    8.36    0.27
   2   8   2    8.37    0.27
   2   8   2    8.27    0.24
   3   8   2    4.10    0.16
   3   8   2    3.92    0.16
   3   8   2    4.34    0.16
   3   8   2    3.99    0.14
   4   8   2    0.24    0.05
   4   8   2    0.04    0.05
   4   8   2    0.04    0.04
   4   8   2    0.00    0.04
   5   8   2   12.49    0.36
   5   8   2   11.71    0.37
   5   8   2   12.19    0.37
   5   8   2   12.28    0.36
  -6  -8  -2    2.73    0.16
   6   8   2    2.97    0.15
   6   8   2    2.88    0.14
   6   8   2    2.85    0.14
  -7  -8  -2    4.61    0.21
   7   8   2    5.01    0.19
   7   8   2    4.95    0.19
   7   8   2    5.35    0.21
  -8  -8  -2    0.71    0.10
   8   8   2    0.92    0.09
   8   8   2    0.73    0.10
   8   8   2    0.83    0.09
  -9  -8  -2   -0.01    0.08
   9   8   2    0.00    0.07
   9   8   2    0.07    0.06
 -10  -8  -2    0.25    0.10
  10   8   2    0.13    0.09
  10   8   2    0.06    0.07
  -6   9   2    4.32    0.20
  -6   9   2    3.78    0.22
  -5   9   2    6.48    0.25
  -4   9   2    4.38    0.19
  -3   9   2    2.36    0.14
  -2   9   2    9.19    0.30
  -1   9   2    1.13    0.10
  -1   9   2    1.37    0.10
  -1   9   2    1.45    0.10
   0   9   2    0.53    0.06
   0   9   2    0.39    0.07
   0   9   2    0.47    0.06
   1   9   2    1.65    0.10
   1   9   2    1.62    0.11
   1   9   2    1.51    0.11
   2   9   2    0.38    0.07
   2   9   2    0.63    0.07
   2   9   2    0.55    0.07
   3   9   2    2.01    0.12
   3   9   2    1.80    0.11
   3   9   2    1.69    0.12
   4   9   2   15.68    0.46
   4   9   2   15.76    0.46
   4   9   2   15.69    0.44
   5   9   2    1.63    0.12
   5   9   2    1.86    0.11
   5   9   2    2.02    0.13
   6   9   2    6.77    0.25
   6   9   2    7.24    0.24
   6   9   2    7.31    0.25
  -7  -9  -2    0.72    0.10
   7   9   2    0.96    0.10
   7   9   2    0.75    0.08
   7   9   2    0.80    0.09
  -8  -9  -2    0.29    0.09
   8   9   2    0.17    0.07
   8   9   2    0.18    0.07
   8   9   2    0.16    0.07
  -9  -9  -2    5.89    0.26
   9   9   2    6.10    0.27
   9   9   2    6.35    0.25
  -4  10   2    3.11    0.18
  -3  10   2    1.25    0.11
  -2  10   2    0.01    0.06
  -1  10   2    8.89    0.30
   0  10   2    4.16    0.17
   0  10   2    4.10    0.19
   0  10   2    3.89    0.20
   1  10   2    2.27    0.14
   1  10   2    2.37    0.13
   2  10   2    6.64    0.23
   2  10   2    6.27    0.24
   3  10   2    0.16    0.06
   3  10   2    0.07    0.06
   4  10   2    0.13    0.06
   4  10   2    0.11    0.06
   5  10   2    2.57    0.15
   5  10   2    2.45    0.15
   6  10   2   -0.02    0.06
   6  10   2   -0.03    0.06
   7  10   2    0.15    0.06
   7  10   2    0.17    0.07
   7  10   2    0.15    0.08
   8  10   2   10.19    0.36
   8  10   2    9.70    0.33
  -2  11   2    2.70    0.17
  -1  11   2    0.30    0.08
   0  11   2    1.21    0.10
   0  11   2    0.95    0.11
   1  11   2   17.71    0.53
   1  11   2   17.70    0.51
   2  11   2    1.04    0.11
   2  11   2    1.33    0.11
   3  11   2    9.38    0.32
   4  11   2   10.33    0.34
   4  11   2    9.74    0.34
   5  11   2    1.33    0.12
   5  11   2    1.40    0.12
   6  11   2    1.00    0.11
   6  11   2    0.85    0.11
   5  10  -3   10.19    0.37
   5  10  -3    9.66    0.33
   4  10  -3    2.94    0.17
   4  10  -3    3.28    0.20
   3  10  -3    0.04    0.08
   3  10  -3   -0.02    0.07
   2  10  -3    0.03    0.07
   2  10  -3    0.06    0.07
   1  10  -3    0.39    0.09
   1  10  -3    0.31    0.09
   0  10  -3    0.99    0.12
   0  10  -3    0.98    0.11
  -1  10  -3    0.27    0.09
  -1  10  -3    0.21    0.09
   7   9  -3    0.33    0.10
  -7  -9   3    0.34    0.10
   6   9  -3    3.32    0.20
  -6  -9   3    3.16    0.20
   5   9  -3    7.61    0.27
   5   9  -3    8.15    0.30
   4   9  -3    0.10    0.07
   4   9  -3   -0.01    0.06
   3   9  -3    0.15    0.07
   3   9  -3    0.07    0.07
   2   9  -3    0.89    0.11
   2   9  -3    0.71    0.09
   1   9  -3   10.09    0.33
   1   9  -3   10.12    0.34
   0   9  -3    1.24    0.11
   0   9  -3    1.28    0.12
  -1   9  -3    0.59    0.09
  -1   9  -3    0.78    0.10
  -2   9  -3    0.39    0.09
  -2   9  -3    0.38    0.09
  -3   9  -3    8.51    0.30
  -3   9  -3    8.00    0.30
  -4   9  -3    2.19    0.16
  -4   9  -3    1.93    0.15
   8   8  -3   -0.07    0.06
   8   8  -3   -0.01    0.08
  -8  -8   3   -0.07    0.08
  -8  -8   3   -0.06    0.07
   7   8  -3    0.02    0.07
   7   8  -3    0.09    0.06
  -7  -8   3   -0.05    0.07
  -7  -8   3   -0.01    0.07
   6   8  -3   -0.01    0.07
   6   8  -3    0.08    0.05
  -6  -8   3    0.11    0.08
  -6  -8   3   -0.07    0.06
   5   8  -3    1.64    0.13
   5   8  -3    2.02    0.12
  -5  -8   3    1.56    0.13
  -5  -8   3    1.61    0.13
   4   8  -3    1.25    0.12
   4   8  -3    1.48    0.11
  -4  -8   3    1.15    0.11
   3   8  -3   14.96    0.44
   3   8  -3   15.30    0.46
   2   8  -3    0.95    0.10
   2   8  -3    1.07    0.09
   2   8  -3    1.33    0.15
   1   8  -3    4.51    0.19
   1   8  -3    4.81    0.20
   1   8  -3    5.11    0.20
   0   8  -3    3.22    0.16
   0   8  -3    3.21    0.16
   0   8  -3    3.12    0.16
  -1   8  -3   10.97    0.36
  -1   8  -3   11.72    0.36
  -1   8  -3   11.40    0.35
  -2   8  -3    0.22    0.07
  -2   8  -3    0.24    0.07
  -3   8  -3    2.59    0.16
  -3   8  -3    2.41    0.15
  -4   8  -3    3.78    0.18
  -4   8  -3    3.15    0.18
  -5   8  -3    8.83    0.32
  -5   8  -3    9.67    0.32
   9   7  -3    1.58    0.13
   9   7  -3    1.62    0.15
  -9  -7   3    1.53    0.14
  -9  -7   3    1.12    0.12
   8   7  -3    5.11    0.21
   8   7  -3    5.34    0.24
  -8  -7   3    4.60    0.22
  -8  -7   3    5.31    0.23
   7   7  -3    0.06    0.07
   7   7  -3    0.13    0.06
  -7  -7   3    0.17    0.07
  -7  -7   3    0.06    0.07
   6   7  -3    1.80    0.12
   6   7  -3    1.71    0.14
  -6  -7   3    1.73    0.13
  -6  -7   3    1.71    0.13
   5   7  -3    0.39    0.06
   5   7  -3    0.35    0.07
   5   7  -3    0.41    0.06
  -5  -7   3    0.34    0.07
  -5  -7   3    0.32    0.07
   4   7  -3    3.27    0.15
   4   7  -3    3.12    0.14
   4   7  -3    3.28    0.16
   4   7  -3    3.24    0.13
  -4  -7   3    2.91    0.15
  -4  -7   3    3.06    0.16
   3   7  -3    0.17    0.05
   3   7  -3    0.14    0.05
   3   7  -3    0.06    0.05
   3   7  -3    0.09    0.05
  -3  -7   3    0.23    0.06
   2   7  -3   12.49    0.37
   2   7  -3   12.23    0.36
   2   7  -3   12.16    0.37
  -2  -7   3   12.25    0.37
   1   7  -3   14.27    0.42
   1   7  -3   14.55    0.43
   1   7  -3   14.37    0.42
  -1  -7   3   14.62    0.43
   0   7  -3   16.35    0.47
   0   7  -3   16.15    0.46
   0   7  -3   16.12    0.46
   0  -7   3   15.86    0.46
  -1   7  -3   31.50    0.85
  -1   7  -3   31.26    0.85
  -1   7  -3   32.39    0.85
  -2   7  -3    2.07    0.13
  -2   7  -3    1.98    0.11
  -2   7  -3    2.03    0.13
  -3   7  -3   10.49    0.33
  -3   7  -3   10.32    0.33
  -4   7  -3    6.56    0.24
  -4   7  -3    5.90    0.23
  -5   7  -3   41.13    1.10
  -5   7  -3   41.69    1.11
  -6   7  -3    0.55    0.08
  -6   7  -3    0.59    0.10
  -7   7  -3    1.03    0.12
  -7   7  -3    1.40    0.12
  -7   7  -3    1.13    0.12
  10   6  -3    0.19    0.08
  10   6  -3    0.17    0.09
 -10  -6   3    0.22    0.09
 -10  -6   3    0.23    0.09
   9   6  -3   13.02    0.41
   9   6  -3   13.19    0.43
  -9  -6   3   13.62    0.42
  -9  -6   3   12.37    0.41
   8   6  -3    0.13    0.07
   8   6  -3   -0.01    0.06
  -8  -6   3    0.04    0.06
  -8  -6   3    0.07    0.07
   7   6  -3    0.52    0.07
   7   6  -3    0.53    0.09
  -7  -6   3    0.56    0.08
  -7  -6   3    0.52    0.09
   6   6  -3    4.72    0.20
   6   6  -3    5.09    0.20
   6   6  -3    5.04    0.19
  -6  -6   3    5.18    0.20
  -6  -6   3    4.57    0.20
   5   6  -3    1.69    0.09
   5   6  -3    1.60    0.11
   5   6  -3    1.74    0.12
   5   6  -3    1.90    0.11
  -5  -6   3    1.78    0.12
  -5  -6   3    1.74    0.12
   4   6  -3   28.02    0.72
   4   6  -3   25.79    0.74
   4   6  -3   27.30    0.74
   4   6  -3   27.22    0.72
  -4  -6   3   27.44    0.74
  -4  -6   3   27.91    0.74
   3   6  -3   28.59    0.78
   3   6  -3   28.85    0.76
   3   6  -3   28.47    0.78
   3   6  -3   29.29    0.75
  -3  -6   3   29.30    0.78
  -3  -6   3   28.96    0.78
   2   6  -3    3.17    0.14
   2   6  -3    3.35    0.14
   2   6  -3    3.01    0.13
  -2  -6   3    3.29    0.14
   1   6  -3    0.26    0.05
   1   6  -3    0.22    0.05
   1   6  -3    0.24    0.05
  -1  -6   3    0.10    0.05
   0   6  -3   15.10    0.43
   0   6  -3   14.40    0.42
   0   6  -3   15.60    0.43
   0  -6   3   15.14    0.43
  -1   6  -3    0.07    0.05
  -1   6  -3    0.08    0.04
  -1   6  -3    0.05    0.05
   1  -6   3    0.09    0.05
  -2   6  -3   44.67    1.16
  -2   6  -3   45.52    1.15
  -2   6  -3   43.96    1.16
   2  -6   3   44.47    1.16
   2  -6   3   43.79    1.16
  -3   6  -3   24.26    0.66
  -3   6  -3   24.13    0.66
  -3   6  -3   24.19    0.66
   3  -6   3   24.51    0.68
  -4   6  -3   21.03    0.60
  -4   6  -3   21.55    0.60
   4  -6   3   21.54    0.62
  -5   6  -3   20.38    0.57
  -5   6  -3   20.39    0.58
   5  -6   3   20.43    0.61
  -6   6  -3    1.88    0.13
  -6   6  -3    1.71    0.14
   6  -6   3    2.00    0.16
  -7   6  -3    0.61    0.09
  -7   6  -3    0.82    0.09
  -7   6  -3    0.70    0.10
  -8   6  -3    5.79    0.23
  -8   6  -3    5.84    0.24
  -8   6  -3    5.43    0.23
  10   5  -3    0.16    0.08
  10   5  -3    0.29    0.07
 -10  -5   3    0.26    0.09
 -10  -5   3    0.29    0.09
   9   5  -3    0.54    0.08
   9   5  -3    0.32    0.08
  -9  -5   3    0.44    0.09
  -9  -5   3    0.64    0.09
   8   5  -3    0.48    0.07
   8   5  -3    0.44    0.07
   8   5  -3    0.34    0.08
  -8  -5   3    0.33    0.08
  -8  -5   3    0.45    0.08
   7   5  -3   21.76    0.61
   7   5  -3   21.63    0.59
   7   5  -3   20.58    0.59
  -7  -5   3   20.33    0.60
  -7  -5   3   21.74    0.60
   6   5  -3    3.33    0.14
   6   5  -3    3.18    0.15
   6   5  -3    2.99    0.14
  -6  -5   3    2.89    0.15
  -6  -5   3    3.09    0.15
   5   5  -3   47.32    1.25
   5   5  -3   48.42    1.25
   5   5  -3   48.72    1.23
   5   5  -3   47.20    1.22
  -5  -5   3   47.68    1.25
  -5  -5   3   47.52    1.25
   4   5  -3    1.11    0.09
   4   5  -3    1.03    0.07
   4   5  -3    1.12    0.07
   4   5  -3    1.12    0.09
  -4  -5   3    1.12    0.09
  -4  -5   3    1.12    0.08
   3   5  -3   12.41    0.37
   3   5  -3   12.39    0.37
   3   5  -3   13.09    0.35
   3   5  -3   12.83    0.35
  -3  -5   3   12.65    0.37
  -3  -5   3   12.91    0.37
   2   5  -3    7.03    0.22
   2   5  -3    7.26    0.23
   2   5  -3    6.99    0.23
   2   5  -3    7.16    0.21
  -2  -5   3    7.43    0.23
  -2  -5   3    6.96    0.23
   1   5  -3    4.23    0.16
   1   5  -3    4.20    0.15
   1   5  -3    4.19    0.15
  -1  -5   3    4.25    0.16
   0   5  -3    2.33    0.10
   0   5  -3    2.42    0.11
   0   5  -3    2.39    0.11
   0  -5   3    2.21    0.11
  -1   5  -3  109.21    2.68
  -1   5  -3  103.04    2.68
  -1   5  -3  105.91    2.68
   1  -5   3  106.87    2.69
   1  -5   3  106.44    2.68
  -2   5  -3   29.53    0.80
  -2   5  -3   30.57    0.79
  -2   5  -3   30.09    0.80
   2  -5   3   30.12    0.80
   2  -5   3   30.56    0.81
  -3   5  -3    3.62    0.13
  -3   5  -3    3.88    0.15
  -3   5  -3    3.67    0.15
   3  -5   3    3.95    0.16
   3  -5   3    3.54    0.15
  -4   5  -3   20.28    0.56
  -4   5  -3   20.80    0.57
   4  -5   3   20.41    0.59
   4  -5   3   20.36    0.57
  -5   5  -3    4.22    0.17
  -5   5  -3    4.50    0.18
   5  -5   3    4.44    0.20
  -6   5  -3    0.56    0.08
  -6   5  -3    0.42    0.07
   6  -5   3    0.56    0.10
  -7   5  -3   52.97    1.35
  -7   5  -3   53.90    1.35
  -7   5  -3   52.10    1.34
   7  -5   3   46.76    1.40
  -8   5  -3    0.57    0.09
  -8   5  -3    0.71    0.10
  -8   5  -3    0.49    0.08
  -9   5  -3    1.10    0.12
  -9   5  -3    0.98    0.11
  11   4  -3    0.24    0.08
 -11  -4   3    0.28    0.09
 -11  -4   3    0.10    0.10
  10   4  -3    0.08    0.07
  10   4  -3    0.06    0.06
 -10  -4   3    0.09    0.07
 -10  -4   3   -0.11    0.08
   9   4  -3    1.38    0.11
   9   4  -3    1.09    0.11
  -9  -4   3    1.04    0.10
  -9  -4   3    1.10    0.11
   8   4  -3    8.02    0.27
   8   4  -3    8.54    0.29
   8   4  -3    7.99    0.27
  -8  -4   3    8.15    0.28
  -8  -4   3    8.30    0.28
   7   4  -3   19.02    0.53
   7   4  -3   18.54    0.53
   7   4  -3   18.93    0.54
  -7  -4   3   18.79    0.53
  -7  -4   3   19.30    0.54
   6   4  -3   33.42    0.89
   6   4  -3   33.11    0.90
   6   4  -3   34.15    0.90
  -6  -4   3   34.10    0.90
  -6  -4   3   34.50    0.90
   5   4  -3    3.09    0.13
   5   4  -3    2.97    0.10
   5   4  -3    3.06    0.13
   5   4  -3    2.96    0.12
  -5  -4   3    2.90    0.13
  -5  -4   3    2.86    0.13
   4   4  -3    0.09    0.03
   4   4  -3    0.09    0.04
   4   4  -3    0.18    0.04
   4   4  -3    0.13    0.03
  -4  -4   3    0.13    0.04
  -4  -4   3    0.14    0.04
   3   4  -3   54.31    1.38
   3   4  -3   53.03    1.40
   3   4  -3   55.35    1.38
   3   4  -3   54.33    1.40
  -3  -4   3   55.53    1.40
  -3  -4   3   54.57    1.40
   2   4  -3   59.31    1.51
   2   4  -3   59.52    1.49
   2   4  -3   57.04    1.51
   2   4  -3   60.02    1.50
  -2  -4   3   57.73    1.51
  -2  -4   3   60.96    1.51
   1   4  -3    8.61    0.25
   1   4  -3    8.83    0.25
   1   4  -3    8.23    0.26
  -1  -4   3    9.05    0.26
  -1  -4   3    8.47    0.26
   0   4  -3   60.19    1.56
   0   4  -3   60.25    1.55
   0   4  -3   61.89    1.55
   0  -4   3   61.86    1.56
  -1   4  -3    0.06    0.03
  -1   4  -3    0.09    0.03
  -1   4  -3    0.02    0.03
   1  -4   3    0.12    0.04
   1  -4   3    0.01    0.03
  -2   4  -3    0.03    0.03
  -2   4  -3    0.01    0.02
  -2   4  -3    0.11    0.04
   2  -4   3    0.11    0.04
   2  -4   3    0.04    0.03
  -3   4  -3    5.16    0.18
  -3   4  -3    5.17    0.16
  -3   4  -3    5.25    0.17
   3  -4   3    4.97    0.17
   3  -4   3    4.91    0.16
   3  -4   3    5.39    0.19
  -4   4  -3   14.64    0.42
  -4   4  -3   14.63    0.41
   4  -4   3   14.83    0.42
   4  -4   3   14.93    0.44
  -5   4  -3    1.87    0.11
  -5   4  -3    1.84    0.11
   5  -4   3    1.96    0.11
   5  -4   3    1.80    0.13
  -6   4  -3   35.15    0.91
  -6   4  -3   36.08    0.92
  -6   4  -3   35.22    0.92
   6  -4   3   33.10    0.94
   6  -4   3   34.08    0.97
  -7   4  -3    1.54    0.12
  -7   4  -3    1.31    0.10
  -7   4  -3    1.27    0.10
   7  -4   3    1.43    0.14
  -8   4  -3    1.65    0.12
  -8   4  -3    1.56    0.12
  -8   4  -3    1.57    0.11
   8  -4   3    1.48    0.15
  -9   4  -3    1.79    0.15
  -9   4  -3    2.08    0.15
  -9   4  -3    1.82    0.13
  11   3  -3    3.62    0.20
 -11  -3   3    3.89    0.20
 -11  -3   3    3.65    0.20
  10   3  -3    0.31    0.08
  10   3  -3    0.28    0.08
 -10  -3   3    0.22    0.08
 -10  -3   3    0.41    0.08
   9   3  -3    1.65    0.13
   9   3  -3    1.54    0.12
  -9  -3   3    1.72    0.13
  -9  -3   3    1.46    0.12
   8   3  -3    0.46    0.08
   8   3  -3    0.48    0.07
   8   3  -3    0.46    0.07
  -8  -3   3    0.51    0.07
  -8  -3   3    0.39    0.07
   7   3  -3   32.10    0.85
   7   3  -3   32.00    0.86
   7   3  -3   32.04    0.86
  -7  -3   3   31.90    0.85
  -7  -3   3   32.47    0.86
   6   3  -3    3.95    0.15
   6   3  -3    3.99    0.16
  -6  -3   3    3.94    0.15
  -6  -3   3    3.96    0.15
   5   3  -3    4.16    0.16
   5   3  -3    4.21    0.15
   5   3  -3    4.54    0.16
  -5  -3   3    4.58    0.16
  -5  -3   3    4.21    0.16
   4   3  -3    4.92    0.16
   4   3  -3    5.02    0.17
   4   3  -3    4.79    0.14
   4   3  -3    4.87    0.16
  -4  -3   3    4.94    0.17
  -4  -3   3    4.75    0.16
   3   3  -3  108.92    2.76
   3   3  -3  108.02    2.75
   3   3  -3  111.43    2.74
   3   3  -3  108.70    2.76
  -3  -3   3  111.82    2.76
  -3  -3   3  108.80    2.76
   2   3  -3   13.29    0.36
   2   3  -3   13.61    0.37
   2   3  -3   13.03    0.37
   2   3  -3   13.77    0.36
  -2  -3   3   13.78    0.37
  -2  -3   3   12.69    0.37
   1   3  -3  127.91    3.15
   1   3  -3  127.33    3.14
   1   3  -3  119.96    3.15
  -1  -3   3  126.55    3.14
  -1  -3   3  124.36    3.15
  -1  -3   3  127.18    3.15
   0   3  -3    0.14    0.03
   0   3  -3    0.07    0.03
   0   3  -3    0.09    0.03
   0  -3   3    0.03    0.03
   0  -3   3    0.09    0.03
   0  -3   3    0.07    0.02
  -1   3  -3   18.63    0.49
  -1   3  -3   18.20    0.49
  -1   3  -3   18.73    0.49
   1  -3   3   18.35    0.49
   1  -3   3   19.93    0.50
   1  -3   3   17.38    0.49
  -2   3  -3    1.24    0.07
  -2   3  -3    1.30    0.06
   2  -3   3    1.33    0.06
   2  -3   3    1.40    0.08
   2  -3   3    1.23    0.07
  -3   3  -3   50.65    1.29
  -3   3  -3   48.49    1.29
   3  -3   3   54.60    1.32
   3  -3   3   48.55    1.28
   3  -3   3   49.93    1.29
  -4   3  -3    1.31    0.08
  -4   3  -3    1.28    0.08
   4  -3   3    1.51    0.10
   4  -3   3    1.24    0.08
  -5   3  -3    1.44    0.09
  -5   3  -3    1.54    0.09
   5  -3   3    1.46    0.09
   5  -3   3    1.35    0.11
  -6   3  -3    0.05    0.05
  -6   3  -3    0.04    0.04
  -6   3  -3    0.07    0.04
   6  -3   3    0.06    0.05
   6  -3   3    0.03    0.06
  -7   3  -3    2.65    0.13
  -7   3  -3    2.68    0.13
  -7   3  -3    2.63    0.14
   7  -3   3    2.67    0.17
  -8   3  -3    5.76    0.21
  -8   3  -3    5.97    0.23
  -8   3  -3    5.85    0.21
   8  -3   3    5.41    0.26
  -9   3  -3    6.00    0.24
  -9   3  -3    5.66    0.22
  -9   3  -3    5.79    0.21
   9  -3   3    5.71    0.28
 -10   3  -3    7.01    0.28
  11   2  -3    4.48    0.21
 -11  -2   3    4.50    0.21
 -11  -2   3    4.25    0.21
  10   2  -3   37.10    1.02
 -10  -2   3   38.21    1.02
 -10  -2   3   38.08    1.01
   9   2  -3    1.40    0.11
   9   2  -3    1.07    0.09
  -9  -2   3    1.01    0.09
  -9  -2   3    1.19    0.10
   8   2  -3   20.13    0.58
   8   2  -3   20.85    0.58
  -8  -2   3   20.58    0.57
  -8  -2   3   20.80    0.57
   7   2  -3    4.37    0.16
   7   2  -3    4.31    0.17
   7   2  -3    4.25    0.16
  -7  -2   3    4.27    0.16
  -7  -2   3    4.41    0.17
   6   2  -3    0.24    0.04
   6   2  -3    0.23    0.04
   6   2  -3    0.25    0.05
  -6  -2   3    0.31    0.05
  -6  -2   3    0.25    0.05
   5   2  -3    8.54    0.25
   5   2  -3    8.28    0.25
  -5  -2   3    7.97    0.25
  -5  -2   3    8.37    0.25
   4   2  -3   44.72    1.17
   4   2  -3   46.69    1.17
   4   2  -3   45.31    1.17
  -4  -2   3   45.92    1.17
  -4  -2   3   46.44    1.17
   3   2  -3    7.75    0.22
   3   2  -3    7.40    0.23
   3   2  -3    8.16    0.23
  -3  -2   3    7.93    0.23
  -3  -2   3    7.52    0.22
   2   2  -3   16.96    0.46
   2   2  -3   17.30    0.46
   2   2  -3   17.83    0.45
  -2  -2   3   17.07    0.46
  -2  -2   3   17.37    0.46
  -2  -2   3   17.77    0.46
   1   2  -3   19.15    0.49
   1   2  -3   18.04    0.49
   1   2  -3   18.93    0.48
  -1  -2   3   19.36    0.49
  -1  -2   3   18.61    0.49
  -1  -2   3   18.20    0.49
  -1  -2   3   17.86    0.49
   0   2  -3    0.39    0.04
   0   2  -3    0.43    0.04
   0   2  -3    0.43    0.04
   0  -2   3    0.37    0.03
   0  -2   3    0.40    0.04
   0  -2   3    0.40    0.03
   0  -2   3    0.46    0.04
  -1   2  -3   11.94    0.33
  -1   2  -3   12.22    0.33
  -1   2  -3   12.08    0.33
   1  -2   3   11.96    0.33
   1  -2   3   12.93    0.34
   1  -2   3   12.09    0.33
  -2   2  -3   10.97    0.30
  -2   2  -3   10.55    0.30
   2  -2   3   11.88    0.32
   2  -2   3   10.79    0.30
   2  -2   3   10.70    0.30
  -3   2  -3   51.94    1.30
  -3   2  -3   49.34    1.31
   3  -2   3   49.19    1.31
   3  -2   3   53.87    1.33
   3  -2   3   51.95    1.29
  -4   2  -3    0.53    0.05
  -4   2  -3    0.60    0.05
   4  -2   3    0.71    0.07
   4  -2   3    0.63    0.04
   4  -2   3    0.63    0.06
  -5   2  -3   17.25    0.48
  -5   2  -3   17.95    0.47
  -5   2  -3   17.76    0.46
   5  -2   3   17.34    0.48
   5  -2   3   16.97    0.46
   5  -2   3   17.30    0.51
  -6   2  -3    3.59    0.15
  -6   2  -3    3.55    0.14
  -6   2  -3    3.56    0.13
   6  -2   3    3.48    0.17
   6  -2   3    3.63    0.13
  -7   2  -3    4.95    0.17
  -7   2  -3    5.18    0.18
  -7   2  -3    5.15    0.19
   7  -2   3    5.06    0.22
   7  -2   3    4.98    0.19
  -8   2  -3    1.20    0.09
  -8   2  -3    1.34    0.11
  -8   2  -3    1.18    0.09
   8  -2   3    1.15    0.10
   8  -2   3    1.12    0.12
  -9   2  -3    2.24    0.15
  -9   2  -3    2.02    0.13
  -9   2  -3    2.00    0.12
   9  -2   3    1.93    0.17
 -10   2  -3    0.02    0.07
 -10   2  -3   -0.02    0.07
  11   1  -3   23.26    0.67
 -11  -1   3   23.12    0.66
 -11  -1   3   22.14    0.65
  10   1  -3    0.18    0.07
 -10  -1   3    0.24    0.07
 -10  -1   3    0.32    0.08
   9   1  -3    0.13    0.06
  -9  -1   3    0.11    0.06
  -9  -1   3    0.13    0.06
   8   1  -3    0.07    0.05
   8   1  -3    0.11    0.05
  -8  -1   3    0.12    0.05
  -8  -1   3    0.14    0.05
   7   1  -3    5.25    0.19
   7   1  -3    5.26    0.19
   7   1  -3    5.47    0.17
  -7  -1   3    5.19    0.18
  -7  -1   3    5.19    0.18
   6   1  -3   13.72    0.39
   6   1  -3   14.01    0.38
   6   1  -3   14.08    0.39
  -6  -1   3   13.84    0.39
  -6  -1   3   14.02    0.39
   5   1  -3   28.01    0.74
   5   1  -3   29.39    0.73
   5   1  -3   27.94    0.74
  -5  -1   3   27.22    0.73
  -5  -1   3   27.90    0.73
  -5  -1   3   28.45    0.73
   4   1  -3   25.51    0.64
   4   1  -3   24.66    0.64
   4   1  -3   24.26    0.64
  -4  -1   3   24.58    0.64
  -4  -1   3   24.14    0.63
  -4  -1   3   24.07    0.64
   3   1  -3    4.08    0.13
   3   1  -3    4.10    0.13
   3   1  -3    4.05    0.13
  -3  -1   3    4.20    0.13
  -3  -1   3    4.14    0.13
  -3  -1   3    4.16    0.13
   2   1  -3   11.60    0.31
   2   1  -3   11.11    0.31
  -2  -1   3   11.73    0.31
  -2  -1   3   11.41    0.31
  -2  -1   3   11.59    0.31
   1   1  -3   35.15    0.91
   1   1  -3   37.23    0.91
   1   1  -3   36.11    0.91
  -1  -1   3   37.19    0.91
  -1  -1   3   35.94    0.91
  -1  -1   3   35.45    0.92
  -1  -1   3   34.74    0.91
   0   1  -3   26.69    0.70
   0   1  -3   28.36    0.69
   0   1  -3   26.90    0.70
   0  -1   3   26.85    0.70
   0  -1   3   26.84    0.70
   0  -1   3   27.65    0.70
  -1   1  -3   56.14    1.39
  -1   1  -3   54.29    1.40
   1  -1   3   57.96    1.41
   1  -1   3   53.68    1.40
   1  -1   3   54.75    1.39
  -2   1  -3   73.07    1.88
  -2   1  -3   74.12    1.88
   2  -1   3   71.87    1.88
   2  -1   3   73.48    1.87
   2  -1   3   75.31    1.87
   2  -1   3   80.88    1.90
  -3   1  -3   29.22    0.76
  -3   1  -3   28.73    0.77
   3  -1   3   31.77    0.79
   3  -1   3   30.68    0.76
   3  -1   3   28.28    0.77
   3  -1   3   29.68    0.76
  -4   1  -3   85.17    2.15
  -4   1  -3   83.85    2.16
  -4   1  -3   86.02    2.16
   4  -1   3   87.58    2.19
   4  -1   3   88.58    2.15
   4  -1   3   83.42    2.16
  -5   1  -3    0.35    0.05
  -5   1  -3    0.34    0.04
  -5   1  -3    0.39    0.04
   5  -1   3    0.36    0.05
   5  -1   3    0.40    0.06
   5  -1   3    0.41    0.04
  -6   1  -3    9.48    0.28
  -6   1  -3    9.28    0.27
  -6   1  -3    9.14    0.27
   6  -1   3    9.79    0.27
   6  -1   3    9.02    0.31
  -7   1  -3   32.89    0.85
  -7   1  -3   32.99    0.85
  -7   1  -3   32.87    0.87
   7  -1   3   32.53    0.86
   7  -1   3   32.58    0.87
   7  -1   3   31.43    0.90
  -8   1  -3    4.20    0.16
  -8   1  -3    4.22    0.16
  -8   1  -3    4.41    0.18
   8  -1   3    4.23    0.17
   8  -1   3    4.13    0.18
   8  -1   3    4.01    0.20
  -9   1  -3    0.00    0.05
  -9   1  -3    0.03    0.06
  -9   1  -3   -0.01    0.05
   9  -1   3   -0.03    0.06
   9  -1   3    0.03    0.07
 -10   1  -3   33.72    0.88
 -10   1  -3   31.22    0.84
  10  -1   3   29.93    0.92
 -11   1  -3    0.02    0.08
  11   0  -3    1.98    0.15
 -11   0   3    2.00    0.15
 -11   0   3    1.91    0.15
  10   0  -3    0.54    0.08
 -10   0   3    0.49    0.08
 -10   0   3    0.44    0.08
   9   0  -3    1.52    0.11
  -9   0   3    1.36    0.10
  -9   0   3    1.43    0.11
   8   0  -3   15.60    0.45
  -8   0   3   15.89    0.45
  -8   0   3   15.37    0.44
   7   0  -3   19.91    0.54
   7   0  -3   19.65    0.54
  -7   0   3   19.60    0.53
  -7   0   3   19.15    0.53
   6   0  -3   14.81    0.41
   6   0  -3   14.97    0.41
  -6   0   3   14.84    0.41
  -6   0   3   14.59    0.41
   5   0  -3   15.45    0.41
   5   0  -3   15.20    0.40
   5   0  -3   14.86    0.41
  -5   0   3   15.17    0.41
  -5   0   3   15.00    0.40
  -5   0   3   15.29    0.41
   4   0  -3   24.77    0.62
   4   0  -3   23.77    0.62
   4   0  -3   24.14    0.63
  -4   0   3   23.63    0.61
  -4   0   3   23.45    0.62
  -4   0   3   23.99    0.62
   3   0  -3  134.51    3.24
   3   0  -3  126.84    3.24
  -3   0   3  129.20    3.24
  -3   0   3  129.97    3.24
  -3   0   3  128.34    3.25
   2   0  -3    0.47    0.04
  -2   0   3    0.46    0.03
  -2   0   3    0.49    0.03
  -2   0   3    0.47    0.03
   1   0  -3    4.11    0.11
   1   0  -3    3.87    0.12
  -1   0   3    3.84    0.12
  -1   0   3    4.03    0.12
  -1   0   3    4.20    0.11
   0   0  -3   14.70    0.39
   0   0  -3   15.35    0.38
   0   0   3   14.92    0.39
   0   0   3   14.65    0.39
  -1   0  -3   21.03    0.54
  -1   0  -3   21.14    0.54
   1   0   3   20.21    0.54
   1   0   3   21.42    0.55
  -2   0  -3    1.28    0.06
  -2   0  -3    1.32    0.06
   2   0   3    1.33    0.06
   2   0   3    1.20    0.05
   2   0   3    1.28    0.07
  -3   0  -3  147.70    3.76
  -3   0  -3  144.83    3.76
   3   0   3  160.71    3.78
   3   0   3  155.30    3.75
   3   0   3  143.70    3.76
  -4   0  -3    4.73    0.15
  -4   0  -3    4.82    0.15
   4   0   3    4.92    0.15
   4   0   3    4.92    0.17
   4   0   3    4.70    0.15
  -5   0  -3   15.40    0.43
  -5   0  -3   15.39    0.42
   5   0   3   16.27    0.43
   5   0   3   16.55    0.46
  -6   0  -3   47.03    1.20
  -6   0  -3   46.97    1.21
   6   0   3   46.20    1.24
   6   0   3   46.33    1.21
   6   0   3   48.36    1.21
  -7   0  -3   47.47    1.23
  -7   0  -3   49.42    1.24
  -7   0  -3   47.49    1.25
   7   0   3   48.43    1.26
   7   0   3   47.45    1.29
   7   0   3   50.09    1.25
  -8   0  -3    0.17    0.06
  -8   0  -3    0.17    0.04
  -8   0  -3    0.12    0.05
   8   0   3    0.09    0.06
   8   0   3    0.16    0.05
   8   0   3    0.12    0.05
  -9   0  -3   23.72    0.65
  -9   0  -3   25.23    0.68
  -9   0  -3   23.62    0.65
   9   0   3   24.16    0.67
   9   0   3   23.43    0.72
   9   0   3   25.71    0.69
 -10   0  -3    0.15    0.07
 -10   0  -3    0.17    0.07
  10   0   3    0.13    0.08
  10   0   3    0.18    0.07
  10   0   3    0.19    0.07
 -11   0  -3    0.12    0.08
 -11   1   3    0.17    0.09
 -11   1   3    0.25    0.07
 -10   1   3    1.27    0.11
 -10   1   3    1.19    0.11
   9  -1  -3    8.51    0.29
  -9   1   3    8.75    0.29
  -9   1   3    8.93    0.28
   8  -1  -3    9.40    0.30
  -8   1   3    9.53    0.29
  -8   1   3    9.56    0.30
   7  -1  -3    2.57    0.12
  -7   1   3    2.52    0.12
  -7   1   3    2.63    0.11
   6  -1  -3   36.28    0.95
   6  -1  -3   37.15    0.95
  -6   1   3   36.03    0.95
  -6   1   3   36.86    0.95
   5  -1  -3   34.10    0.87
   5  -1  -3   33.74    0.87
  -5   1   3   34.03    0.87
  -5   1   3   32.74    0.87
   4  -1  -3    5.62    0.17
  -4   1   3    5.70    0.17
  -4   1   3    5.92    0.17
   3  -1  -3    6.48    0.18
  -3   1   3    6.38    0.17
  -3   1   3    6.37    0.18
  -3   1   3    6.23    0.18
   2  -1  -3   64.01    1.63
  -2   1   3   66.15    1.63
  -2   1   3   64.94    1.63
  -2   1   3   65.43    1.63
  -1   1   3   11.98    0.31
  -1   1   3   12.36    0.31
   0  -1  -3  162.09    4.03
   0   1   3  156.23    4.04
   0   1   3  162.77    4.07
   0   1   3  165.60    4.04
  -1  -1  -3   46.82    1.22
  -1  -1  -3   49.10    1.22
   1   1   3   50.37    1.23
   1   1   3   47.33    1.22
   1   1   3   48.83    1.22
  -2  -1  -3   37.04    0.98
  -2  -1  -3   38.78    0.98
   2   1   3   41.83    1.00
   2   1   3   39.26    0.98
   2   1   3   37.48    0.98
  -3  -1  -3    1.90    0.07
  -3  -1  -3    1.92    0.08
   3   1   3    2.03    0.07
   3   1   3    2.14    0.07
   3   1   3    1.96    0.08
  -4  -1  -3   24.61    0.65
  -4  -1  -3   24.74    0.65
   4   1   3   25.39    0.65
   4   1   3   25.39    0.64
   4   1   3   25.92    0.67
   4   1   3   24.61    0.65
  -5  -1  -3    0.04    0.03
  -5  -1  -3    0.02    0.02
   5   1   3    0.05    0.02
   5   1   3    0.05    0.03
   5   1   3    0.05    0.03
   5   1   3    0.04    0.03
  -6  -1  -3   90.56    2.30
  -6  -1  -3   89.63    2.31
   6   1   3   92.40    2.34
   6   1   3   93.53    2.31
   6   1   3   90.42    2.31
  -7  -1  -3    6.36    0.20
  -7  -1  -3    6.37    0.21
  -7  -1  -3    6.36    0.20
   7   1   3    6.29    0.24
   7   1   3    6.46    0.21
   7   1   3    6.26    0.22
  -8  -1  -3   38.04    1.01
  -8  -1  -3   39.92    1.03
   8   1   3   39.66    1.03
   8   1   3   38.34    1.06
   8   1   3   39.72    1.04
  -9  -1  -3   18.29    0.52
  -9  -1  -3   19.90    0.55
   9   1   3   17.66    0.57
   9   1   3   19.27    0.55
   9   1   3   19.38    0.54
 -10  -1  -3    1.26    0.12
 -10  -1  -3    0.84    0.09
  10   1   3    0.97    0.10
  10   1   3    1.33    0.14
  10   1   3    0.81    0.10
 -11  -1  -3    1.06    0.12
  11   1   3    1.27    0.12
  11   1   3    1.20    0.13
 -11   2   3    3.12    0.19
 -11   2   3    2.92    0.17
 -10   2   3    0.49    0.09
 -10   2   3    0.58    0.08
  -9   2   3   12.61    0.38
  -9   2   3   12.40    0.38
  -8   2   3    2.09    0.11
  -8   2   3    2.17    0.13
  -7   2   3   19.85    0.53
  -7   2   3   19.10    0.53
  -6   2   3    4.20    0.15
  -6   2   3    4.21    0.14
   5  -2  -3    0.19    0.03
  -5   2   3    0.19    0.04
  -5   2   3    0.24    0.03
   4  -2  -3    1.29    0.06
  -4   2   3    1.32    0.06
  -4   2   3    1.09    0.06
  -3   2   3   18.60    0.47
  -3   2   3   17.02    0.46
  -3   2   3   18.41    0.46
  -2   2   3    0.07    0.02
  -2   2   3    0.07    0.01
  -1   2   3  410.34   10.25
   0   2   3    0.26    0.03
  -1  -2  -3   45.10    1.14
   1   2   3   45.44    1.15
   1   2   3   46.09    1.16
   1   2   3   46.33    1.15
  -2  -2  -3   57.45    1.47
   2   2   3   58.07    1.47
   2   2   3   56.30    1.47
   2   2   3   62.34    1.48
  -3  -2  -3    0.12    0.02
   3   2   3    0.10    0.02
   3   2   3    0.09    0.03
   3   2   3    0.06    0.02
   3   2   3    0.14    0.02
  -4  -2  -3   12.77    0.35
   4   2   3   13.90    0.37
   4   2   3   13.32    0.36
   4   2   3   12.85    0.35
   4   2   3   12.67    0.36
  -5  -2  -3   96.75    2.45
   5   2   3   98.38    2.45
   5   2   3   95.18    2.46
   5   2   3  100.49    2.47
   5   2   3   96.47    2.44
  -6  -2  -3    6.69    0.21
   6   2   3    6.85    0.20
   6   2   3    6.70    0.23
   6   2   3    6.73    0.22
   6   2   3    6.63    0.21
  -7  -2  -3    0.80    0.07
  -7  -2  -3    0.89    0.07
   7   2   3    0.76    0.08
   7   2   3    0.87    0.07
   7   2   3    0.82    0.06
   7   2   3    0.71    0.07
  -8  -2  -3   20.04    0.55
  -8  -2  -3   20.88    0.58
   8   2   3   21.23    0.58
   8   2   3   20.50    0.57
   8   2   3   20.74    0.60
  -9  -2  -3    3.88    0.16
  -9  -2  -3    3.97    0.18
   9   2   3    3.80    0.19
   9   2   3    4.16    0.18
   9   2   3    3.93    0.17
 -10  -2  -3    0.29    0.08
 -10  -2  -3    0.28    0.07
  10   2   3    0.14    0.08
  10   2   3    0.30    0.08
  10   2   3    0.20    0.07
 -11  -2  -3    4.04    0.21
  11   2   3    4.03    0.21
  11   2   3    3.72    0.20
 -10   3   3    9.65    0.32
 -10   3   3    9.02    0.31
  -9   3   3    0.82    0.09
  -9   3   3    0.79    0.08
  -8   3   3   35.42    0.94
  -8   3   3   36.54    0.95
  -7   3   3    8.08    0.24
  -7   3   3    7.82    0.25
  -6   3   3    0.15    0.05
  -6   3   3    0.14    0.03
  -5   3   3   37.51    0.93
  -5   3   3   35.08    0.93
  -5   3   3   36.68    0.94
  -4   3   3   40.24    1.03
  -4   3   3   40.31    1.01
  -4   3   3   39.69    1.02
  -3   3   3    0.36    0.04
  -3   3   3    0.31    0.03
  -2   3   3   87.36    2.17
  -2   3   3   86.44    2.17
  -1   3   3    0.04    0.01
   0   3   3    0.26    0.02
   0   3   3    0.20    0.02
   1   3   3   15.09    0.40
   1   3   3   15.41    0.40
   1   3   3   15.38    0.40
  -2  -3  -3    8.83    0.23
  -2  -3  -3    8.77    0.24
   2   3   3    9.07    0.24
   2   3   3    8.28    0.23
   2   3   3    8.53    0.24
   2   3   3    8.58    0.24
  -3  -3  -3   92.53    2.36
  -3  -3  -3   94.32    2.36
   3   3   3   93.00    2.36
   3   3   3   93.29    2.36
   3   3   3   93.36    2.36
   3   3   3   97.85    2.37
  -4  -3  -3   47.96    1.26
   4   3   3   51.16    1.27
   4   3   3   49.60    1.26
   4   3   3   48.70    1.26
   4   3   3   49.90    1.26
  -5  -3  -3   25.16    0.67
   5   3   3   25.47    0.66
   5   3   3   26.07    0.68
   5   3   3   24.67    0.67
   5   3   3   26.05    0.67
  -6  -3  -3    0.19    0.04
   6   3   3    0.10    0.04
   6   3   3    0.14    0.04
   6   3   3    0.21    0.04
   6   3   3    0.18    0.04
  -7  -3  -3    5.38    0.19
   7   3   3    5.13    0.17
   7   3   3    5.42    0.20
   7   3   3    5.54    0.19
   7   3   3    5.30    0.19
  -8  -3  -3    3.85    0.17
  -8  -3  -3    3.97    0.15
   8   3   3    3.80    0.16
   8   3   3    4.07    0.18
   8   3   3    3.79    0.14
   8   3   3    3.92    0.17
  -9  -3  -3   10.22    0.31
  -9  -3  -3   10.33    0.33
   9   3   3   10.25    0.35
   9   3   3   10.53    0.34
   9   3   3    9.95    0.33
 -10  -3  -3    5.62    0.22
 -10  -3  -3    6.37    0.24
  10   3   3    5.92    0.26
  10   3   3    6.02    0.24
  10   3   3    6.28    0.24
 -11  -3  -3    0.02    0.07
  11   3   3    0.01    0.07
  11   3   3    0.12    0.08
 -10   4   3    0.40    0.07
 -10   4   3    0.49    0.10
  -9   4   3   32.73    0.89
  -9   4   3   32.61    0.87
  -8   4   3    2.06    0.11
  -8   4   3    2.07    0.14
  -7   4   3    0.06    0.06
  -7   4   3    0.03    0.04
  -6   4   3   26.81    0.68
  -6   4   3   25.99    0.70
  -6   4   3   25.54    0.68
  -5   4   3   19.36    0.50
  -5   4   3   19.35    0.52
  -5   4   3   18.39    0.50
  -4   4   3   34.20    0.89
  -4   4   3   34.53    0.88
  -3   4   3    4.70    0.14
  -2   4   3    9.97    0.27
  -2   4   3   10.08    0.27
  -1   4   3   11.86    0.31
  -1   4   3   11.56    0.31
   0  -4  -3    1.29    0.06
   0   4   3    1.36    0.06
   0   4   3    1.27    0.05
  -1  -4  -3   93.67    2.38
   1   4   3   95.82    2.38
   1   4   3   95.27    2.38
  -2  -4  -3   29.70    0.76
   2   4   3   29.40    0.76
   2   4   3   30.28    0.77
   2   4   3   30.01    0.76
  -3  -4  -3    9.32    0.26
  -3  -4  -3    9.21    0.26
   3   4   3   10.06    0.26
   3   4   3    9.35    0.26
   3   4   3    9.14    0.26
   3   4   3    8.94    0.26
  -4  -4  -3    2.00    0.09
  -4  -4  -3    1.84    0.08
   4   4   3    2.00    0.09
   4   4   3    2.03    0.09
   4   4   3    2.11    0.09
  -5  -4  -3   15.37    0.43
  -5  -4  -3   15.32    0.43
   5   4   3   15.85    0.43
   5   4   3   15.75    0.43
   5   4   3   15.71    0.43
   5   4   3   16.26    0.43
  -6  -4  -3    0.55    0.06
  -6  -4  -3    0.68    0.06
   6   4   3    0.57    0.06
   6   4   3    0.61    0.05
   6   4   3    0.59    0.06
   6   4   3    0.58    0.06
  -7  -4  -3    1.90    0.11
  -7  -4  -3    2.07    0.11
   7   4   3    1.87    0.10
   7   4   3    2.15    0.11
   7   4   3    1.73    0.11
   7   4   3    2.00    0.11
  -8  -4  -3   16.58    0.46
  -8  -4  -3   16.56    0.48
   8   4   3   16.05    0.47
   8   4   3   17.12    0.48
   8   4   3   16.06    0.46
   8   4   3   16.78    0.49
  -9  -4  -3    1.93    0.13
  -9  -4  -3    1.92    0.13
   9   4   3    2.08    0.14
   9   4   3    1.98    0.13
   9   4   3    2.09    0.14
 -10  -4  -3    0.11    0.07
 -10  -4  -3    0.13    0.07
  10   4   3    0.14    0.07
  10   4   3    0.09    0.07
 -11  -4  -3    0.16    0.08
  11   4   3    0.31    0.09
  11   4   3    0.36    0.09
  -9   5   3    5.12    0.22
  -9   5   3    4.80    0.19
  -8   5   3    1.53    0.10
  -8   5   3    1.55    0.12
  -7   5   3    6.45    0.21
  -7   5   3    6.37    0.23
  -6   5   3   26.03    0.70
  -6   5   3   26.01    0.68
  -6   5   3   25.28    0.68
  -5   5   3   61.65    1.53
  -5   5   3   58.96    1.54
  -4   5   3    5.27    0.17
  -3   5   3    0.49    0.04
  -2   5   3    0.19    0.03
  -2   5   3    0.14    0.02
   1  -5  -3    1.86    0.08
  -1   5   3    2.03    0.08
  -1   5   3    1.91    0.07
  -1   5   3    1.91    0.08
   0   5   3    4.91    0.15
   0   5   3    4.86    0.15
   0   5   3    4.91    0.14
   1   5   3   29.92    0.78
   1   5   3   31.32    0.79
  -2  -5  -3    2.40    0.09
   2   5   3    2.29    0.09
   2   5   3    2.42    0.09
   2   5   3    2.44    0.09
  -3  -5  -3   20.56    0.54
  -3  -5  -3   20.83    0.55
   3   5   3   21.17    0.55
   3   5   3   20.46    0.55
   3   5   3   20.22    0.54
  -4  -5  -3   13.80    0.38
  -4  -5  -3   13.42    0.38
   4   5   3   14.10    0.38
   4   5   3   14.01    0.39
   4   5   3   13.93    0.38
  -5  -5  -3    8.54    0.26
  -5  -5  -3    8.57    0.26
   5   5   3    8.64    0.26
   5   5   3    9.10    0.26
   5   5   3    8.60    0.26
   5   5   3    8.81    0.26
  -6  -5  -3    0.03    0.05
  -6  -5  -3    0.02    0.04
   6   5   3    0.01    0.03
   6   5   3    0.02    0.03
   6   5   3    0.02    0.04
   6   5   3    0.03    0.04
  -7  -5  -3   24.79    0.67
  -7  -5  -3   24.62    0.67
   7   5   3   24.89    0.68
   7   5   3   24.54    0.67
   7   5   3   25.54    0.67
   7   5   3   23.76    0.66
  -8  -5  -3    5.69    0.21
  -8  -5  -3    5.29    0.20
   8   5   3    5.52    0.21
   8   5   3    5.24    0.20
   8   5   3    5.34    0.20
   8   5   3    5.79    0.21
  -9  -5  -3   35.22    0.92
  -9  -5  -3   32.41    0.90
   9   5   3   34.53    0.94
   9   5   3   32.68    0.92
   9   5   3   34.36    0.92
 -10  -5  -3   -0.01    0.07
 -10  -5  -3    0.00    0.07
  10   5   3   -0.04    0.06
  10   5   3    0.04    0.07
 -11  -5  -3    0.04    0.08
  11   5   3   -0.11    0.07
  11   5   3    0.10    0.08
  -9   6   3    0.04    0.05
  -9   6   3    0.14    0.09
  -8   6   3    1.63    0.11
  -8   6   3    1.50    0.12
  -7   6   3   20.02    0.56
  -7   6   3   21.41    0.59
  -6   6   3    3.16    0.13
  -6   6   3    2.96    0.15
  -5   6   3    1.93    0.10
  -5   6   3    2.11    0.12
  -4   6   3    1.02    0.07
  -3   6   3    0.28    0.04
  -3   6   3    0.29    0.04
  -2   6   3   12.84    0.36
  -2   6   3   13.05    0.35
  -1   6   3   23.34    0.62
  -1   6   3   22.87    0.60
  -1   6   3   23.66    0.61
   0   6   3   66.68    1.67
   0   6   3   64.64    1.65
   0   6   3   66.24    1.67
   1   6   3    1.51    0.06
   1   6   3    1.60    0.08
   1   6   3    1.56    0.08
  -2  -6  -3   28.61    0.74
   2   6   3   28.74    0.76
   2   6   3   29.00    0.74
   2   6   3   28.76    0.74
  -3  -6  -3    6.00    0.18
   3   6   3    5.95    0.18
   3   6   3    6.04    0.19
   3   6   3    5.94    0.18
  -4  -6  -3    0.13    0.04
  -4  -6  -3    0.21    0.05
   4   6   3    0.16    0.04
   4   6   3    0.12    0.04
   4   6   3    0.13    0.04
  -5  -6  -3   13.91    0.39
  -5  -6  -3   13.14    0.40
   5   6   3   14.42    0.40
   5   6   3   14.05    0.40
   5   6   3   14.26    0.39
  -6  -6  -3   11.71    0.34
  -6  -6  -3   10.91    0.34
   6   6   3   11.28    0.34
   6   6   3   11.17    0.34
   6   6   3   11.66    0.34
  -7  -6  -3    0.05    0.05
  -7  -6  -3    0.10    0.06
   7   6   3   -0.03    0.05
   7   6   3    0.00    0.05
   7   6   3    0.00    0.04
  -8  -6  -3   23.88    0.68
  -8  -6  -3   25.32    0.69
   8   6   3   25.85    0.70
   8   6   3   25.29    0.68
   8   6   3   24.26    0.69
  -9  -6  -3    0.06    0.06
  -9  -6  -3   -0.03    0.07
   9   6   3    0.03    0.06
   9   6   3    0.14    0.07
   9   6   3    0.04    0.06
 -10  -6  -3    0.16    0.08
 -10  -6  -3    0.15    0.09
  10   6   3    0.15    0.08
  10   6   3    0.11    0.07
 -11  -6  -3    7.25    0.28
  11   6   3    7.00    0.29
  11   6   3    6.49    0.27
  -8   7   3    0.04    0.08
  -8   7   3    0.02    0.05
  -7   7   3    0.12    0.08
  -7   7   3    0.14    0.05
  -6   7   3    1.59    0.11
  -6   7   3    1.42    0.11
  -5   7   3    4.11    0.16
  -4   7   3    0.24    0.05
  -3   7   3   43.93    1.14
  -2   7   3    8.61    0.27
  -2   7   3    8.89    0.26
  -1   7   3   19.73    0.54
  -1   7   3   19.80    0.53
   0   7   3    0.27    0.03
   0   7   3    0.36    0.05
   0   7   3    0.28    0.04
   1   7   3   64.07    1.64
   1   7   3   63.44    1.62
   1   7   3   65.02    1.64
   2   7   3    1.78    0.09
   2   7   3    1.78    0.08
   2   7   3    1.90    0.10
   2   7   3    1.78    0.10
   3   7   3    0.57    0.05
   3   7   3    0.48    0.05
   3   7   3    0.47    0.05
   4   7   3   34.38    0.92
   4   7   3   35.07    0.90
   4   7   3   34.57    0.91
  -5  -7  -3   22.82    0.64
   5   7   3   23.43    0.64
   5   7   3   23.52    0.64
   5   7   3   24.03    0.63
  -6  -7  -3    0.09    0.06
   6   7   3    0.14    0.05
   6   7   3    0.21    0.05
   6   7   3    0.21    0.05
  -7  -7  -3    3.20    0.16
   7   7   3    3.22    0.16
   7   7   3    3.42    0.16
   7   7   3    3.59    0.15
  -8  -7  -3   -0.05    0.06
   8   7   3   -0.01    0.05
   8   7   3   -0.04    0.05
  -9  -7  -3    0.15    0.08
   9   7   3    0.04    0.06
   9   7   3    0.07    0.07
  10   7   3    8.52    0.32
  10   7   3    9.67    0.34
  -7   8   3    0.08    0.09
  -6   8   3    5.94    0.28
  -6   8   3    5.53    0.23
  -5   8   3    0.92    0.09
  -4   8   3    0.82    0.08
  -3   8   3    5.44    0.20
  -2   8   3    5.69    0.20
  -2   8   3    5.73    0.19
  -1   8   3    1.04    0.08
  -1   8   3    0.85    0.07
   0   8   3    9.23    0.29
   0   8   3    9.83    0.29
   1   8   3   45.14    1.13
   1   8   3   42.77    1.14
   1   8   3   44.18    1.14
   1   8   3   43.20    1.12
   2   8   3   11.81    0.33
   2   8   3   12.17    0.36
   2   8   3   12.07    0.34
   2   8   3   12.09    0.35
   3   8   3    7.87    0.26
   3   8   3    7.57    0.23
   3   8   3    7.73    0.24
   3   8   3    7.90    0.25
   4   8   3   20.14    0.55
   4   8   3   20.16    0.55
   4   8   3   19.93    0.56
   4   8   3   19.99    0.55
   5   8   3   16.15    0.46
   5   8   3   16.46    0.45
   5   8   3   15.19    0.46
  -6  -8  -3    7.47    0.27
   6   8   3    8.70    0.27
   6   8   3    7.88    0.26
  -7  -8  -3    4.50    0.20
   7   8   3    4.38    0.18
   7   8   3    4.39    0.19
  -8  -8  -3    0.09    0.07
   8   8   3    0.07    0.06
   8   8   3    0.01    0.06
  -9  -8  -3    0.66    0.10
   9   8   3    0.67    0.10
   9   8   3    0.66    0.09
  10   8   3    5.68    0.24
  10   8   3    5.93    0.26
  -6   9   3    5.38    0.24
  -5   9   3    0.02    0.06
  -4   9   3   20.76    0.59
  -3   9   3   26.25    0.72
  -2   9   3    2.26    0.13
  -1   9   3    1.80    0.11
  -1   9   3    1.58    0.12
   0   9   3   12.02    0.36
   0   9   3   12.08    0.37
   1   9   3    1.38    0.09
   1   9   3    1.21    0.10
   1   9   3    1.13    0.09
   2   9   3    8.73    0.29
   2   9   3    8.38    0.28
   2   9   3    9.13    0.27
   3   9   3   35.88    0.97
   3   9   3   36.97    0.95
   3   9   3   36.26    0.96
   3   9   3   35.73    0.95
   4   9   3    3.46    0.14
   4   9   3    3.82    0.16
   4   9   3    3.49    0.16
   5   9   3    4.07    0.16
   5   9   3    4.05    0.17
   5   9   3    3.77    0.17
   6   9   3    6.73    0.24
   6   9   3    6.30    0.23
   6   9   3    6.42    0.23
  -7  -9  -3    0.23    0.08
   7   9   3    0.16    0.07
   7   9   3    0.09    0.06
   7   9   3    0.11    0.06
  -8  -9  -3   -0.11    0.07
   8   9   3    0.02    0.06
   8   9   3   -0.02    0.06
   8   9   3    0.02    0.06
  -9  -9  -3    0.00    0.09
   9   9   3   -0.02    0.07
   9   9   3   -0.09    0.07
  -4  10   3   18.30    0.54
  -3  10   3    4.36    0.20
  -2  10   3    4.72    0.20
  -1  10   3    4.04    0.18
   0  10   3    0.41    0.08
   0  10   3    0.42    0.07
   1  10   3    9.17    0.31
   2  10   3    6.01    0.22
   2  10   3    6.25    0.23
   3  10   3    3.37    0.15
   3  10   3    3.28    0.16
   4  10   3    0.19    0.06
   4  10   3    0.20    0.07
   5  10   3    0.04    0.05
   5  10   3    0.03    0.06
   6  10   3   -0.07    0.06
   6  10   3   -0.04    0.05
   6  10   3    0.04    0.06
   7  10   3    8.06    0.29
   7  10   3    8.68    0.30
   7  10   3    8.23    0.28
   8  10   3    0.18    0.08
   8  10   3    0.12    0.07
   8  10   3    0.01    0.07
  -2  11   3   12.66    0.41
  -1  11   3    4.20    0.20
   0  11   3    5.76    0.24
   1  11   3    2.69    0.16
   2  11   3    0.38    0.08
   2  11   3    0.27    0.08
   3  11   3    0.46    0.08
   3  11   3    0.31    0.08
   4  11   3    0.05    0.06
   4  11   3    0.11    0.07
   5  11   3    1.04    0.11
   5  11   3    1.12    0.11
   6  11   3    3.06    0.18
   6  11   3    3.21    0.18
   3  10  -4    2.56    0.18
   3  10  -4    2.84    0.20
   2  10  -4    0.11    0.08
   2  10  -4    0.12    0.08
   1  10  -4    0.05    0.08
   1  10  -4    0.01    0.08
   6   9  -4    0.31    0.10
  -6  -9   4    0.18    0.09
   5   9  -4    2.27    0.18
   4   9  -4    2.28    0.15
   4   9  -4    2.44    0.17
   3   9  -4    4.21    0.21
   3   9  -4    4.04    0.19
   2   9  -4   13.43    0.43
   2   9  -4   14.60    0.45
   1   9  -4    4.91    0.22
   1   9  -4    4.42    0.21
   0   9  -4    0.05    0.07
   0   9  -4   -0.04    0.07
  -1   9  -4    9.16    0.33
  -1   9  -4    9.45    0.33
  -2   9  -4   13.33    0.41
  -2   9  -4   11.85    0.41
  -3   9  -4    3.05    0.19
  -3   9  -4    3.10    0.19
   8   8  -4    0.44    0.08
   8   8  -4    0.44    0.11
  -8  -8   4    0.60    0.12
  -8  -8   4    0.64    0.11
   7   8  -4    0.42    0.08
   7   8  -4    0.40    0.10
  -7  -8   4    0.47    0.10
  -7  -8   4    0.30    0.09
   6   8  -4    4.09    0.21
  -6  -8   4    3.62    0.20
  -6  -8   4    3.99    0.20
   5   8  -4    9.84    0.34
   5   8  -4    9.60    0.34
  -5  -8   4   10.03    0.34
  -5  -8   4    9.39    0.34
   4   8  -4    3.19    0.18
   4   8  -4    3.28    0.16
  -4  -8   4    3.62    0.18
   3   8  -4   41.67    1.10
   3   8  -4   39.57    1.07
  -3  -8   4   40.53    1.10
   2   8  -4   13.37    0.41
   2   8  -4   12.59    0.39
   1   8  -4    0.56    0.08
   1   8  -4    0.67    0.09
   0   8  -4   10.21    0.39
   0   8  -4   10.22    0.33
   0   8  -4   10.53    0.34
  -1   8  -4    0.36    0.07
  -1   8  -4    0.43    0.08
  -1   8  -4    0.30    0.07
  -2   8  -4    0.34    0.08
  -2   8  -4    0.39    0.08
  -3   8  -4   12.50    0.40
  -3   8  -4   12.49    0.40
  -4   8  -4    3.95    0.19
  -4   8  -4    3.46    0.19
  -5   8  -4    0.69    0.10
  -5   8  -4    0.90    0.11
   9   7  -4    0.32    0.10
   9   7  -4    0.42    0.09
  -9  -7   4    0.45    0.10
  -9  -7   4    0.49    0.10
   8   7  -4   -0.01    0.07
   8   7  -4    0.03    0.06
  -8  -7   4    0.03    0.08
  -8  -7   4    0.01    0.07
   7   7  -4    8.47    0.29
   7   7  -4    8.51    0.31
  -7  -7   4    8.08    0.30
  -7  -7   4    8.43    0.31
   6   7  -4    8.26    0.27
   6   7  -4    8.03    0.30
  -6  -7   4    8.38    0.29
  -6  -7   4    7.85    0.29
   5   7  -4    9.00    0.28
   5   7  -4    8.67    0.28
   5   7  -4    9.36    0.32
  -5  -7   4    8.51    0.30
  -5  -7   4    9.34    0.31
   4   7  -4   10.61    0.35
   4   7  -4   10.20    0.32
  -4  -7   4   10.92    0.35
  -4  -7   4   10.65    0.34
   3   7  -4   10.04    0.32
   3   7  -4    9.47    0.30
   3   7  -4    9.22    0.31
  -3  -7   4    9.65    0.32
   2   7  -4    0.05    0.06
   2   7  -4    0.02    0.05
   2   7  -4    0.09    0.05
  -2  -7   4    0.02    0.05
   1   7  -4   35.15    0.94
   1   7  -4   35.78    0.95
   1   7  -4   35.56    0.96
  -1  -7   4   35.58    0.95
   0   7  -4   12.07    0.36
   0   7  -4   11.97    0.37
   0   7  -4   12.17    0.37
   0  -7   4   11.72    0.37
  -1   7  -4    0.25    0.06
  -1   7  -4    0.19    0.07
  -1   7  -4    0.16    0.05
  -2   7  -4    2.56    0.14
  -2   7  -4    2.67    0.13
  -2   7  -4    2.82    0.15
  -3   7  -4    4.02    0.18
  -3   7  -4    3.83    0.18
  -4   7  -4    2.43    0.15
  -4   7  -4    2.14    0.15
  -5   7  -4    2.52    0.16
  -5   7  -4    2.28    0.15
  -6   7  -4    1.71    0.14
  -6   7  -4    2.03    0.15
   9   6  -4    0.17    0.07
   9   6  -4    0.12    0.08
  -9  -6   4    0.15    0.09
  -9  -6   4    0.11    0.08
   8   6  -4    0.77    0.09
   8   6  -4    0.53    0.10
  -8  -6   4    0.64    0.09
  -8  -6   4    0.63    0.10
   7   6  -4    4.60    0.19
   7   6  -4    4.53    0.21
  -7  -6   4    4.40    0.20
  -7  -6   4    4.77    0.21
   6   6  -4    0.13    0.07
   6   6  -4    0.27    0.06
  -6  -6   4    0.17    0.07
  -6  -6   4    0.22    0.07
   5   6  -4    1.29    0.11
   5   6  -4    1.11    0.10
   5   6  -4    1.40    0.10
   5   6  -4    1.21    0.09
  -5  -6   4    1.17    0.10
  -5  -6   4    1.45    0.11
   4   6  -4    8.07    0.25
   4   6  -4    8.23    0.28
   4   6  -4    8.25    0.25
   4   6  -4    7.89    0.27
  -4  -6   4    8.28    0.27
  -4  -6   4    7.97    0.27
   3   6  -4    0.13    0.05
   3   6  -4    0.08    0.04
   3   6  -4    0.08    0.05
  -3  -6   4    0.24    0.06
  -3  -6   4    0.17    0.06
   2   6  -4    0.51    0.07
   2   6  -4    0.48    0.06
   2   6  -4    0.55    0.07
  -2  -6   4    0.54    0.07
   1   6  -4   41.00    1.10
   1   6  -4   42.26    1.09
   1   6  -4   42.55    1.10
  -1  -6   4   41.33    1.10
   0   6  -4    1.15    0.10
   0   6  -4    0.99    0.08
   0   6  -4    0.92    0.08
   0  -6   4    1.04    0.09
  -1   6  -4    0.12    0.06
  -1   6  -4    0.03    0.05
  -1   6  -4    0.05    0.04
   1  -6   4    0.01    0.05
  -2   6  -4    1.69    0.12
  -2   6  -4    1.59    0.11
  -2   6  -4    1.88    0.10
   2  -6   4    2.10    0.18
   2  -6   4    1.93    0.12
  -3   6  -4   29.12    0.77
  -3   6  -4   28.49    0.77
   3  -6   4   27.35    0.80
   3  -6   4   28.11    0.78
  -4   6  -4    0.06    0.06
  -4   6  -4   -0.03    0.05
   4  -6   4    0.01    0.06
  -5   6  -4   -0.01    0.06
  -5   6  -4    0.03    0.06
   5  -6   4    0.06    0.07
  -6   6  -4    0.63    0.09
  -6   6  -4    0.63    0.09
   6  -6   4    0.79    0.12
  -7   6  -4    1.55    0.13
  -7   6  -4    1.22    0.11
  -7   6  -4    1.69    0.14
   7  -6   4    1.28    0.16
  10   5  -4    0.03    0.07
  10   5  -4   -0.09    0.07
 -10  -5   4    0.07    0.08
 -10  -5   4    0.02    0.08
   9   5  -4    0.08    0.06
   9   5  -4    0.00    0.07
  -9  -5   4   -0.01    0.07
  -9  -5   4    0.13    0.07
   8   5  -4    8.23    0.29
   8   5  -4    8.77    0.31
  -8  -5   4    8.23    0.29
  -8  -5   4    8.72    0.30
   7   5  -4    2.59    0.14
   7   5  -4    2.78    0.16
   7   5  -4    2.47    0.14
  -7  -5   4    2.65    0.15
  -7  -5   4    2.48    0.15
   6   5  -4    5.81    0.22
   6   5  -4    5.58    0.22
   6   5  -4    6.16    0.21
  -6  -5   4    6.05    0.22
  -6  -5   4    5.95    0.22
   5   5  -4   17.70    0.49
   5   5  -4   18.51    0.51
   5   5  -4   18.57    0.52
   5   5  -4   17.66    0.52
  -5  -5   4   18.79    0.52
  -5  -5   4   18.55    0.52
   4   5  -4    0.18    0.04
   4   5  -4    0.19    0.05
   4   5  -4    0.18    0.05
   4   5  -4    0.14    0.04
  -4  -5   4    0.09    0.05
  -4  -5   4    0.13    0.05
   3   5  -4    2.47    0.12
   3   5  -4    2.41    0.11
   3   5  -4    2.49    0.13
  -3  -5   4    2.65    0.12
  -3  -5   4    2.70    0.13
   2   5  -4    1.09    0.08
   2   5  -4    1.16    0.09
   2   5  -4    1.21    0.09
  -2  -5   4    1.23    0.09
  -2  -5   4    1.18    0.09
   1   5  -4    1.51    0.09
   1   5  -4    1.62    0.10
   1   5  -4    1.66    0.10
  -1  -5   4    1.48    0.10
   0   5  -4    0.90    0.07
   0   5  -4    0.81    0.07
   0   5  -4    0.77    0.07
   0  -5   4    0.92    0.07
  -1   5  -4   13.99    0.41
  -1   5  -4   14.21    0.40
  -1   5  -4   14.74    0.40
   1  -5   4   14.55    0.41
   1  -5   4   13.70    0.41
  -2   5  -4    4.26    0.15
  -2   5  -4    4.27    0.17
  -2   5  -4    4.17    0.16
   2  -5   4    4.46    0.18
   2  -5   4    4.40    0.17
  -3   5  -4    3.36    0.15
  -3   5  -4    3.19    0.14
   3  -5   4    3.35    0.15
   3  -5   4    3.45    0.16
  -4   5  -4    5.33    0.20
  -4   5  -4    5.52    0.20
   4  -5   4    5.21    0.22
   4  -5   4    5.52    0.20
  -5   5  -4    2.84    0.15
  -5   5  -4    2.71    0.14
   5  -5   4    2.89    0.17
  -6   5  -4    4.10    0.18
  -6   5  -4    4.20    0.18
   6  -5   4    3.99    0.22
  -7   5  -4   22.79    0.61
  -7   5  -4   21.35    0.60
  -7   5  -4   22.53    0.62
   7  -5   4   19.52    0.66
  -8   5  -4    1.38    0.13
  -8   5  -4    1.34    0.12
   8  -5   4    1.27    0.16
  10   4  -4    0.42    0.08
 -10  -4   4    0.34    0.09
 -10  -4   4    0.38    0.09
   9   4  -4    7.56    0.28
   9   4  -4    8.24    0.30
  -9  -4   4    7.97    0.29
  -9  -4   4    8.10    0.29
   8   4  -4    1.95    0.13
   8   4  -4    1.96    0.13
   8   4  -4    1.85    0.14
  -8  -4   4    2.04    0.13
  -8  -4   4    1.81    0.13
   7   4  -4    5.39    0.20
   7   4  -4    5.44    0.21
   7   4  -4    4.97    0.20
  -7  -4   4    5.25    0.20
  -7  -4   4    5.09    0.20
   6   4  -4    0.78    0.08
   6   4  -4    0.63    0.07
   6   4  -4    0.56    0.07
  -6  -4   4    0.71    0.07
  -6  -4   4    0.43    0.06
   5   4  -4   10.19    0.31
   5   4  -4    9.58    0.31
   5   4  -4   10.14    0.30
  -5  -4   4   10.10    0.31
  -5  -4   4   10.33    0.31
   4   4  -4   11.16    0.31
   4   4  -4   11.38    0.32
   4   4  -4   11.31    0.34
   4   4  -4   11.35    0.34
  -4  -4   4   11.24    0.34
  -4  -4   4   11.73    0.34
   3   4  -4    7.16    0.23
   3   4  -4    6.52    0.22
   3   4  -4    7.26    0.21
  -3  -4   4    6.95    0.22
  -3  -4   4    6.88    0.22
   2   4  -4    6.83    0.22
   2   4  -4    7.09    0.22
   2   4  -4    7.10    0.21
  -2  -4   4    7.34    0.22
  -2  -4   4    6.75    0.22
   1   4  -4    5.48    0.18
   1   4  -4    5.63    0.18
   1   4  -4    5.18    0.18
  -1  -4   4    5.63    0.18
  -1  -4   4    5.43    0.18
   0   4  -4    6.66    0.20
   0   4  -4    6.38    0.21
   0   4  -4    6.84    0.21
   0  -4   4    6.03    0.21
   0  -4   4    6.48    0.21
  -1   4  -4    0.90    0.07
  -1   4  -4    0.72    0.06
  -1   4  -4    0.88    0.06
   1  -4   4    0.89    0.08
   1  -4   4    0.80    0.07
  -2   4  -4    0.31    0.05
  -2   4  -4    0.24    0.04
  -2   4  -4    0.26    0.05
   2  -4   4    0.30    0.05
   2  -4   4    0.33    0.06
  -3   4  -4   36.07    0.96
  -3   4  -4   37.18    0.96
   3  -4   4   36.71    0.99
   3  -4   4   37.01    0.97
  -4   4  -4    9.03    0.28
  -4   4  -4    9.03    0.28
   4  -4   4    9.03    0.28
   4  -4   4    8.88    0.31
  -5   4  -4   29.58    0.80
  -5   4  -4   29.99    0.79
   5  -4   4   29.91    0.80
   5  -4   4   29.06    0.83
  -6   4  -4    7.99    0.26
  -6   4  -4    7.84    0.27
   6  -4   4    7.39    0.30
   6  -4   4    8.21    0.27
  -7   4  -4    7.39    0.25
  -7   4  -4    7.68    0.26
  -7   4  -4    7.51    0.27
   7  -4   4    7.20    0.31
  -8   4  -4    0.07    0.08
  -8   4  -4    0.07    0.06
  -8   4  -4    0.07    0.07
   8  -4   4    0.17    0.09
  -9   4  -4   15.72    0.46
  -9   4  -4   15.15    0.44
   9  -4   4   12.67    0.51
  11   3  -4    1.49    0.13
 -11  -3   4    1.56    0.14
 -11  -3   4    1.48    0.13
  10   3  -4    0.40    0.08
 -10  -3   4    0.36    0.09
 -10  -3   4    0.51    0.08
   9   3  -4    1.10    0.11
   9   3  -4    0.95    0.09
  -9  -3   4    0.84    0.10
  -9  -3   4    1.16    0.10
   8   3  -4    7.52    0.26
   8   3  -4    7.44    0.25
   8   3  -4    7.23    0.25
  -8  -3   4    7.12    0.25
  -8  -3   4    7.48    0.26
   7   3  -4    1.01    0.09
   7   3  -4    0.91    0.08
   7   3  -4    1.07    0.09
  -7  -3   4    0.94    0.09
  -7  -3   4    1.06    0.09
   6   3  -4    4.54    0.17
   6   3  -4    4.22    0.16
   6   3  -4    4.21    0.16
  -6  -3   4    4.39    0.17
  -6  -3   4    4.29    0.17
   5   3  -4   38.06    1.01
   5   3  -4   38.57    1.00
   5   3  -4   38.42    1.01
  -5  -3   4   38.09    1.00
  -5  -3   4   39.12    1.01
   4   3  -4    0.24    0.04
   4   3  -4    0.23    0.04
   4   3  -4    0.24    0.05
  -4  -3   4    0.20    0.04
  -4  -3   4    0.18    0.04
   3   3  -4    0.07    0.03
   3   3  -4    0.10    0.03
   3   3  -4    0.08    0.04
  -3  -3   4    0.06    0.03
  -3  -3   4    0.04    0.03
  -3  -3   4    0.11    0.03
   2   3  -4    7.70    0.23
   2   3  -4    7.82    0.22
   2   3  -4    7.58    0.23
  -2  -3   4    7.87    0.23
  -2  -3   4    7.85    0.23
  -2  -3   4    7.45    0.23
   1   3  -4   64.25    1.67
   1   3  -4   66.38    1.66
   1   3  -4   64.23    1.67
  -1  -3   4   66.90    1.67
  -1  -3   4   64.82    1.67
  -1  -3   4   67.48    1.66
   0   3  -4   40.39    1.02
   0   3  -4   41.42    1.03
   0   3  -4   38.38    1.03
   0  -3   4   40.02    1.03
   0  -3   4   39.57    1.03
  -1   3  -4    9.80    0.27
  -1   3  -4    9.41    0.27
  -1   3  -4    9.11    0.28
   1  -3   4    9.88    0.29
   1  -3   4    9.58    0.28
  -2   3  -4   27.81    0.72
  -2   3  -4   26.96    0.72
   2  -3   4   26.76    0.72
   2  -3   4   28.38    0.74
  -3   3  -4    0.13    0.04
  -3   3  -4    0.18    0.04
   3  -3   4    0.13    0.04
   3  -3   4    0.11    0.03
   3  -3   4    0.19    0.05
  -4   3  -4    5.43    0.18
  -4   3  -4    5.51    0.19
   4  -3   4    5.30    0.19
   4  -3   4    5.92    0.21
   4  -3   4    5.41    0.21
  -5   3  -4    2.76    0.12
  -5   3  -4    2.89    0.13
   5  -3   4    2.97    0.13
   5  -3   4    2.54    0.15
  -6   3  -4   27.33    0.73
  -6   3  -4   27.31    0.72
  -6   3  -4   26.96    0.71
   6  -3   4   25.70    0.77
   6  -3   4   27.34    0.73
  -7   3  -4    0.14    0.05
  -7   3  -4    0.05    0.06
  -7   3  -4    0.06    0.05
   7  -3   4    0.05    0.07
  -8   3  -4   23.23    0.63
  -8   3  -4   24.21    0.65
  -8   3  -4   22.48    0.62
   8  -3   4   21.64    0.70
  -9   3  -4   20.65    0.57
  -9   3  -4   20.93    0.60
   9  -3   4   19.54    0.65
 -10   3  -4    0.02    0.09
  10  -3   4   -0.01    0.10
  11   2  -4    2.85    0.18
 -11  -2   4    2.91    0.18
 -11  -2   4    2.89    0.19
  10   2  -4    4.93    0.22
 -10  -2   4    4.78    0.21
 -10  -2   4    5.20    0.22
   9   2  -4   11.98    0.39
  -9  -2   4   12.87    0.39
  -9  -2   4   12.54    0.38
   8   2  -4    0.32    0.06
   8   2  -4    0.30    0.06
  -8  -2   4    0.25    0.06
  -8  -2   4    0.19    0.06
   7   2  -4    1.20    0.09
   7   2  -4    1.16    0.10
   7   2  -4    1.19    0.09
  -7  -2   4    1.13    0.09
  -7  -2   4    1.23    0.09
   6   2  -4    0.17    0.05
   6   2  -4    0.36    0.05
   6   2  -4    0.11    0.04
  -6  -2   4    0.19    0.05
  -6  -2   4    0.16    0.04
   5   2  -4    0.00    0.03
   5   2  -4    0.03    0.03
   5   2  -4    0.00    0.03
  -5  -2   4    0.00    0.04
  -5  -2   4    0.01    0.03
   4   2  -4   14.98    0.41
   4   2  -4   14.89    0.40
   4   2  -4   14.47    0.41
  -4  -2   4   14.62    0.40
  -4  -2   4   14.52    0.41
   3   2  -4   71.75    1.83
   3   2  -4   71.64    1.83
  -3  -2   4   72.96    1.83
  -3  -2   4   72.55    1.83
   2   2  -4    0.79    0.05
   2   2  -4    0.62    0.05
   2   2  -4    0.70    0.05
  -2  -2   4    0.68    0.05
  -2  -2   4    0.68    0.05
  -2  -2   4    0.71    0.05
   1   2  -4  133.80    3.36
   1   2  -4  136.87    3.35
   1   2  -4  131.56    3.36
  -1  -2   4  136.88    3.36
  -1  -2   4  129.58    3.36
  -1  -2   4  135.46    3.35
   0   2  -4   12.44    0.34
   0   2  -4   12.30    0.34
   0   2  -4   12.94    0.34
   0  -2   4   12.53    0.34
   0  -2   4   12.91    0.35
   0  -2   4   12.38    0.34
  -1   2  -4   10.23    0.28
  -1   2  -4    9.92    0.29
   1  -2   4    9.87    0.28
   1  -2   4   10.61    0.30
   1  -2   4    9.91    0.28
  -2   2  -4   35.69    0.96
  -2   2  -4   37.93    0.96
   2  -2   4   37.20    0.94
   2  -2   4   35.78    0.96
   2  -2   4   36.79    0.95
   2  -2   4   39.56    0.98
  -3   2  -4    5.36    0.17
  -3   2  -4    5.28    0.18
   3  -2   4    5.34    0.18
   3  -2   4    5.48    0.16
   3  -2   4    5.49    0.16
   3  -2   4    5.51    0.20
  -4   2  -4   27.83    0.74
  -4   2  -4   28.61    0.73
   4  -2   4   27.60    0.72
   4  -2   4   27.83    0.74
   4  -2   4   27.87    0.72
   4  -2   4   27.79    0.76
  -5   2  -4   82.59    2.03
  -5   2  -4   80.67    2.04
   5  -2   4   76.83    2.02
   5  -2   4   79.75    2.04
   5  -2   4   80.80    2.07
  -6   2  -4   -0.02    0.04
  -6   2  -4   -0.04    0.04
  -6   2  -4    0.00    0.05
   6  -2   4    0.07    0.06
   6  -2   4    0.02    0.03
   6  -2   4   -0.03    0.04
  -7   2  -4    2.15    0.13
  -7   2  -4    2.11    0.11
  -7   2  -4    2.21    0.12
   7  -2   4    2.13    0.15
  -8   2  -4    3.42    0.17
  -8   2  -4    2.99    0.14
  -8   2  -4    3.10    0.14
   8  -2   4    3.49    0.17
   8  -2   4    3.16    0.19
  -9   2  -4    0.06    0.06
  -9   2  -4    0.04    0.07
   9  -2   4    0.07    0.08
 -10   2  -4    1.44    0.13
  10  -2   4    1.39    0.17
 -11  -1   4    0.95    0.10
 -11  -1   4    0.80    0.11
  10   1  -4    4.22    0.20
 -10  -1   4    4.67    0.20
 -10  -1   4    4.56    0.20
   9   1  -4    0.25    0.06
  -9  -1   4    0.44    0.07
  -9  -1   4    0.35    0.07
   8   1  -4   32.90    0.90
  -8  -1   4   33.65    0.89
  -8  -1   4   33.71    0.89
   7   1  -4    0.01    0.04
   7   1  -4    0.08    0.04
   7   1  -4    0.04    0.04
  -7  -1   4    0.07    0.05
  -7  -1   4    0.07    0.04
   6   1  -4    0.06    0.04
   6   1  -4   -0.02    0.03
   6   1  -4    0.07    0.04
  -6  -1   4   -0.02    0.04
  -6  -1   4    0.03    0.03
   5   1  -4   39.26    1.03
   5   1  -4   40.69    1.03
   5   1  -4   39.23    1.03
  -5  -1   4   39.69    1.03
  -5  -1   4   40.74    1.03
   4   1  -4   28.68    0.73
   4   1  -4   27.15    0.73
  -4  -1   4   28.12    0.73
  -4  -1   4   28.00    0.73
   3   1  -4   14.54    0.38
   3   1  -4   13.90    0.38
  -3  -1   4   13.20    0.40
  -3  -1   4   14.17    0.38
  -3  -1   4   14.17    0.38
   2   1  -4   53.46    1.37
   2   1  -4   53.88    1.37
  -2  -1   4   54.08    1.37
  -2  -1   4   54.60    1.36
  -2  -1   4   53.96    1.37
   1   1  -4    7.79    0.20
   1   1  -4    7.06    0.21
   1   1  -4    7.63    0.21
  -1  -1   4    7.50    0.21
  -1  -1   4    7.41    0.21
  -1  -1   4    7.12    0.21
  -1  -1   4    7.54    0.22
   0   1  -4   11.96    0.31
   0   1  -4   11.45    0.31
   0  -1   4   11.45    0.31
   0  -1   4   11.61    0.32
   0  -1   4   11.00    0.31
  -1   1  -4  217.03    5.32
  -1   1  -4  206.46    5.32
   1  -1   4  214.07    5.32
   1  -1   4  219.51    5.34
   1  -1   4  210.68    5.33
  -2   1  -4   18.35    0.50
  -2   1  -4   19.20    0.50
   2  -1   4   19.90    0.52
   2  -1   4   18.08    0.50
   2  -1   4   18.38    0.49
   2  -1   4   18.88    0.48
  -3   1  -4    2.22    0.09
  -3   1  -4    2.08    0.09
   3  -1   4    2.19    0.11
   3  -1   4    2.09    0.09
   3  -1   4    2.27    0.08
   3  -1   4    2.07    0.08
  -4   1  -4   49.05    1.30
  -4   1  -4   50.64    1.29
   4  -1   4   51.91    1.32
   4  -1   4   52.15    1.28
   4  -1   4   51.23    1.28
   4  -1   4   48.86    1.30
  -5   1  -4   15.26    0.42
  -5   1  -4   15.18    0.42
   5  -1   4   15.79    0.41
   5  -1   4   14.62    0.45
   5  -1   4   14.83    0.42
  -6   1  -4    1.37    0.10
  -6   1  -4    1.40    0.09
   6  -1   4    1.28    0.11
   6  -1   4    1.53    0.08
  -7   1  -4    0.10    0.04
  -7   1  -4    0.03    0.05
   7  -1   4    0.17    0.05
   7  -1   4    0.16    0.07
   7  -1   4    0.10    0.05
  -8   1  -4    1.32    0.09
  -8   1  -4    1.10    0.08
  -8   1  -4    1.36    0.11
   8  -1   4    1.17    0.13
   8  -1   4    1.22    0.10
   8  -1   4    1.38    0.11
  -9   1  -4    2.63    0.14
  -9   1  -4    2.97    0.16
   9  -1   4    2.69    0.19
   9  -1   4    3.11    0.16
 -10   1  -4    7.42    0.28
  10  -1   4    6.89    0.32
 -11   0   4    0.81    0.11
 -11   0   4    1.12    0.11
 -10   0   4    0.11    0.06
 -10   0   4    0.12    0.07
  -9   0   4   44.37    1.16
  -9   0   4   43.67    1.16
   8   0  -4   19.38    0.55
  -8   0   4   19.14    0.54
  -8   0   4   19.68    0.54
   7   0  -4    6.14    0.22
   7   0  -4    6.41    0.22
  -7   0   4    6.73    0.22
  -7   0   4    6.82    0.22
   6   0  -4   22.60    0.61
  -6   0   4   22.84    0.61
  -6   0   4   22.63    0.61
   5   0  -4    3.44    0.13
  -5   0   4    3.65    0.12
  -5   0   4    3.45    0.12
  -5   0   4    3.35    0.11
   4   0  -4   25.12    0.66
  -4   0   4   25.58    0.66
  -4   0   4   25.76    0.66
  -4   0   4   25.22    0.66
   3   0  -4   18.14    0.48
  -3   0   4   18.50    0.48
  -3   0   4   18.56    0.48
  -3   0   4   18.60    0.48
   2   0  -4    0.06    0.02
  -2   0   4    0.11    0.02
  -2   0   4    0.08    0.02
   1   0  -4   42.84    1.04
   1   0  -4   41.08    1.05
  -1   0   4   40.79    1.06
  -1   0   4   41.78    1.05
  -1   0   4   40.69    1.05
   0   0  -4    6.18    0.17
   0   0  -4    5.94    0.17
   0   0   4    5.72    0.17
   0   0   4    6.07    0.18
  -1   0  -4   63.97    1.61
  -1   0  -4   66.05    1.61
   1   0   4   65.34    1.63
   1   0   4   61.14    1.61
  -2   0  -4    7.76    0.22
  -2   0  -4    7.81    0.22
   2   0   4    7.59    0.22
   2   0   4    7.89    0.22
   2   0   4    8.38    0.24
  -3   0  -4   12.56    0.34
  -3   0  -4   12.34    0.34
   3   0   4   12.52    0.33
   3   0   4   12.07    0.34
   3   0   4   13.24    0.36
  -4   0  -4    4.20    0.14
  -4   0  -4    4.08    0.14
   4   0   4    4.35    0.14
   4   0   4    4.23    0.16
   4   0   4    4.35    0.14
  -5   0  -4   42.17    1.08
  -5   0  -4   40.98    1.08
   5   0   4   43.18    1.06
   5   0   4   41.13    1.11
   5   0   4   40.86    1.08
   5   0   4   43.18    1.08
  -6   0  -4    4.21    0.16
  -6   0  -4    4.19    0.15
   6   0   4    4.11    0.16
   6   0   4    4.19    0.15
   6   0   4    4.30    0.18
  -7   0  -4   11.35    0.34
  -7   0  -4   10.99    0.32
   7   0   4   10.86    0.34
   7   0   4   11.37    0.33
   7   0   4   10.95    0.37
  -8   0  -4    8.03    0.25
  -8   0  -4    8.29    0.27
   8   0   4    7.88    0.27
   8   0   4    8.08    0.31
   8   0   4    8.32    0.26
  -9   0  -4    6.05    0.21
  -9   0  -4    6.12    0.23
   9   0   4    5.84    0.22
   9   0   4    6.20    0.24
   9   0   4    5.89    0.27
 -10   0  -4    5.89    0.24
  10   0   4    5.14    0.27
  10   0   4    6.18    0.25
 -11   0  -4    0.90    0.12
  11   0   4    0.79    0.13
 -11   1   4    0.06    0.07
 -11   1   4    0.07    0.08
 -10   1   4   -0.03    0.07
 -10   1   4    0.08    0.06
  -9   1   4    1.26    0.10
  -9   1   4    1.41    0.11
  -8   1   4    0.37    0.06
  -8   1   4    0.46    0.07
  -7   1   4    2.51    0.12
  -7   1   4    2.69    0.12
   6  -1  -4   46.10    1.20
  -6   1   4   47.06    1.20
  -6   1   4   46.75    1.20
   5  -1  -4   38.07    0.99
  -5   1   4   38.97    0.99
  -5   1   4   38.33    0.99
   4  -1  -4   12.52    0.34
  -4   1   4   12.49    0.34
  -4   1   4   12.74    0.34
  -4   1   4   12.73    0.34
   3  -1  -4    3.41    0.11
  -3   1   4    3.36    0.11
  -3   1   4    3.48    0.11
  -3   1   4    3.38    0.11
   2  -1  -4    0.20    0.02
  -2   1   4    0.20    0.02
  -2   1   4    0.18    0.02
   1  -1  -4   19.15    0.49
  -1   1   4   19.40    0.49
  -1   1   4   19.30    0.49
   0  -1  -4    6.21    0.17
   0   1   4    6.24    0.19
   0   1   4    6.23    0.17
  -1  -1  -4  150.30    3.76
  -1  -1  -4  151.59    3.76
   1   1   4  145.56    3.76
   1   1   4  152.39    3.76
   1   1   4  154.05    3.78
  -2  -1  -4   10.75    0.29
  -2  -1  -4   10.62    0.29
   2   1   4   10.21    0.29
   2   1   4   10.50    0.29
   2   1   4   11.23    0.31
  -3  -1  -4   26.11    0.67
  -3  -1  -4   25.29    0.67
   3   1   4   27.54    0.69
   3   1   4   26.43    0.67
   3   1   4   24.56    0.67
  -4  -1  -4    2.40    0.10
  -4  -1  -4    2.53    0.10
   4   1   4    2.58    0.10
   4   1   4    2.96    0.12
   4   1   4    2.62    0.09
   4   1   4    2.79    0.10
  -5  -1  -4    0.84    0.06
  -5  -1  -4    0.73    0.06
   5   1   4    0.73    0.07
   5   1   4    0.85    0.07
   5   1   4    0.84    0.06
   5   1   4    0.87    0.05
  -6  -1  -4    0.02    0.03
  -6  -1  -4    0.03    0.04
   6   1   4    0.04    0.04
   6   1   4    0.00    0.03
   6   1   4   -0.01    0.03
   6   1   4    0.03    0.03
  -7  -1  -4   42.17    1.08
  -7  -1  -4   42.44    1.10
   7   1   4   42.83    1.10
   7   1   4   41.04    1.07
   7   1   4   41.21    1.13
   7   1   4   42.53    1.10
  -8  -1  -4    2.18    0.13
   8   1   4    2.24    0.13
   8   1   4    2.14    0.15
   8   1   4    2.09    0.12
  -9  -1  -4   20.55    0.58
   9   1   4   20.67    0.58
   9   1   4   20.16    0.57
   9   1   4   19.46    0.61
 -10  -1  -4    0.13    0.07
  10   1   4    0.07    0.07
  10   1   4    0.20    0.07
  10   1   4    0.05    0.07
 -11  -1  -4    0.16    0.09
  11   1   4    0.28    0.09
  11   1   4    0.15    0.08
  11   1   4    0.19    0.09
 -10   2   4    2.84    0.17
 -10   2   4    2.77    0.15
  -9   2   4    1.00    0.10
  -9   2   4    1.12    0.09
  -8   2   4    2.15    0.13
  -8   2   4    2.49    0.12
  -7   2   4   52.26    1.35
  -7   2   4   52.66    1.35
  -6   2   4    0.05    0.03
  -6   2   4    0.05    0.04
   5  -2  -4    1.96    0.08
  -5   2   4    1.92    0.08
  -5   2   4    1.90    0.09
  -4   2   4    0.10    0.03
  -4   2   4    0.10    0.02
  -3   2   4   22.89    0.59
  -2   2   4   54.17    1.36
  -1   2   4    7.41    0.20
   0   2   4  115.37    2.89
  -1  -2  -4   77.81    1.94
   1   2   4   80.14    1.96
   1   2   4   77.16    1.94
   1   2   4   75.17    1.94
   1   2   4   77.55    1.94
  -2  -2  -4   64.80    1.66
   2   2   4   65.47    1.66
   2   2   4   68.52    1.68
   2   2   4   65.94    1.66
  -3  -2  -4    2.07    0.08
   3   2   4    2.43    0.10
   3   2   4    2.20    0.08
   3   2   4    2.05    0.08
  -4  -2  -4    0.01    0.02
   4   2   4    0.05    0.02
   4   2   4    0.08    0.03
   4   2   4    0.04    0.02
   4   2   4    0.04    0.03
  -5  -2  -4   11.98    0.34
   5   2   4   12.25    0.34
   5   2   4   12.91    0.37
   5   2   4   11.89    0.35
   5   2   4   12.61    0.34
  -6  -2  -4   44.14    1.13
   6   2   4   43.86    1.13
   6   2   4   44.38    1.15
   6   2   4   43.12    1.13
   6   2   4   42.64    1.11
  -7  -2  -4    5.25    0.19
   7   2   4    5.02    0.16
   7   2   4    5.13    0.20
   7   2   4    4.99    0.18
   7   2   4    4.89    0.19
  -8  -2  -4   17.76    0.50
   8   2   4   17.59    0.50
   8   2   4   16.74    0.52
   8   2   4   17.52    0.50
  -9  -2  -4    1.57    0.13
   9   2   4    1.63    0.11
   9   2   4    1.53    0.14
   9   2   4    1.20    0.11
 -10  -2  -4   -0.03    0.07
  10   2   4    0.00    0.06
  10   2   4    0.04    0.07
  10   2   4    0.00    0.06
 -11  -2  -4   14.44    0.46
  11   2   4   14.96    0.47
  11   2   4   14.25    0.45
  11   2   4   14.25    0.49
 -10   3   4    1.77    0.13
 -10   3   4    1.67    0.12
  -9   3   4    1.61    0.12
  -9   3   4    1.62    0.11
  -8   3   4    3.21    0.15
  -8   3   4    2.92    0.13
  -7   3   4   14.13    0.40
  -7   3   4   13.74    0.39
  -6   3   4    0.14    0.03
  -6   3   4    0.17    0.05
  -5   3   4   12.86    0.35
  -5   3   4   13.11    0.36
  -4   3   4    1.76    0.08
  -3   3   4   71.03    1.77
  -3   3   4   70.40    1.78
  -2   3   4    8.38    0.23
  -2   3   4    8.06    0.22
   0   3   4    0.14    0.02
   0   3   4    0.15    0.03
   1   3   4  191.62    4.83
   1   3   4  194.61    4.81
   1   3   4  192.24    4.81
  -2  -3  -4   15.16    0.39
   2   3   4   15.22    0.41
   2   3   4   15.06    0.40
   2   3   4   15.10    0.40
   2   3   4   14.92    0.39
  -3  -3  -4   44.57    1.16
   3   3   4   45.32    1.16
   3   3   4   44.32    1.16
   3   3   4   47.98    1.17
   3   3   4   46.06    1.16
  -4  -3  -4   17.30    0.48
   4   3   4   19.16    0.49
   4   3   4   17.87    0.48
   4   3   4   17.55    0.48
   4   3   4   17.91    0.48
  -5  -3  -4    0.83    0.07
   5   3   4    0.86    0.07
   5   3   4    1.01    0.07
   5   3   4    0.96    0.06
   5   3   4    0.89    0.06
  -6  -3  -4    2.77    0.12
   6   3   4    2.64    0.12
   6   3   4    2.77    0.12
   6   3   4    2.75    0.11
   6   3   4    2.85    0.13
  -7  -3  -4   33.93    0.89
   7   3   4   32.99    0.89
   7   3   4   34.17    0.89
   7   3   4   33.77    0.91
   7   3   4   32.76    0.87
  -8  -3  -4    0.49    0.07
   8   3   4    0.38    0.06
   8   3   4    0.46    0.08
   8   3   4    0.44    0.05
   8   3   4    0.47    0.07
  -9  -3  -4    4.16    0.18
   9   3   4    4.01    0.18
   9   3   4    3.89    0.18
   9   3   4    4.08    0.20
 -10  -3  -4   14.73    0.44
  10   3   4   13.17    0.46
  10   3   4   14.52    0.45
  10   3   4   13.76    0.43
 -11  -3  -4   13.53    0.42
  11   3   4   12.52    0.42
  11   3   4   12.36    0.44
  11   3   4   11.83    0.41
 -10   4   4   15.45    0.46
 -10   4   4   13.61    0.43
  -9   4   4    2.63    0.13
  -9   4   4    2.93    0.17
  -8   4   4    5.97    0.22
  -8   4   4    5.70    0.20
  -7   4   4    5.56    0.18
  -7   4   4    5.35    0.20
  -6   4   4    5.87    0.20
  -6   4   4    5.83    0.18
  -5   4   4    7.36    0.21
  -5   4   4    7.58    0.23
  -4   4   4    0.80    0.06
  -4   4   4    0.67    0.05
  -3   4   4   63.90    1.61
  -3   4   4   63.32    1.61
  -3   4   4   64.41    1.62
  -2   4   4   51.33    1.30
  -2   4   4   51.77    1.30
  -1   4   4   10.37    0.28
   0   4   4    4.35    0.13
   0   4   4    4.27    0.14
   0   4   4    4.44    0.14
   1   4   4   36.16    0.93
   1   4   4   36.33    0.92
   1   4   4   36.46    0.93
  -2  -4  -4   55.27    1.38
   2   4   4   53.90    1.38
   2   4   4   54.70    1.39
   2   4   4   55.01    1.39
   2   4   4   55.10    1.39
  -3  -4  -4  146.75    3.63
   3   4   4  149.72    3.65
   3   4   4  143.02    3.64
   3   4   4  143.47    3.64
   3   4   4  144.50    3.64
  -4  -4  -4  100.25    2.52
   4   4   4   97.73    2.52
   4   4   4   97.73    2.52
   4   4   4   99.06    2.52
   4   4   4  105.68    2.53
  -5  -4  -4   24.67    0.66
   5   4   4   25.77    0.67
   5   4   4   24.40    0.66
   5   4   4   25.01    0.66
  -6  -4  -4   26.11    0.69
   6   4   4   25.15    0.69
   6   4   4   26.91    0.71
   6   4   4   26.08    0.69
   6   4   4   25.67    0.70
  -7  -4  -4    6.11    0.21
   7   4   4    6.58    0.21
   7   4   4    6.32    0.22
   7   4   4    6.43    0.23
   7   4   4    6.06    0.22
  -8  -4  -4    4.79    0.19
   8   4   4    4.92    0.19
   8   4   4    4.58    0.19
   8   4   4    4.59    0.17
   8   4   4    4.57    0.19
  -9  -4  -4    0.17    0.07
   9   4   4    0.27    0.07
   9   4   4    0.23    0.07
   9   4   4    0.24    0.07
 -10  -4  -4    7.59    0.28
  10   4   4    6.98    0.27
  10   4   4    7.56    0.29
  10   4   4    7.89    0.29
 -11  -4  -4    9.23    0.33
  11   4   4    9.43    0.34
  11   4   4    8.51    0.32
  -9   5   4    0.15    0.08
  -9   5   4    0.17    0.06
  -8   5   4    0.65    0.09
  -8   5   4    0.55    0.06
  -7   5   4    3.48    0.16
  -6   5   4   36.44    0.96
  -5   5   4   26.11    0.68
  -5   5   4   25.65    0.69
  -4   5   4   22.51    0.60
  -4   5   4   23.20    0.61
  -3   5   4   93.56    2.31
  -3   5   4   90.28    2.31
  -2   5   4    6.01    0.18
  -2   5   4    6.04    0.18
  -1   5   4    1.03    0.05
  -1   5   4    0.93    0.05
  -1   5   4    0.96    0.06
   0   5   4   24.24    0.62
   0   5   4   24.30    0.63
   0   5   4   23.98    0.63
   1   5   4   18.66    0.49
   1   5   4   18.84    0.50
   2   5   4   31.26    0.80
   2   5   4   30.83    0.80
   2   5   4   30.49    0.79
  -3  -5  -4  140.86    3.51
   3   5   4  139.50    3.52
   3   5   4  139.07    3.52
   3   5   4  142.76    3.53
  -4  -5  -4    2.33    0.10
   4   5   4    2.45    0.11
   4   5   4    2.37    0.10
   4   5   4    2.59    0.10
   4   5   4    2.50    0.10
  -5  -5  -4    0.11    0.04
   5   5   4    0.11    0.04
   5   5   4    0.10    0.04
   5   5   4    0.07    0.04
   5   5   4    0.10    0.04
  -6  -5  -4    4.62    0.17
   6   5   4    4.85    0.17
   6   5   4    4.69    0.17
   6   5   4    4.71    0.17
   6   5   4    4.66    0.17
  -7  -5  -4    5.63    0.20
  -7  -5  -4    5.36    0.19
   7   5   4    5.55    0.20
   7   5   4    5.66    0.20
   7   5   4    5.63    0.20
   7   5   4    5.41    0.19
  -8  -5  -4   10.78    0.33
   8   5   4   10.02    0.32
   8   5   4   10.63    0.33
   8   5   4    9.83    0.33
   8   5   4   10.96    0.34
  -9  -5  -4    8.36    0.28
   9   5   4    7.77    0.28
   9   5   4    7.26    0.27
   9   5   4    7.70    0.28
 -10  -5  -4    6.66    0.26
  10   5   4    6.54    0.26
  10   5   4    6.22    0.25
  10   5   4    6.47    0.26
 -11  -5  -4    0.06    0.08
  11   5   4    0.07    0.08
  11   5   4    0.08    0.07
  -9   6   4    0.32    0.06
  -9   6   4    0.47    0.10
  -8   6   4    3.59    0.19
  -7   6   4   29.82    0.81
  -6   6   4   11.11    0.34
  -5   6   4    2.21    0.10
  -5   6   4    2.09    0.12
  -4   6   4   40.17    1.04
  -3   6   4   23.14    0.61
  -3   6   4   23.13    0.60
  -2   6   4   12.35    0.34
  -2   6   4   12.40    0.34
  -2   6   4   12.13    0.33
  -1   6   4   76.20    1.95
  -1   6   4   78.38    1.94
  -1   6   4   76.23    1.93
   0   6   4    9.61    0.27
   0   6   4    9.76    0.28
   0   6   4    9.74    0.28
   1   6   4    5.53    0.18
   1   6   4    5.31    0.16
   2   6   4    9.44    0.28
   2   6   4    9.54    0.27
   2   6   4    9.42    0.26
  -3  -6  -4    1.66    0.08
   3   6   4    1.61    0.08
   3   6   4    1.63    0.09
   3   6   4    1.64    0.08
  -4  -6  -4    3.37    0.13
   4   6   4    3.51    0.13
   4   6   4    3.45    0.14
   4   6   4    3.51    0.13
  -5  -6  -4   31.47    0.82
  -5  -6  -4   30.46    0.82
   5   6   4   31.32    0.83
   5   6   4   31.58    0.82
   5   6   4   31.12    0.82
  -6  -6  -4    6.65    0.22
   6   6   4    7.04    0.23
   6   6   4    6.85    0.23
   6   6   4    7.22    0.22
   6   6   4    6.94    0.23
  -7  -6  -4   30.67    0.81
  -7  -6  -4   28.81    0.80
   7   6   4   29.97    0.82
   7   6   4   30.80    0.83
   7   6   4   31.01    0.81
   7   6   4   30.56    0.82
  -8  -6  -4    2.86    0.15
  -8  -6  -4    2.93    0.15
   8   6   4    2.67    0.15
   8   6   4    2.89    0.15
   8   6   4    3.05    0.15
  -9  -6  -4    2.92    0.16
   9   6   4    2.98    0.17
   9   6   4    2.78    0.16
   9   6   4    3.08    0.17
 -10  -6  -4    0.47    0.12
  10   6   4    0.55    0.09
  10   6   4    0.50    0.09
  11   6   4    2.59    0.19
  11   6   4    2.33    0.17
  -8   7   4    4.16    0.21
  -7   7   4    0.14    0.08
  -6   7   4   14.43    0.43
  -5   7   4   17.78    0.50
  -5   7   4   18.02    0.51
  -4   7   4    9.71    0.29
  -3   7   4    0.91    0.07
  -2   7   4   24.01    0.64
  -2   7   4   24.44    0.65
  -1   7   4   20.87    0.54
  -1   7   4   20.67    0.55
  -1   7   4   19.33    0.53
   0   7   4   31.62    0.83
   0   7   4   32.84    0.85
   0   7   4   32.20    0.84
   1   7   4    1.70    0.09
   1   7   4    1.62    0.07
   1   7   4    1.68    0.09
   2   7   4    5.61    0.17
   2   7   4    5.77    0.19
   2   7   4    5.55    0.18
   3   7   4    0.03    0.03
   3   7   4    0.04    0.03
   3   7   4    0.04    0.04
   4   7   4    1.53    0.09
   4   7   4    1.36    0.09
   4   7   4    1.51    0.09
   5   7   4   11.50    0.35
   5   7   4   11.55    0.34
   5   7   4   11.77    0.34
  -6  -7  -4   12.19    0.38
   6   7   4   12.73    0.38
   6   7   4   12.92    0.38
   6   7   4   13.23    0.38
  -7  -7  -4    5.75    0.22
   7   7   4    6.14    0.22
   7   7   4    6.22    0.23
   7   7   4    6.26    0.22
  -8  -7  -4    5.74    0.23
   8   7   4    5.98    0.23
   8   7   4    6.35    0.24
   9   7   4    3.98    0.19
   9   7   4    4.43    0.20
  10   7   4    0.05    0.08
  10   7   4    0.01    0.06
  -7   8   4   10.40    0.35
  -6   8   4    1.12    0.11
  -5   8   4    8.52    0.27
  -5   8   4    7.99    0.29
  -4   8   4    0.42    0.06
  -3   8   4    1.91    0.11
  -2   8   4    3.23    0.13
  -2   8   4    3.30    0.14
  -1   8   4   66.10    1.70
  -1   8   4   66.91    1.70
   0   8   4    1.31    0.09
   0   8   4    1.25    0.09
   1   8   4    0.39    0.06
   1   8   4    0.61    0.07
   1   8   4    0.55    0.05
   2   8   4    0.21    0.05
   2   8   4    0.20    0.05
   2   8   4    0.20    0.04
   3   8   4    0.27    0.05
   3   8   4    0.28    0.05
   3   8   4    0.32    0.06
   3   8   4    0.40    0.05
   4   8   4    3.81    0.16
   4   8   4    3.97    0.15
   4   8   4    3.88    0.15
   5   8   4   12.08    0.38
   5   8   4   12.86    0.37
   5   8   4   12.45    0.37
   6   8   4   16.46    0.47
   6   8   4   15.99    0.46
  -7  -8  -4    0.59    0.09
   7   8   4    0.64    0.08
   7   8   4    0.70    0.08
  -8  -8  -4    0.71    0.10
   8   8   4    0.62    0.08
   8   8   4    0.57    0.08
   9   8   4    1.00    0.11
   9   8   4    1.19    0.12
  10   8   4    0.47    0.10
  10   8   4    0.50    0.10
  -6   9   4    0.07    0.09
  -5   9   4    3.46    0.17
  -4   9   4    7.64    0.26
  -3   9   4    0.18    0.06
  -2   9   4    0.89    0.08
  -1   9   4    4.52    0.18
  -1   9   4    4.23    0.17
   0   9   4    0.94    0.08
   0   9   4    0.94    0.08
   1   9   4    0.54    0.07
   1   9   4    0.43    0.06
   2   9   4    2.11    0.12
   2   9   4    1.99    0.12
   2   9   4    2.00    0.10
   3   9   4   29.13    0.80
   3   9   4   28.93    0.78
   3   9   4   30.02    0.78
   3   9   4   29.73    0.79
   4   9   4   18.02    0.50
   4   9   4   17.15    0.49
   4   9   4   17.53    0.49
   5   9   4    5.73    0.22
   5   9   4    5.93    0.21
   5   9   4    5.94    0.21
   6   9   4    9.49    0.31
   6   9   4    9.66    0.31
   7   9   4    2.07    0.13
   7   9   4    2.18    0.14
  -8  -9  -4    0.17    0.10
   8   9   4    0.14    0.07
   8   9   4    0.09    0.06
   9   9   4   11.84    0.39
   9   9   4   11.86    0.40
  -4  10   4   16.52    0.49
  -3  10   4    0.13    0.06
  -2  10   4    4.28    0.19
  -1  10   4    7.53    0.27
   0  10   4    0.27    0.06
   0  10   4    0.19    0.06
   1  10   4   18.72    0.54
   2  10   4   10.02    0.32
   3  10   4    2.59    0.15
   3  10   4    2.70    0.13
   4  10   4    3.25    0.15
   4  10   4    3.05    0.16
   5  10   4   12.51    0.37
   5  10   4   12.11    0.37
   5  10   4   12.00    0.38
   6  10   4    1.20    0.10
   6  10   4    1.54    0.12
   6  10   4    1.46    0.11
   7  10   4    0.15    0.07
   7  10   4    0.24    0.07
   7  10   4    0.24    0.07
   8  10   4   18.57    0.55
   8  10   4   17.92    0.53
   8  10   4   17.46    0.53
  -2  11   4    1.42    0.12
  -1  11   4    1.70    0.13
   0  11   4    0.02    0.07
   1  11   4   18.65    0.55
   2  11   4    3.99    0.19
   3  11   4    5.19    0.20
   3  11   4    5.34    0.22
   4  11   4    2.27    0.15
   4  11   4    2.34    0.14
   5  11   4   11.45    0.38
   5  11   4   11.65    0.37
   6  11   4    1.47    0.13
   6  11   4    1.36    0.12
   5   9  -5    0.18    0.10
   4   9  -5    0.10    0.07
   4   9  -5    0.06    0.09
   3   9  -5    3.32    0.20
   3   9  -5    2.98    0.17
   2   9  -5    7.34    0.30
   2   9  -5    8.09    0.28
   1   9  -5    0.81    0.11
   1   9  -5    0.83    0.11
   0   9  -5    2.45    0.17
   0   9  -5    2.64    0.18
  -1   9  -5    0.12    0.08
  -1   9  -5    0.24    0.09
  -2   9  -5    0.01    0.08
  -2   9  -5    0.02    0.08
   7   8  -5    1.72    0.16
  -7  -8   5    1.14    0.12
  -7  -8   5    1.31    0.14
   6   8  -5    0.11    0.08
  -6  -8   5    0.03    0.08
  -6  -8   5    0.12    0.08
   5   8  -5    2.05    0.17
  -5  -8   5    1.82    0.15
  -5  -8   5    2.14    0.16
   4   8  -5    3.09    0.16
   4   8  -5    3.24    0.19
  -4  -8   5    3.18    0.18
   3   8  -5    6.99    0.28
   3   8  -5    7.16    0.26
  -3  -8   5    7.47    0.28
   2   8  -5    0.61    0.10
   2   8  -5    0.70    0.09
   1   8  -5    0.15    0.07
   1   8  -5    0.09    0.06
   0   8  -5   10.72    0.36
   0   8  -5   11.23    0.37
  -1   8  -5    0.58    0.09
  -1   8  -5    0.81    0.10
  -2   8  -5    1.58    0.14
  -2   8  -5    1.32    0.12
  -3   8  -5    0.69    0.10
  -3   8  -5    0.63    0.10
  -4   8  -5    1.61    0.14
  -4   8  -5    2.09    0.16
   8   7  -5    2.07    0.17
  -8  -7   5    2.27    0.17
  -8  -7   5    2.08    0.17
   7   7  -5    0.04    0.08
  -7  -7   5   -0.08    0.08
  -7  -7   5   -0.04    0.07
   6   7  -5   10.30    0.36
  -6  -7   5   10.13    0.35
  -6  -7   5   10.28    0.35
   5   7  -5    1.11    0.12
  -5  -7   5    1.42    0.12
  -5  -7   5    1.47    0.12
   4   7  -5    0.04    0.07
   4   7  -5    0.09    0.05
  -4  -7   5    0.04    0.06
  -4  -7   5    0.16    0.07
   3   7  -5   10.98    0.35
   3   7  -5   11.88    0.38
  -3  -7   5   11.70    0.37
   2   7  -5    6.32    0.24
   2   7  -5    5.66    0.21
  -2  -7   5    5.78    0.23
   1   7  -5   29.66    0.82
   1   7  -5   30.56    0.83
   1   7  -5   30.67    0.84
  -1  -7   5   30.48    0.83
   0   7  -5    0.22    0.07
   0   7  -5    0.39    0.07
   0   7  -5    0.41    0.07
   0  -7   5    0.22    0.07
  -1   7  -5    4.73    0.20
  -1   7  -5    4.88    0.19
  -1   7  -5    4.69    0.20
   1  -7   5    4.95    0.24
  -2   7  -5    0.06    0.06
  -2   7  -5   -0.06    0.06
  -3   7  -5    5.26    0.22
  -3   7  -5    5.43    0.22
  -4   7  -5    0.74    0.10
  -4   7  -5    1.02    0.11
  -5   7  -5    4.73    0.21
  -5   7  -5    4.76    0.22
  -6   7  -5    5.57    0.26
   9   6  -5    1.34    0.14
   9   6  -5    1.25    0.12
  -9  -6   5    1.06    0.12
  -9  -6   5    1.27    0.13
   8   6  -5    4.34    0.20
   8   6  -5    4.30    0.22
  -8  -6   5    4.86    0.22
  -8  -6   5    4.68    0.22
   7   6  -5    1.34    0.13
  -7  -6   5    1.04    0.11
  -7  -6   5    1.16    0.11
   6   6  -5    6.93    0.27
  -6  -6   5    7.45    0.27
  -6  -6   5    6.99    0.26
   5   6  -5    0.13    0.07
  -5  -6   5    0.13    0.07
  -5  -6   5    0.11    0.06
   4   6  -5   17.84    0.51
   4   6  -5   16.11    0.50
   4   6  -5   16.45    0.47
  -4  -6   5   17.06    0.50
  -4  -6   5   17.79    0.50
   3   6  -5   24.72    0.69
   3   6  -5   25.84    0.72
  -3  -6   5   26.50    0.71
  -3  -6   5   26.11    0.71
   2   6  -5   -0.02    0.05
   2   6  -5    0.02    0.05
   2   6  -5   -0.05    0.04
  -2  -6   5    0.03    0.05
   1   6  -5    1.50    0.12
   1   6  -5    1.38    0.11
   1   6  -5    1.34    0.10
  -1  -6   5    1.35    0.11
   0   6  -5    5.22    0.19
   0   6  -5    5.02    0.19
   0   6  -5    4.94    0.20
   0  -6   5    4.86    0.20
  -1   6  -5    8.23    0.27
  -1   6  -5    8.62    0.27
  -1   6  -5    8.49    0.28
   1  -6   5    8.33    0.28
  -2   6  -5   49.22    1.30
  -2   6  -5   48.88    1.29
  -2   6  -5   50.46    1.28
   2  -6   5   49.12    1.30
  -3   6  -5    1.16    0.10
  -3   6  -5    1.27    0.11
   3  -6   5    1.29    0.10
  -4   6  -5    1.31    0.11
  -4   6  -5    1.29    0.11
   4  -6   5    1.05    0.12
  -5   6  -5    0.34    0.08
  -5   6  -5    0.44    0.08
   5  -6   5    0.49    0.10
  -6   6  -5    0.41    0.08
  -6   6  -5    0.38    0.09
   6  -6   5    0.48    0.11
  -7   6  -5    0.44    0.09
  -7   6  -5    0.39    0.09
   7  -6   5    0.42    0.11
  10   5  -5    0.08    0.08
   9   5  -5    0.21    0.09
   9   5  -5   -0.01    0.06
  -9  -5   5    0.03    0.08
  -9  -5   5    0.06    0.07
   8   5  -5    4.56    0.21
   8   5  -5    4.37    0.19
  -8  -5   5    4.69    0.21
  -8  -5   5    4.42    0.21
   7   5  -5   25.74    0.73
   7   5  -5   25.76    0.71
  -7  -5   5   26.41    0.73
  -7  -5   5   25.50    0.72
   6   5  -5    0.68    0.09
   6   5  -5    0.56    0.08
  -6  -5   5    0.66    0.09
  -6  -5   5    0.55    0.08
   5   5  -5   17.75    0.53
   5   5  -5   18.93    0.54
  -5  -5   5   18.84    0.53
  -5  -5   5   18.75    0.53
   4   5  -5    4.30    0.18
   4   5  -5    4.13    0.15
   4   5  -5    4.30    0.17
  -4  -5   5    4.27    0.18
  -4  -5   5    4.56    0.18
   3   5  -5    1.39    0.11
   3   5  -5    1.44    0.09
   3   5  -5    1.28    0.10
  -3  -5   5    1.05    0.09
  -3  -5   5    1.36    0.09
   2   5  -5   10.51    0.31
   2   5  -5   10.86    0.33
   2   5  -5   10.67    0.33
  -2  -5   5   10.90    0.33
  -2  -5   5   11.17    0.33
   1   5  -5   21.63    0.59
   1   5  -5   20.77    0.59
   1   5  -5   21.14    0.58
  -1  -5   5   21.82    0.59
   0   5  -5    0.14    0.04
   0   5  -5    0.15    0.05
   0   5  -5    0.05    0.05
   0  -5   5    0.09    0.05
   0  -5   5    0.15    0.05
  -1   5  -5  104.07    2.65
  -1   5  -5  105.62    2.66
  -1   5  -5  107.47    2.65
   1  -5   5  107.42    2.66
   1  -5   5   99.37    2.66
  -2   5  -5    0.16    0.05
  -2   5  -5    0.18    0.06
  -2   5  -5    0.24    0.05
   2  -5   5    0.24    0.06
   2  -5   5    0.26    0.06
  -3   5  -5    0.88    0.08
  -3   5  -5    0.97    0.09
   3  -5   5    0.72    0.09
   3  -5   5    0.99    0.09
  -4   5  -5    1.72    0.13
  -4   5  -5    1.87    0.12
   4  -5   5    1.83    0.12
   4  -5   5    1.70    0.14
  -5   5  -5    0.05    0.05
  -5   5  -5    0.13    0.07
   5  -5   5    0.17    0.07
   5  -5   5    0.06    0.07
  -6   5  -5    0.52    0.09
  -6   5  -5    0.63    0.09
   6  -5   5    0.55    0.11
  -7   5  -5    4.11    0.20
  -7   5  -5    4.14    0.19
   7  -5   5    3.31    0.22
  -8   5  -5    0.30    0.08
  -8   5  -5    0.12    0.09
   8  -5   5    0.08    0.11
  10   4  -5    7.53    0.28
 -10  -4   5    6.73    0.28
 -10  -4   5    7.25    0.28
   9   4  -5    1.53    0.13
   9   4  -5    1.85    0.14
  -9  -4   5    1.85    0.14
  -9  -4   5    1.90    0.14
   8   4  -5   18.20    0.53
   8   4  -5   18.73    0.54
   8   4  -5   17.93    0.53
  -8  -4   5   17.97    0.53
  -8  -4   5   17.97    0.53
   7   4  -5    0.48    0.07
   7   4  -5    0.48    0.08
   7   4  -5    0.41    0.07
  -7  -4   5    0.43    0.07
  -7  -4   5    0.42    0.07
   6   4  -5   46.69    1.21
   6   4  -5   46.91    1.22
   6   4  -5   44.66    1.22
  -6  -4   5   46.64    1.21
  -6  -4   5   46.91    1.22
   5   4  -5    0.09    0.05
   5   4  -5    0.15    0.05
  -5  -4   5    0.17    0.06
  -5  -4   5    0.09    0.05
   4   4  -5    0.05    0.04
   4   4  -5    0.00    0.03
   4   4  -5    0.01    0.04
  -4  -4   5    0.01    0.05
  -4  -4   5    0.04    0.04
  -4  -4   5    0.01    0.04
   3   4  -5    8.55    0.27
   3   4  -5    8.69    0.25
   3   4  -5    9.13    0.28
  -3  -4   5    8.78    0.26
  -3  -4   5    8.89    0.27
  -3  -4   5    8.86    0.28
   2   4  -5   17.02    0.48
   2   4  -5   17.12    0.47
   2   4  -5   16.88    0.46
  -2  -4   5   16.58    0.46
  -2  -4   5   16.50    0.47
  -2  -4   5   17.13    0.47
   1   4  -5    8.73    0.26
   1   4  -5    8.89    0.28
   1   4  -5    9.16    0.28
  -1  -4   5    8.98    0.27
  -1  -4   5    9.20    0.27
  -1  -4   5    9.09    0.28
   0   4  -5    6.24    0.20
   0   4  -5    6.39    0.21
   0   4  -5    6.44    0.21
   0  -4   5    6.18    0.21
   0  -4   5    6.13    0.21
  -1   4  -5    0.04    0.04
  -1   4  -5    0.07    0.04
  -1   4  -5    0.06    0.04
   1  -4   5    0.06    0.05
   1  -4   5    0.04    0.04
  -2   4  -5    2.00    0.11
  -2   4  -5    2.14    0.11
   2  -4   5    2.14    0.11
   2  -4   5    2.03    0.12
  -3   4  -5   15.83    0.45
  -3   4  -5   16.14    0.45
   3  -4   5   16.34    0.45
   3  -4   5   14.37    0.46
  -4   4  -5   13.14    0.37
  -4   4  -5   12.71    0.38
   4  -4   5   11.80    0.40
   4  -4   5   12.95    0.38
  -5   4  -5   23.67    0.65
  -5   4  -5   24.31    0.65
   5  -4   5   24.58    0.66
   5  -4   5   21.21    0.68
  -6   4  -5    1.33    0.11
  -6   4  -5    1.33    0.10
   6  -4   5    1.19    0.10
   6  -4   5    1.10    0.13
  -7   4  -5    3.82    0.18
  -7   4  -5    4.13    0.18
  -7   4  -5    3.96    0.19
   7  -4   5    4.00    0.23
  -8   4  -5    2.06    0.14
  -8   4  -5    2.20    0.16
   8  -4   5    1.96    0.19
  -9   4  -5    1.74    0.16
   9  -4   5    1.30    0.17
 -10  -3   5    0.04    0.07
 -10  -3   5   -0.01    0.08
   9   3  -5    8.92    0.30
  -9  -3   5    9.00    0.31
  -9  -3   5    8.49    0.30
   8   3  -5    0.08    0.05
   8   3  -5    0.19    0.07
   8   3  -5    0.17    0.06
  -8  -3   5    0.12    0.07
  -8  -3   5    0.20    0.06
   7   3  -5   13.86    0.40
   7   3  -5   13.30    0.41
   7   3  -5   13.23    0.40
  -7  -3   5   14.04    0.41
  -7  -3   5   13.74    0.41
   6   3  -5    9.55    0.30
   6   3  -5    9.47    0.30
  -6  -3   5    9.70    0.30
  -6  -3   5    9.36    0.30
   5   3  -5    7.88    0.25
   5   3  -5    7.63    0.25
  -5  -3   5    7.96    0.25
  -5  -3   5    7.58    0.25
   4   3  -5    3.38    0.14
   4   3  -5    3.18    0.14
  -4  -3   5    3.46    0.14
  -4  -3   5    3.27    0.14
   3   3  -5   16.46    0.46
   3   3  -5   16.30    0.46
  -3  -3   5   16.71    0.45
  -3  -3   5   16.35    0.45
  -3  -3   5   15.76    0.45
   2   3  -5   47.69    1.24
   2   3  -5   49.36    1.23
   2   3  -5   47.89    1.24
  -2  -3   5   47.65    1.23
  -2  -3   5   48.45    1.24
  -2  -3   5   48.15    1.24
   1   3  -5   17.19    0.46
   1   3  -5   16.76    0.47
   1   3  -5   16.57    0.47
  -1  -3   5   17.16    0.47
  -1  -3   5   17.50    0.46
  -1  -3   5   16.76    0.47
   0   3  -5    0.15    0.03
   0   3  -5    0.05    0.03
   0   3  -5    0.18    0.04
   0  -3   5    0.13    0.04
   0  -3   5    0.15    0.04
  -1   3  -5    1.15    0.08
  -1   3  -5    1.23    0.08
  -1   3  -5    1.06    0.07
   1  -3   5    1.13    0.08
   1  -3   5    1.06    0.08
  -2   3  -5    0.13    0.04
  -2   3  -5    0.07    0.04
   2  -3   5    0.09    0.05
   2  -3   5    0.09    0.04
  -3   3  -5   37.70    1.01
  -3   3  -5   38.31    1.00
   3  -3   5   39.00    1.03
   3  -3   5   39.22    1.01
  -4   3  -5    9.04    0.27
  -4   3  -5    9.02    0.28
   4  -3   5    9.00    0.28
   4  -3   5    8.44    0.30
  -5   3  -5    0.60    0.08
  -5   3  -5    0.57    0.07
   5  -3   5    0.57    0.07
   5  -3   5    0.50    0.09
  -6   3  -5    7.33    0.25
  -6   3  -5    7.09    0.24
   6  -3   5    7.32    0.25
   6  -3   5    6.67    0.28
  -7   3  -5    8.15    0.26
  -7   3  -5    8.90    0.28
  -7   3  -5    8.97    0.29
   7  -3   5    8.06    0.33
   7  -3   5    8.26    0.29
  -8   3  -5    0.19    0.07
  -8   3  -5    0.29    0.08
   8  -3   5    0.29    0.10
  -9   3  -5    2.25    0.17
  -9   3  -5    2.29    0.14
   9  -3   5    1.79    0.18
 -10  -2   5   23.09    0.66
 -10  -2   5   23.57    0.67
  -9  -2   5    0.05    0.07
  -9  -2   5    0.13    0.06
  -8  -2   5    1.06    0.09
  -8  -2   5    1.12    0.10
   7   2  -5    1.92    0.12
   7   2  -5    2.19    0.12
  -7  -2   5    2.05    0.12
  -7  -2   5    2.19    0.12
   6   2  -5    2.11    0.11
   6   2  -5    1.82    0.10
  -6  -2   5    1.87    0.11
  -6  -2   5    1.94    0.11
   5   2  -5    1.05    0.09
   5   2  -5    1.31    0.08
  -5  -2   5    1.32    0.09
  -5  -2   5    1.11    0.08
   4   2  -5   33.55    0.87
   4   2  -5   33.14    0.87
  -4  -2   5   32.12    0.86
  -4  -2   5   33.02    0.86
   3   2  -5   39.49    1.02
   3   2  -5   39.30    1.03
  -3  -2   5   38.86    1.02
  -3  -2   5   39.86    1.03
  -3  -2   5   40.30    1.02
   2   2  -5    4.43    0.15
   2   2  -5    4.36    0.15
  -2  -2   5    4.37    0.15
  -2  -2   5    4.28    0.15
  -2  -2   5    4.51    0.15
   1   2  -5    0.61    0.05
   1   2  -5    0.70    0.06
   1   2  -5    0.78    0.06
  -1  -2   5    0.80    0.06
  -1  -2   5    0.70    0.06
  -1  -2   5    0.79    0.06
   0   2  -5    9.08    0.28
   0   2  -5    9.97    0.27
   0  -2   5    9.88    0.29
   0  -2   5    9.76    0.28
  -1   2  -5   13.11    0.37
  -1   2  -5   13.11    0.36
   1  -2   5   13.26    0.38
   1  -2   5   13.63    0.37
  -2   2  -5   12.71    0.36
  -2   2  -5   12.41    0.35
   2  -2   5   12.88    0.34
   2  -2   5   13.14    0.38
   2  -2   5   12.62    0.36
  -3   2  -5   17.87    0.49
  -3   2  -5   17.64    0.48
   3  -2   5   18.07    0.47
   3  -2   5   17.78    0.51
   3  -2   5   18.05    0.49
  -4   2  -5    0.46    0.05
  -4   2  -5    0.26    0.05
   4  -2   5    0.46    0.07
   4  -2   5    0.38    0.04
   4  -2   5    0.39    0.05
  -5   2  -5    2.62    0.13
  -5   2  -5    2.74    0.12
   5  -2   5    2.91    0.16
   5  -2   5    3.03    0.13
   5  -2   5    2.70    0.11
  -6   2  -5    0.78    0.07
  -6   2  -5    0.66    0.08
   6  -2   5    0.71    0.08
   6  -2   5    0.58    0.09
  -7   2  -5   11.58    0.35
  -7   2  -5   11.59    0.34
  -7   2  -5   10.57    0.32
   7  -2   5   10.73    0.35
   7  -2   5   10.39    0.38
  -8   2  -5    6.59    0.24
  -8   2  -5    6.25    0.22
   8  -2   5    5.82    0.28
   8  -2   5    6.41    0.24
  -9   2  -5   11.30    0.37
  -9   2  -5   11.26    0.34
   9  -2   5   10.48    0.42
   9  -2   5   11.00    0.38
 -10   2  -5   -0.05    0.06
 -10   2  -5   -0.06    0.08
  10  -2   5    0.01    0.10
 -11  -1   5    7.08    0.28
 -11  -1   5    7.30    0.28
 -10  -1   5    4.60    0.21
 -10  -1   5    4.89    0.21
  -9  -1   5    0.13    0.07
  -9  -1   5    0.12    0.06
  -8  -1   5    1.89    0.12
  -8  -1   5    1.88    0.12
   7   1  -5    0.65    0.07
  -7  -1   5    0.50    0.06
  -7  -1   5    0.55    0.07
   6   1  -5    3.64    0.14
   6   1  -5    3.56    0.14
  -6  -1   5    3.71    0.14
  -6  -1   5    3.51    0.14
   5   1  -5    2.46    0.11
   5   1  -5    2.61    0.11
  -5  -1   5    2.76    0.11
  -5  -1   5    2.82    0.11
   4   1  -5    6.85    0.21
   4   1  -5    6.51    0.21
  -4  -1   5    6.57    0.20
  -4  -1   5    6.78    0.21
   3   1  -5    0.61    0.05
   3   1  -5    0.59    0.05
  -3  -1   5    0.71    0.06
  -3  -1   5    0.65    0.05
   2   1  -5   10.29    0.29
  -2  -1   5   10.17    0.29
  -2  -1   5   10.55    0.29
  -2  -1   5   10.40    0.30
   1   1  -5   11.71    0.33
   1   1  -5   12.07    0.32
  -1  -1   5   11.99    0.34
  -1  -1   5   11.52    0.33
  -1  -1   5   12.27    0.32
   0   1  -5   56.84    1.41
   0   1  -5   55.42    1.41
   0  -1   5   54.48    1.41
   0  -1   5   55.91    1.42
  -1   1  -5   10.87    0.31
  -1   1  -5   11.25    0.30
   1  -1   5   11.27    0.32
   1  -1   5   10.71    0.31
  -2   1  -5   35.54    0.90
  -2   1  -5   34.29    0.91
   2  -1   5   35.78    0.93
   2  -1   5   35.79    0.89
   2  -1   5   34.13    0.91
  -3   1  -5    1.36    0.08
  -3   1  -5    1.61    0.08
   3  -1   5    1.58    0.07
   3  -1   5    1.56    0.08
   3  -1   5    1.73    0.09
   3  -1   5    1.59    0.10
  -4   1  -5   32.24    0.87
  -4   1  -5   32.41    0.87
   4  -1   5   36.46    0.88
   4  -1   5   32.23    0.87
   4  -1   5   33.00    0.90
   4  -1   5   33.91    0.86
  -5   1  -5    1.86    0.10
  -5   1  -5    1.77    0.10
   5  -1   5    1.79    0.09
   5  -1   5    1.81    0.12
   5  -1   5    1.86    0.10
   5  -1   5    2.20    0.09
  -6   1  -5    0.06    0.04
  -6   1  -5    0.06    0.05
   6  -1   5    0.10    0.04
   6  -1   5    0.08    0.05
   6  -1   5    0.03    0.05
  -7   1  -5   13.45    0.39
  -7   1  -5   13.88    0.40
   7  -1   5   13.75    0.39
   7  -1   5   12.73    0.44
  -8   1  -5   14.23    0.41
  -8   1  -5   15.22    0.44
   8  -1   5   14.08    0.44
   8  -1   5   13.94    0.48
  -9   1  -5    1.30    0.12
  -9   1  -5    1.00    0.09
   9  -1   5    1.02    0.11
   9  -1   5    1.19    0.14
 -10   1  -5    8.27    0.28
 -10   1  -5    8.61    0.31
  10  -1   5    8.88    0.32
  10  -1   5    7.97    0.36
 -11   0   5    0.98    0.12
 -11   0   5    0.97    0.10
 -10   0   5    4.60    0.20
 -10   0   5    4.37    0.20
  -9   0   5    0.40    0.08
  -9   0   5    0.23    0.06
  -8   0   5    0.72    0.07
  -8   0   5    0.81    0.08
  -7   0   5    5.33    0.19
  -7   0   5    5.43    0.19
   6   0  -5   20.79    0.57
  -6   0   5   21.43    0.57
  -6   0   5   20.97    0.57
   5   0  -5   14.64    0.41
  -5   0   5   14.86    0.41
  -5   0   5   14.79    0.41
   4   0  -5    0.54    0.05
  -4   0   5    0.53    0.05
  -4   0   5    0.56    0.05
   3   0  -5   24.69    0.65
  -3   0   5   25.11    0.65
  -3   0   5   25.35    0.65
   2   0  -5    1.90    0.08
  -2   0   5    2.07    0.07
  -2   0   5    2.01    0.08
   1   0  -5   71.47    1.83
   1   0  -5   75.49    1.83
  -1   0   5   71.82    1.85
  -1   0   5   73.19    1.84
  -1   0   5   72.20    1.83
   0   0  -5   26.99    0.68
   0   0  -5   25.93    0.68
   0   0   5   25.66    0.68
   0   0   5   26.98    0.69
   0   0   5   26.77    0.70
  -1   0  -5   41.41    1.03
  -1   0  -5   40.37    1.03
   1   0   5   41.13    1.05
   1   0   5   39.17    1.03
  -2   0  -5    8.11    0.23
  -2   0  -5    7.72    0.23
   2   0   5    7.86    0.25
   2   0   5    7.86    0.22
   2   0   5    7.71    0.23
  -3   0  -5  107.25    2.69
  -3   0  -5  104.25    2.69
   3   0   5  106.22    2.69
   3   0   5  108.29    2.72
   3   0   5  109.77    2.69
  -4   0  -5   61.15    1.54
  -4   0  -5   59.76    1.54
   4   0   5   62.01    1.53
   4   0   5   61.01    1.57
   4   0   5   58.59    1.54
  -5   0  -5    0.28    0.04
  -5   0  -5    0.37    0.05
   5   0   5    0.31    0.05
   5   0   5    0.26    0.06
   5   0   5    0.23    0.04
  -6   0  -5   19.61    0.54
  -6   0  -5   19.29    0.53
   6   0   5   19.90    0.51
   6   0   5   18.72    0.57
   6   0   5   19.37    0.53
  -7   0  -5    8.38    0.28
  -7   0  -5    8.83    0.26
   7   0   5    8.65    0.27
   7   0   5    8.29    0.31
   7   0   5    8.44    0.28
  -8   0  -5    1.08    0.10
  -8   0  -5    1.00    0.08
   8   0   5    1.01    0.12
   8   0   5    0.91    0.08
   8   0   5    0.85    0.09
  -9   0  -5    0.15    0.07
  -9   0  -5    0.03    0.05
   9   0   5    0.13    0.08
   9   0   5    0.09    0.06
   9   0   5    0.07    0.06
 -10   0  -5    3.52    0.19
 -10   0  -5    3.63    0.16
  10   0   5    3.18    0.22
  10   0   5    3.76    0.20
 -10   1   5   -0.01    0.07
 -10   1   5   -0.03    0.05
  -9   1   5    0.03    0.05
  -9   1   5    0.04    0.06
  -8   1   5   22.64    0.62
  -8   1   5   22.54    0.62
  -7   1   5    9.78    0.30
  -7   1   5   10.44    0.30
  -6   1   5   58.46    1.52
  -6   1   5   60.49    1.52
   5  -1  -5   13.62    0.37
  -5   1   5   13.51    0.37
  -5   1   5   13.48    0.37
   4  -1  -5   16.43    0.44
  -4   1   5   16.50    0.44
  -4   1   5   16.81    0.44
  -4   1   5   16.10    0.44
   3  -1  -5   24.59    0.65
  -3   1   5   24.88    0.65
  -3   1   5   25.14    0.65
  -3   1   5   25.83    0.65
   2  -1  -5    9.47    0.26
  -2   1   5    9.84    0.26
  -2   1   5    9.86    0.26
   1  -1  -5   61.58    1.57
  -1   1   5   62.92    1.57
  -1   1   5   63.15    1.59
   0  -1  -5   75.84    1.87
   0  -1  -5   73.79    1.87
   0   1   5   75.44    1.89
   0   1   5   73.04    1.87
  -1  -1  -5    4.09    0.13
  -1  -1  -5    4.15    0.13
   1   1   5    4.08    0.14
   1   1   5    4.11    0.13
  -2  -1  -5    1.58    0.07
  -2  -1  -5    1.55    0.07
   2   1   5    1.47    0.07
   2   1   5    1.54    0.07
   2   1   5    1.78    0.09
  -3  -1  -5   58.70    1.50
  -3  -1  -5   60.37    1.50
   3   1   5   59.39    1.50
   3   1   5   58.07    1.50
   3   1   5   59.72    1.52
  -4  -1  -5    1.49    0.08
  -4  -1  -5    1.61    0.08
   4   1   5    1.54    0.08
   4   1   5    1.62    0.10
   4   1   5    1.51    0.08
  -5  -1  -5    7.23    0.22
  -5  -1  -5    7.10    0.23
   5   1   5    7.45    0.21
   5   1   5    7.57    0.22
   5   1   5    7.19    0.25
  -6  -1  -5   25.69    0.69
  -6  -1  -5   26.02    0.69
   6   1   5   26.25    0.68
   6   1   5   25.19    0.70
   6   1   5   26.02    0.73
   6   1   5   26.52    0.69
  -7  -1  -5   17.09    0.48
  -7  -1  -5   16.99    0.46
   7   1   5   17.03    0.47
   7   1   5   16.39    0.48
   7   1   5   16.16    0.51
  -8  -1  -5    9.08    0.28
  -8  -1  -5    9.07    0.30
   8   1   5    9.02    0.29
   8   1   5    8.92    0.30
   8   1   5    8.81    0.33
  -9  -1  -5    6.44    0.24
   9   1   5    6.54    0.25
   9   1   5    6.21    0.28
   9   1   5    6.69    0.24
 -10  -1  -5    0.00    0.07
  10   1   5   -0.01    0.07
  10   1   5    0.06    0.07
  10   1   5    0.03    0.07
 -11  -1  -5    0.03    0.09
  11   1   5    0.02    0.08
  11   1   5    0.09    0.09
 -10   2   5    7.77    0.28
 -10   2   5    7.31    0.26
  -9   2   5    6.69    0.23
  -9   2   5    7.22    0.25
  -8   2   5    0.50    0.07
  -8   2   5    0.54    0.06
  -7   2   5   30.58    0.81
  -7   2   5   30.94    0.82
  -6   2   5    3.08    0.12
  -6   2   5    3.09    0.13
  -5   2   5    3.80    0.13
  -5   2   5    3.65    0.12
  -5   2   5    3.72    0.12
   4  -2  -5  112.01    2.88
  -4   2   5  117.35    2.88
  -4   2   5  115.18    2.88
  -4   2   5  115.38    2.88
  -3   2   5    7.16    0.20
  -2   2   5   21.80    0.56
  -1   2   5  103.84    2.62
   0   2   5    0.18    0.03
  -1  -2  -5    4.91    0.14
   1   2   5    5.08    0.14
   1   2   5    5.05    0.16
  -2  -2  -5   37.91    0.94
   2   2   5   37.93    0.97
   2   2   5   36.76    0.95
   2   2   5   36.01    0.94
  -3  -2  -5    0.02    0.02
   3   2   5    0.02    0.02
   3   2   5    0.01    0.03
   3   2   5   -0.02    0.02
  -4  -2  -5    5.82    0.18
   4   2   5    6.06    0.18
   4   2   5    5.96    0.18
   4   2   5    6.02    0.20
  -5  -2  -5   54.62    1.40
   5   2   5   53.49    1.41
   5   2   5   55.64    1.43
   5   2   5   55.81    1.40
   5   2   5   55.13    1.40
  -6  -2  -5    2.34    0.11
   6   2   5    2.37    0.11
   6   2   5    2.56    0.13
   6   2   5    2.21    0.10
   6   2   5    2.37    0.11
  -7  -2  -5    9.95    0.30
   7   2   5    9.44    0.30
   7   2   5    9.52    0.28
   7   2   5    9.04    0.29
   7   2   5    9.26    0.32
  -8  -2  -5    4.15    0.18
   8   2   5    4.19    0.17
   8   2   5    4.37    0.20
   8   2   5    4.13    0.18
  -9  -2  -5    1.60    0.13
   9   2   5    1.62    0.13
   9   2   5    1.65    0.12
   9   2   5    1.72    0.15
 -10  -2  -5    2.92    0.17
  10   2   5    3.06    0.18
  10   2   5    2.87    0.19
  10   2   5    2.76    0.16
 -11  -2  -5    3.70    0.20
  11   2   5    3.65    0.20
  11   2   5    3.39    0.22
  11   2   5    3.35    0.19
 -10   3   5    0.02    0.08
 -10   3   5    0.01    0.05
  -9   3   5    0.30    0.06
  -9   3   5    0.25    0.08
  -8   3   5    8.12    0.26
  -8   3   5    8.79    0.28
  -7   3   5    0.03    0.05
  -7   3   5    0.00    0.03
  -6   3   5    2.33    0.09
  -6   3   5    2.23    0.11
  -5   3   5   45.81    1.19
  -5   3   5   48.42    1.21
  -4   3   5   48.33    1.23
  -3   3   5    0.25    0.03
  -2   3   5   60.20    1.52
   0   3   5   16.14    0.44
   1   3   5   39.99    1.02
   1   3   5   38.90    1.00
  -2  -3  -5    0.03    0.02
   2   3   5    0.04    0.02
   2   3   5   -0.01    0.02
   2   3   5    0.12    0.03
  -3  -3  -5   11.77    0.32
   3   3   5   12.06    0.34
   3   3   5   11.41    0.32
   3   3   5   11.34    0.32
   3   3   5   11.54    0.32
  -4  -3  -5    0.73    0.06
   4   3   5    0.77    0.07
   4   3   5    0.75    0.06
   4   3   5    0.81    0.06
   4   3   5    0.75    0.06
  -5  -3  -5    1.47    0.08
   5   3   5    1.63    0.09
   5   3   5    1.51    0.08
   5   3   5    1.47    0.08
   5   3   5    1.75    0.10
  -6  -3  -5    9.34    0.28
   6   3   5    9.71    0.31
   6   3   5    9.50    0.28
   6   3   5    9.35    0.29
   6   3   5    9.54    0.29
  -7  -3  -5    0.55    0.07
   7   3   5    0.57    0.08
   7   3   5    0.47    0.06
   7   3   5    0.58    0.06
   7   3   5    0.68    0.07
  -8  -3  -5    2.15    0.13
   8   3   5    2.23    0.13
   8   3   5    2.23    0.14
   8   3   5    2.14    0.13
  -9  -3  -5   18.18    0.53
   9   3   5   18.59    0.54
   9   3   5   18.58    0.53
   9   3   5   17.86    0.56
 -10  -3  -5    0.11    0.07
  10   3   5    0.03    0.07
  10   3   5    0.12    0.06
  10   3   5    0.09    0.07
 -11  -3  -5    0.17    0.09
  11   3   5    0.16    0.09
  11   3   5    0.24    0.09
  11   3   5    0.16    0.08
 -10   4   5    3.81    0.21
  -9   4   5   10.27    0.33
  -9   4   5   11.67    0.36
  -8   4   5    8.64    0.28
  -8   4   5    8.21    0.26
  -7   4   5    0.24    0.04
  -7   4   5    0.30    0.06
  -6   4   5    0.59    0.07
  -5   4   5   14.80    0.41
  -4   4   5    0.87    0.06
  -4   4   5    0.89    0.05
  -3   4   5   12.59    0.33
  -3   4   5   12.38    0.33
  -3   4   5   11.98    0.34
  -2   4   5   33.69    0.85
  -2   4   5   32.50    0.85
  -1   4   5   26.06    0.67
   0   4   5   12.30    0.34
   0   4   5   12.43    0.34
   0   4   5   12.48    0.35
   1   4   5    0.62    0.05
   1   4   5    0.54    0.04
   1   4   5    0.61    0.05
  -2  -4  -5   18.57    0.48
   2   4   5   18.98    0.49
   2   4   5   18.65    0.48
   2   4   5   18.34    0.50
   2   4   5   18.83    0.50
  -3  -4  -5   15.87    0.42
   3   4   5   15.87    0.43
   3   4   5   16.73    0.44
   3   4   5   15.75    0.42
   3   4   5   15.49    0.43
  -4  -4  -5    7.34    0.22
   4   4   5    7.66    0.23
   4   4   5    7.26    0.22
   4   4   5    7.17    0.22
  -5  -4  -5   22.13    0.60
   5   4   5   21.90    0.60
   5   4   5   21.99    0.60
   5   4   5   22.85    0.60
   5   4   5   23.14    0.61
  -6  -4  -5    1.08    0.08
   6   4   5    0.88    0.07
   6   4   5    0.94    0.08
   6   4   5    0.86    0.07
   6   4   5    1.01    0.09
  -7  -4  -5    0.11    0.05
   7   4   5    0.12    0.05
   7   4   5    0.14    0.04
   7   4   5    0.08    0.05
   7   4   5    0.12    0.04
  -8  -4  -5    0.16    0.06
   8   4   5    0.18    0.06
   8   4   5    0.12    0.06
   8   4   5    0.20    0.05
   8   4   5    0.22    0.06
  -9  -4  -5    0.00    0.07
   9   4   5   -0.02    0.06
   9   4   5    0.02    0.05
   9   4   5   -0.05    0.06
 -10  -4  -5    1.88    0.15
  10   4   5    1.80    0.15
  10   4   5    1.74    0.14
  10   4   5    1.73    0.15
 -11  -4  -5    2.93    0.19
  11   4   5    2.53    0.17
  11   4   5    2.98    0.19
  11   4   5    2.49    0.19
  -9   5   5   12.47    0.38
  -9   5   5   10.91    0.34
  -8   5   5    7.05    0.23
  -8   5   5    7.64    0.27
  -7   5   5    1.32    0.10
  -6   5   5    0.10    0.06
  -5   5   5   17.91    0.47
  -5   5   5   17.18    0.49
  -4   5   5    0.47    0.04
  -4   5   5    0.45    0.05
  -3   5   5    1.57    0.07
  -3   5   5    1.58    0.08
  -3   5   5    1.50    0.07
  -2   5   5    0.09    0.02
  -2   5   5    0.06    0.02
  -1   5   5    2.85    0.10
   0   5   5    0.22    0.03
   0   5   5    0.28    0.04
   0   5   5    0.30    0.03
   1   5   5   21.37    0.57
   1   5   5   22.20    0.57
   1   5   5   21.37    0.57
   2   5   5    4.01    0.14
   2   5   5    3.94    0.13
   2   5   5    3.92    0.12
   2   5   5    4.17    0.14
  -3  -5  -5   13.46    0.37
   3   5   5   13.90    0.38
   3   5   5   13.58    0.38
   3   5   5   13.62    0.37
   3   5   5   13.71    0.38
  -4  -5  -5   25.40    0.66
   4   5   5   25.97    0.68
   4   5   5   25.13    0.67
   4   5   5   25.34    0.67
   4   5   5   25.03    0.67
  -5  -5  -5    0.59    0.06
   5   5   5    0.75    0.06
   5   5   5    0.58    0.06
   5   5   5    0.76    0.07
   5   5   5    0.63    0.06
  -6  -5  -5   19.41    0.53
   6   5   5   20.13    0.55
   6   5   5   18.97    0.54
   6   5   5   19.59    0.54
   6   5   5   19.27    0.53
  -7  -5  -5    0.03    0.05
   7   5   5    0.01    0.04
   7   5   5    0.02    0.05
   7   5   5    0.03    0.04
   7   5   5    0.07    0.05
  -8  -5  -5    0.00    0.05
   8   5   5    0.04    0.06
   8   5   5    0.08    0.05
   8   5   5   -0.02    0.05
   8   5   5    0.04    0.05
  -9  -5  -5   16.77    0.49
   9   5   5   16.80    0.49
   9   5   5   16.08    0.50
   9   5   5   15.95    0.49
 -10  -5  -5    5.03    0.23
  10   5   5    5.01    0.22
  10   5   5    4.98    0.23
  10   5   5    5.46    0.23
 -11  -5  -5    0.37    0.10
  11   5   5    0.30    0.10
  11   5   5    0.20    0.12
  11   5   5    0.27    0.09
  -8   6   5    7.25    0.27
  -7   6   5    1.21    0.10
  -6   6   5    0.37    0.07
  -5   6   5    2.09    0.10
  -5   6   5    2.28    0.12
  -4   6   5   16.95    0.48
  -4   6   5   17.20    0.46
  -3   6   5    3.68    0.13
  -3   6   5    3.75    0.13
  -2   6   5    3.39    0.12
  -2   6   5    3.39    0.12
  -1   6   5   15.68    0.43
  -1   6   5   16.18    0.43
  -1   6   5   16.12    0.43
   0   6   5    0.19    0.03
   0   6   5    0.17    0.03
   0   6   5    0.15    0.03
   1   6   5    9.52    0.28
   1   6   5    9.69    0.28
   1   6   5    9.70    0.27
   2   6   5   13.61    0.38
   2   6   5   13.53    0.37
   3   6   5   12.83    0.37
   3   6   5   13.19    0.36
   3   6   5   12.88    0.35
   3   6   5   13.13    0.36
   4   6   5    0.41    0.05
   4   6   5    0.43    0.05
   4   6   5    0.29    0.05
   4   6   5    0.48    0.05
   5   6   5   70.61    1.86
   5   6   5   75.10    1.86
   5   6   5   73.48    1.86
   5   6   5   73.08    1.87
   6   6   5   13.56    0.38
   6   6   5   12.78    0.38
   6   6   5   13.03    0.39
   6   6   5   13.31    0.39
   7   6   5    1.89    0.11
   7   6   5    1.67    0.11
   7   6   5    1.63    0.12
   7   6   5    1.61    0.11
   8   6   5   14.07    0.42
   8   6   5   13.27    0.41
   8   6   5   13.68    0.41
   9   6   5    0.69    0.09
   9   6   5    0.75    0.09
  10   6   5    2.99    0.17
  10   6   5    3.48    0.19
  -8   7   5    3.82    0.20
  -7   7   5    0.30    0.08
  -6   7   5    8.86    0.30
  -5   7   5   12.97    0.38
  -5   7   5   12.82    0.39
  -4   7   5   27.70    0.73
  -4   7   5   27.68    0.75
  -3   7   5    9.12    0.27
  -2   7   5   30.02    0.79
  -2   7   5   29.82    0.78
  -2   7   5   30.35    0.79
  -1   7   5    7.26    0.22
  -1   7   5    7.17    0.22
  -1   7   5    7.23    0.21
   0   7   5    1.01    0.07
   0   7   5    1.09    0.06
   0   7   5    1.07    0.08
   1   7   5   62.20    1.59
   1   7   5   63.60    1.61
   2   7   5   13.18    0.36
   2   7   5   12.92    0.37
   3   7   5    0.03    0.04
   3   7   5    0.06    0.03
   3   7   5    0.09    0.03
   4   7   5    5.00    0.17
   4   7   5    4.76    0.18
   4   7   5    4.94    0.17
   5   7   5   12.23    0.36
   5   7   5   12.17    0.36
   5   7   5   12.22    0.35
   6   7   5    1.97    0.12
   6   7   5    2.19    0.12
   6   7   5    2.10    0.12
   7   7   5    9.92    0.32
   7   7   5   10.21    0.33
   7   7   5   10.72    0.33
   8   7   5    5.02    0.21
   8   7   5    5.62    0.22
   9   7   5    9.88    0.33
   9   7   5    9.89    0.34
  10   7   5    0.85    0.10
  10   7   5    1.06    0.12
  -7   8   5    4.92    0.23
  -6   8   5    0.43    0.09
  -5   8   5    3.23    0.17
  -4   8   5    0.17    0.05
  -3   8   5    5.81    0.20
  -2   8   5   38.43    1.01
  -2   8   5   39.67    1.02
  -1   8   5    0.28    0.05
  -1   8   5    0.43    0.06
   0   8   5   51.21    1.30
   0   8   5   50.10    1.30
   0   8   5   49.11    1.28
   1   8   5   30.92    0.82
   1   8   5   30.31    0.80
   1   8   5   30.93    0.82
   2   8   5    6.07    0.19
   2   8   5    5.86    0.21
   2   8   5    6.10    0.21
   3   8   5    0.19    0.04
   3   8   5    0.10    0.04
   3   8   5    0.19    0.04
   4   8   5    6.14    0.20
   4   8   5    6.08    0.22
   4   8   5    6.37    0.21
   5   8   5    0.00    0.04
   5   8   5    0.01    0.05
   5   8   5   -0.01    0.04
   6   8   5    9.50    0.30
   6   8   5    9.51    0.30
   7   8   5   24.76    0.68
   7   8   5   24.19    0.68
   8   8   5    0.06    0.06
   8   8   5    0.11    0.06
   9   8   5    0.15    0.07
   9   8   5    0.18    0.07
  -6   9   5   11.94    0.39
  -5   9   5    1.69    0.13
  -4   9   5   -0.01    0.05
  -3   9   5   32.28    0.87
  -2   9   5   12.14    0.37
  -1   9   5    0.44    0.06
  -1   9   5    0.52    0.07
   0   9   5   21.08    0.59
   0   9   5   21.13    0.58
   1   9   5    1.01    0.08
   1   9   5    0.95    0.08
   2   9   5    6.66    0.21
   2   9   5    6.53    0.23
   2   9   5    6.80    0.23
   3   9   5   30.04    0.77
   3   9   5   29.66    0.78
   3   9   5   28.96    0.77
   3   9   5   26.83    0.83
   4   9   5    0.03    0.04
   4   9   5   -0.03    0.04
   5   9   5    2.66    0.13
   5   9   5    2.74    0.13
   6   9   5    0.11    0.05
   6   9   5    0.22    0.06
   7   9   5    0.46    0.08
   7   9   5    0.34    0.07
   8   9   5    0.70    0.10
   8   9   5    0.70    0.09
   9   9   5   -0.02    0.07
   9   9   5   -0.07    0.07
  -4  10   5    2.32    0.15
  -3  10   5    0.03    0.06
  -2  10   5    8.73    0.29
  -1  10   5    2.42    0.14
   0  10   5    2.01    0.18
   0  10   5    2.29    0.13
   1  10   5    0.74    0.08
   2  10   5   19.69    0.56
   3  10   5    1.49    0.11
   4  10   5   10.82    0.33
   4  10   5   11.35    0.34
   4  10   5   10.82    0.35
   5  10   5    4.52    0.18
   5  10   5    4.04    0.18
   5  10   5    4.57    0.19
   6  10   5    1.52    0.12
   6  10   5    1.83    0.13
   6  10   5    1.72    0.12
   7  10   5    0.20    0.07
   7  10   5    0.06    0.07
   8  10   5   -0.04    0.07
   8  10   5    0.00    0.07
  -2  11   5    0.23    0.07
  -1  11   5    3.75    0.19
   0  11   5    2.32    0.15
   1  11   5    0.44    0.08
   2  11   5    0.03    0.06
   3  11   5    4.93    0.21
   4  11   5    0.51    0.07
   4  11   5    0.62    0.09
   5  11   5    0.66    0.08
   5  11   5    0.76    0.10
   6  11   5    0.06    0.06
   6  11   5    0.01    0.07
   3   9  -6    0.43    0.09
   3   9  -6    0.47    0.11
   2   9  -6    1.39    0.15
   2   9  -6    1.73    0.14
   1   9  -6    3.57    0.20
   1   9  -6    3.54    0.22
   0   9  -6    6.08    0.26
   6   8  -6   17.39    0.54
  -6  -8   6   16.85    0.53
  -6  -8   6   15.37    0.51
   5   8  -6    0.04    0.09
  -5  -8   6    0.08    0.08
  -5  -8   6    0.16    0.08
   4   8  -6    0.02    0.08
  -4  -8   6    0.00    0.08
   3   8  -6    0.52    0.09
   3   8  -6    0.51    0.11
  -3  -8   6    0.50    0.10
   2   8  -6    2.85    0.16
   2   8  -6    2.85    0.18
  -2  -8   6    2.67    0.21
   1   8  -6    1.60    0.14
   1   8  -6    1.74    0.13
   0   8  -6    4.77    0.21
   0   8  -6    4.57    0.22
  -1   8  -6    0.33    0.09
  -1   8  -6    0.22    0.08
  -2   8  -6    0.73    0.12
  -2   8  -6    0.51    0.10
  -3   8  -6    1.57    0.15
  -3   8  -6    1.46    0.14
   7   7  -6    8.56    0.33
  -7  -7   6    8.42    0.32
  -7  -7   6    8.92    0.33
   6   7  -6    2.97    0.19
  -6  -7   6    2.73    0.18
  -6  -7   6    2.92    0.18
   5   7  -6    1.37    0.14
  -5  -7   6    1.07    0.11
  -5  -7   6    1.27    0.12
   4   7  -6    0.07    0.08
  -4  -7   6    0.05    0.07
  -4  -7   6    0.08    0.07
   3   7  -6    9.67    0.33
   3   7  -6    8.88    0.30
  -3  -7   6    9.18    0.32
   2   7  -6    7.78    0.28
   2   7  -6    8.87    0.31
  -2  -7   6    8.45    0.30
   1   7  -6    8.64    0.30
   1   7  -6    8.95    0.32
  -1  -7   6    9.36    0.32
   0   7  -6    0.19    0.07
   0   7  -6    0.21    0.07
   0  -7   6    0.22    0.08
  -1   7  -6    0.22    0.07
  -1   7  -6    0.16    0.07
   1  -7   6    0.26    0.08
  -2   7  -6    6.80    0.26
  -2   7  -6    6.63    0.25
  -3   7  -6    5.87    0.24
  -3   7  -6    5.53    0.23
  -4   7  -6    1.11    0.11
  -4   7  -6    1.78    0.15
  -5   7  -6    1.06    0.13
  -5   7  -6    0.99    0.11
   8   6  -6    0.12    0.09
  -8  -6   6    0.00    0.08
  -8  -6   6    0.08    0.08
   7   6  -6    0.17    0.08
  -7  -6   6    0.07    0.07
  -7  -6   6    0.02    0.07
   6   6  -6    0.03    0.07
  -6  -6   6    0.01    0.07
  -6  -6   6   -0.05    0.07
   5   6  -6    0.66    0.10
  -5  -6   6    0.74    0.09
  -5  -6   6    0.60    0.09
   4   6  -6   28.98    0.86
   4   6  -6   32.78    0.88
  -4  -6   6   33.12    0.88
  -4  -6   6   32.83    0.87
   3   6  -6   11.16    0.35
  -3  -6   6   11.88    0.37
  -3  -6   6   12.08    0.38
   2   6  -6    5.71    0.22
   2   6  -6    5.29    0.21
   2   6  -6    5.42    0.20
  -2  -6   6    5.38    0.22
   1   6  -6    1.56    0.11
   1   6  -6    1.69    0.13
   1   6  -6    1.49    0.12
  -1  -6   6    1.56    0.12
   0   6  -6    1.47    0.11
   0   6  -6    1.32    0.11
   0   6  -6    1.42    0.11
   0  -6   6    1.48    0.12
  -1   6  -6    1.58    0.12
  -1   6  -6    1.67    0.13
  -1   6  -6    1.78    0.12
   1  -6   6    1.55    0.12
  -2   6  -6   -0.03    0.05
  -2   6  -6    0.01    0.06
   2  -6   6   -0.04    0.06
  -3   6  -6    7.67    0.28
  -3   6  -6    8.19    0.29
   3  -6   6    8.14    0.29
  -4   6  -6    3.13    0.16
  -4   6  -6    2.78    0.17
  -5   6  -6    1.65    0.14
  -5   6  -6    1.61    0.13
  -6   6  -6    0.23    0.09
  -6   6  -6    0.25    0.08
   6  -6   6    0.21    0.14
  -9  -5   6    0.74    0.11
  -9  -5   6    0.67    0.11
   8   5  -6    0.23    0.09
  -8  -5   6    0.26    0.08
  -8  -5   6    0.23    0.08
   7   5  -6    0.87    0.11
  -7  -5   6    0.97    0.11
  -7  -5   6    0.79    0.10
   6   5  -6    0.21    0.07
  -6  -5   6    0.36    0.07
  -6  -5   6    0.15    0.07
   5   5  -6   13.71    0.41
   5   5  -6   11.45    0.42
  -5  -5   6   13.41    0.40
  -5  -5   6   13.07    0.39
   4   5  -6    0.74    0.07
   4   5  -6    0.68    0.08
   4   5  -6    0.89    0.09
  -4  -5   6    0.98    0.09
  -4  -5   6    0.86    0.09
   3   5  -6    0.46    0.08
   3   5  -6    0.25    0.06
   3   5  -6    0.29    0.05
  -3  -5   6    0.42    0.07
  -3  -5   6    0.31    0.07
   2   5  -6    9.24    0.30
   2   5  -6    9.33    0.28
   2   5  -6    8.87    0.30
  -2  -5   6    9.41    0.30
  -2  -5   6    9.75    0.29
   1   5  -6    0.68    0.08
   1   5  -6    0.81    0.07
   1   5  -6    0.86    0.08
  -1  -5   6    0.70    0.09
  -1  -5   6    0.71    0.08
   0   5  -6   23.48    0.64
   0   5  -6   23.76    0.65
   0   5  -6   24.20    0.65
   0  -5   6   23.56    0.65
   0  -5   6   22.87    0.65
  -1   5  -6    0.12    0.05
  -1   5  -6    0.23    0.05
  -1   5  -6    0.14    0.06
   1  -5   6    0.09    0.06
   1  -5   6    0.09    0.05
  -2   5  -6   13.30    0.40
  -2   5  -6   13.02    0.39
   2  -5   6   12.18    0.40
   2  -5   6   13.40    0.40
  -3   5  -6    1.55    0.12
  -3   5  -6    1.11    0.10
   3  -5   6    1.41    0.11
   3  -5   6    1.25    0.12
  -4   5  -6   44.25    1.15
  -4   5  -6   44.28    1.14
   4  -5   6   38.59    1.17
   4  -5   6   45.03    1.15
  -5   5  -6    0.05    0.06
  -5   5  -6   -0.02    0.06
   5  -5   6    0.08    0.06
   5  -5   6    0.07    0.08
  -6   5  -6    0.99    0.11
  -6   5  -6    1.06    0.10
   6  -5   6    0.85    0.13
  -7   5  -6    1.44    0.12
  -7   5  -6    1.28    0.13
   7  -5   6    1.22    0.15
  -9  -4   6    0.23    0.09
  -9  -4   6    0.30    0.08
   8   4  -6    1.58    0.13
  -8  -4   6    1.17    0.11
  -8  -4   6    1.08    0.11
   7   4  -6    1.78    0.14
  -7  -4   6    2.08    0.14
  -7  -4   6    2.07    0.14
   6   4  -6    2.93    0.16
   6   4  -6    3.28    0.16
  -6  -4   6    3.10    0.16
  -6  -4   6    3.29    0.16
   5   4  -6   32.04    0.85
   5   4  -6   29.72    0.84
  -5  -4   6   31.85    0.85
  -5  -4   6   31.31    0.84
  -5  -4   6   31.77    0.84
   4   4  -6    5.80    0.21
   4   4  -6    5.86    0.22
   4   4  -6    5.70    0.19
  -4  -4   6    5.73    0.21
  -4  -4   6    6.30    0.22
  -4  -4   6    6.11    0.21
   3   4  -6    4.91    0.16
   3   4  -6    5.00    0.18
   3   4  -6    4.73    0.19
  -3  -4   6    4.68    0.18
  -3  -4   6    4.97    0.18
  -3  -4   6    5.13    0.19
   2   4  -6    8.14    0.25
   2   4  -6    8.20    0.26
   2   4  -6    8.58    0.27
  -2  -4   6    8.27    0.27
  -2  -4   6    7.99    0.26
  -2  -4   6    8.47    0.26
   1   4  -6   41.50    1.08
   1   4  -6   41.18    1.09
   1   4  -6   41.65    1.09
  -1  -4   6   41.08    1.09
  -1  -4   6   42.92    1.08
  -1  -4   6   41.61    1.09
   0   4  -6    0.08    0.04
   0   4  -6    0.07    0.04
   0   4  -6    0.01    0.04
   0  -4   6    0.07    0.04
   0  -4   6   -0.08    0.05
  -1   4  -6   42.03    1.10
  -1   4  -6   42.80    1.11
   1  -4   6   41.70    1.12
   1  -4   6   42.50    1.11
  -2   4  -6    1.97    0.12
  -2   4  -6    2.10    0.12
   2  -4   6    2.01    0.13
   2  -4   6    2.23    0.12
  -3   4  -6   39.70    1.07
  -3   4  -6   41.26    1.07
   3  -4   6   39.15    1.10
   3  -4   6   42.47    1.08
  -4   4  -6    6.54    0.23
  -4   4  -6    6.46    0.23
   4  -4   6    6.78    0.24
   4  -4   6    6.13    0.26
  -5   4  -6    4.99    0.20
  -5   4  -6    4.87    0.19
   5  -4   6    4.80    0.20
   5  -4   6    4.36    0.22
  -6   4  -6    0.20    0.07
  -6   4  -6    0.21    0.06
   6  -4   6    0.25    0.09
   6  -4   6    0.23    0.07
  -7   4  -6    7.11    0.25
  -7   4  -6    7.61    0.27
   7  -4   6    6.08    0.30
  -8   4  -6    2.19    0.15
  -8   4  -6    2.08    0.17
   8  -4   6    1.71    0.18
 -10  -3   6    0.61    0.11
 -10  -3   6    0.56    0.10
  -9  -3   6    0.94    0.10
  -9  -3   6    0.67    0.10
   8   3  -6   28.03    0.78
  -8  -3   6   28.73    0.79
  -8  -3   6   28.48    0.78
   7   3  -6   -0.03    0.05
   7   3  -6    0.02    0.06
  -7  -3   6    0.01    0.05
  -7  -3   6   -0.02    0.06
   6   3  -6   38.34    1.04
   6   3  -6   39.57    1.04
  -6  -3   6   39.17    1.03
  -6  -3   6   39.74    1.04
   5   3  -6    1.87    0.12
   5   3  -6    1.97    0.11
  -5  -3   6    1.85    0.11
  -5  -3   6    1.92    0.11
   4   3  -6   20.13    0.56
   4   3  -6   19.61    0.56
  -4  -3   6   20.66    0.56
  -4  -3   6   20.19    0.55
  -4  -3   6   20.43    0.56
   3   3  -6    0.23    0.04
   3   3  -6    0.31    0.05
   3   3  -6    0.17    0.04
  -3  -3   6    0.35    0.05
  -3  -3   6    0.19    0.05
  -3  -3   6    0.24    0.05
   2   3  -6    1.87    0.10
   2   3  -6    2.00    0.11
   2   3  -6    2.04    0.09
  -2  -3   6    2.05    0.11
  -2  -3   6    2.02    0.10
  -2  -3   6    1.97    0.10
   1   3  -6   11.50    0.34
   1   3  -6   11.64    0.33
   1   3  -6   11.69    0.34
  -1  -3   6   11.67    0.34
  -1  -3   6   12.00    0.33
  -1  -3   6   11.66    0.35
   0   3  -6   86.41    2.20
   0   3  -6   87.70    2.19
   0  -3   6   84.87    2.20
   0  -3   6   87.20    2.21
  -1   3  -6    1.02    0.07
  -1   3  -6    1.00    0.08
   1  -3   6    1.02    0.08
   1  -3   6    0.91    0.08
  -2   3  -6    0.64    0.06
  -2   3  -6    0.75    0.07
   2  -3   6    0.70    0.08
   2  -3   6    0.90    0.07
   2  -3   6    0.70    0.05
  -3   3  -6    5.72    0.19
  -3   3  -6    5.54    0.20
   3  -3   6    5.29    0.19
   3  -3   6    5.34    0.22
  -4   3  -6    4.59    0.18
  -4   3  -6    4.78    0.18
   4  -3   6    4.44    0.18
   4  -3   6    4.17    0.20
  -5   3  -6    3.42    0.15
  -5   3  -6    3.34    0.15
   5  -3   6    2.92    0.18
   5  -3   6    3.36    0.16
  -6   3  -6   63.89    1.61
  -6   3  -6   63.45    1.60
   6  -3   6   63.22    1.62
   6  -3   6   57.48    1.65
  -7   3  -6    2.38    0.14
  -7   3  -6    2.94    0.16
   7  -3   6    2.24    0.18
   7  -3   6    3.04    0.17
  -8   3  -6    0.82    0.11
  -8   3  -6    0.66    0.09
   8  -3   6    0.69    0.12
  -9   3  -6    0.77    0.11
  -9   3  -6    0.76    0.09
   9  -3   6    0.79    0.15
 -10  -2   6    0.82    0.11
 -10  -2   6    1.06    0.11
  -9  -2   6   17.52    0.53
  -9  -2   6   18.72    0.53
  -8  -2   6    0.07    0.06
  -8  -2   6    0.02    0.05
   7   2  -6   23.53    0.68
   7   2  -6   24.81    0.68
  -7  -2   6   24.46    0.67
  -7  -2   6   25.57    0.68
   6   2  -6    0.00    0.04
   6   2  -6   -0.02    0.05
  -6  -2   6    0.05    0.05
  -6  -2   6   -0.01    0.04
   5   2  -6    1.27    0.10
   5   2  -6    1.39    0.09
  -5  -2   6    1.44    0.09
  -5  -2   6    1.42    0.09
   4   2  -6   50.22    1.28
   4   2  -6   49.10    1.28
  -4  -2   6   48.73    1.27
  -4  -2   6   49.30    1.27
   3   2  -6   70.33    1.81
   3   2  -6   72.11    1.81
  -3  -2   6   71.66    1.80
  -3  -2   6   69.57    1.81
  -3  -2   6   71.19    1.81
   2   2  -6    0.43    0.04
   2   2  -6    0.33    0.05
   2   2  -6    0.34    0.05
  -2  -2   6    0.41    0.05
  -2  -2   6    0.40    0.05
  -2  -2   6    0.35    0.04
   1   2  -6   59.56    1.54
   1   2  -6   61.47    1.53
  -1  -2   6   59.49    1.54
  -1  -2   6   60.55    1.52
  -1  -2   6   59.68    1.54
   0   2  -6   31.20    0.83
   0   2  -6   32.17    0.82
   0  -2   6   31.27    0.83
   0  -2   6   31.81    0.84
  -1   2  -6    5.49    0.18
  -1   2  -6    5.57    0.18
   1  -2   6    5.67    0.19
   1  -2   6    5.61    0.20
  -2   2  -6    0.77    0.07
  -2   2  -6    0.86    0.07
   2  -2   6    0.69    0.06
   2  -2   6    0.74    0.05
  -3   2  -6   15.82    0.44
  -3   2  -6   15.89    0.45
   3  -2   6   15.92    0.47
   3  -2   6   16.35    0.45
   3  -2   6   16.00    0.42
  -4   2  -6    5.08    0.18
  -4   2  -6    4.85    0.18
   4  -2   6    4.97    0.15
   4  -2   6    4.53    0.20
   4  -2   6    4.78    0.18
  -5   2  -6   61.77    1.55
  -5   2  -6   60.98    1.55
   5  -2   6   57.21    1.59
   5  -2   6   60.42    1.56
  -6   2  -6    0.78    0.09
  -6   2  -6    0.73    0.08
   6  -2   6    0.90    0.09
   6  -2   6    0.77    0.11
  -7   2  -6    0.60    0.09
  -7   2  -6    0.56    0.07
   7  -2   6    0.54    0.11
   7  -2   6    0.58    0.09
  -8   2  -6    0.19    0.08
  -8   2  -6    0.28    0.06
   8  -2   6    0.15    0.09
  -9   2  -6    0.18    0.08
  -9   2  -6    0.23    0.07
   9  -2   6    0.12    0.08
   9  -2   6    0.16    0.10
 -10  -1   6    4.75    0.21
 -10  -1   6    5.00    0.22
  -9  -1   6    4.16    0.19
  -9  -1   6    4.26    0.19
  -8  -1   6   26.09    0.71
  -8  -1   6   25.55    0.71
  -7  -1   6    0.23    0.05
  -7  -1   6    0.29    0.06
   6   1  -6   17.35    0.48
  -6  -1   6   16.56    0.47
  -6  -1   6   17.32    0.48
   5   1  -6    8.87    0.27
  -5  -1   6    9.17    0.27
  -5  -1   6    8.99    0.27
   4   1  -6   72.85    1.84
  -4  -1   6   71.78    1.83
  -4  -1   6   72.42    1.84
   3   1  -6    3.27    0.13
  -3  -1   6    3.46    0.12
  -3  -1   6    3.50    0.14
  -3  -1   6    3.44    0.13
   2   1  -6   99.40    2.48
   2   1  -6  100.28    2.46
  -2  -1   6   95.86    2.47
  -2  -1   6   97.73    2.47
  -2  -1   6   97.78    2.49
   1   1  -6   20.06    0.55
   1   1  -6   20.98    0.54
  -1  -1   6   20.51    0.55
  -1  -1   6   20.49    0.56
   0   1  -6   33.54    0.85
   0   1  -6   32.79    0.86
   0  -1   6   32.17    0.86
   0  -1   6   33.53    0.87
  -1   1  -6   27.76    0.72
  -1   1  -6   27.70    0.73
   1  -1   6   27.40    0.73
   1  -1   6   28.32    0.75
  -2   1  -6   37.13    0.98
  -2   1  -6   37.83    0.97
   2  -1   6   36.95    0.98
   2  -1   6   37.98    0.96
   2  -1   6   38.45    1.00
  -3   1  -6   15.24    0.43
  -3   1  -6   15.69    0.43
   3  -1   6   15.27    0.45
   3  -1   6   15.17    0.43
   3  -1   6   15.78    0.41
  -4   1  -6    0.30    0.05
  -4   1  -6    0.39    0.05
   4  -1   6    0.35    0.05
   4  -1   6    0.35    0.07
   4  -1   6    0.37    0.04
  -5   1  -6    5.97    0.21
  -5   1  -6    6.22    0.20
   5  -1   6    6.41    0.19
   5  -1   6    5.65    0.24
   5  -1   6    6.07    0.21
  -6   1  -6    2.61    0.13
  -6   1  -6    2.61    0.13
   6  -1   6    2.41    0.13
   6  -1   6    2.36    0.16
   6  -1   6    2.76    0.12
  -7   1  -6    0.18    0.07
  -7   1  -6    0.17    0.05
   7  -1   6    0.09    0.07
  -8   1  -6    9.28    0.29
  -8   1  -6    9.46    0.31
   8  -1   6    9.07    0.31
   8  -1   6    8.46    0.35
  -9   1  -6   12.01    0.36
  -9   1  -6   11.87    0.38
   9  -1   6   10.76    0.43
   9  -1   6   11.62    0.38
 -10   1  -6    0.26    0.10
 -10   1  -6    0.29    0.07
  10  -1   6    0.33    0.09
  10  -1   6    0.22    0.11
 -10   0   6    2.41    0.16
 -10   0   6    2.45    0.15
  -9   0   6   18.36    0.52
  -9   0   6   17.08    0.51
  -8   0   6    2.38    0.14
  -8   0   6    2.18    0.12
  -7   0   6   10.47    0.31
  -7   0   6   10.32    0.32
  -6   0   6    4.27    0.16
  -6   0   6    4.39    0.16
   5   0  -6   26.85    0.72
  -5   0   6   27.86    0.72
  -5   0   6   27.01    0.72
   4   0  -6   24.90    0.66
  -4   0   6   25.85    0.66
  -4   0   6   24.95    0.66
   3   0  -6   23.31    0.61
  -3   0   6   22.81    0.60
  -3   0   6   23.11    0.61
   2   0  -6   17.70    0.46
   2   0  -6   17.60    0.47
  -2   0   6   17.65    0.49
  -2   0   6   17.86    0.46
  -2   0   6   17.28    0.47
   1   0  -6   13.57    0.35
   1   0  -6   12.53    0.35
  -1   0   6   13.14    0.36
  -1   0   6   13.02    0.37
   0   0  -6    0.41    0.04
   0   0  -6    0.36    0.04
   0   0   6    0.26    0.03
   0   0   6    0.32    0.04
  -1   0  -6    7.48    0.22
  -1   0  -6    7.68    0.22
   1   0   6    7.53    0.22
   1   0   6    7.59    0.24
  -2   0  -6  154.50    3.86
  -2   0  -6  158.39    3.86
   2   0   6  154.22    3.88
   2   0   6  156.66    3.85
   2   0   6  146.76    3.86
  -3   0  -6    6.88    0.21
  -3   0  -6    6.81    0.21
   3   0   6    6.81    0.20
   3   0   6    6.51    0.23
   3   0   6    6.41    0.21
  -4   0  -6   38.58    0.98
  -4   0  -6   37.44    0.98
   4   0   6   39.76    0.97
   4   0   6   36.34    1.01
   4   0   6   36.91    0.98
  -5   0  -6    0.84    0.07
  -5   0  -6    0.96    0.08
   5   0   6    0.72    0.09
   5   0   6    0.94    0.08
   5   0   6    0.82    0.06
  -6   0  -6   -0.01    0.04
  -6   0  -6    0.01    0.05
   6   0   6    0.02    0.05
   6   0   6    0.04    0.04
   6   0   6   -0.04    0.04
  -7   0  -6    6.25    0.22
  -7   0  -6    6.27    0.21
   7   0   6    6.52    0.21
   7   0   6    5.56    0.25
  -8   0  -6   11.98    0.36
  -8   0  -6   11.94    0.37
   8   0   6   11.54    0.41
   8   0   6   11.68    0.36
   8   0   6   12.42    0.38
  -9   0  -6    0.34    0.07
  -9   0  -6    0.50    0.09
   9   0   6    0.31    0.10
   9   0   6    0.43    0.08
 -10   0  -6   13.47    0.41
 -10   0  -6   13.99    0.44
  10   0   6   13.70    0.44
  10   0   6   12.46    0.48
 -10   1   6    0.13    0.08
 -10   1   6    0.07    0.06
  -9   1   6    0.45    0.07
  -9   1   6    0.37    0.08
  -8   1   6    0.04    0.04
  -8   1   6    0.10    0.06
  -7   1   6   19.40    0.53
  -7   1   6   18.78    0.53
  -6   1   6   20.41    0.55
  -6   1   6   20.09    0.55
  -5   1   6   34.08    0.89
  -5   1   6   34.71    0.89
   4  -1  -6    9.67    0.28
  -4   1   6   10.06    0.28
  -4   1   6   10.05    0.28
   3  -1  -6    4.14    0.14
  -3   1   6    4.37    0.14
  -3   1   6    4.50    0.14
   2  -1  -6    8.57    0.24
  -2   1   6    8.68    0.24
  -2   1   6    8.88    0.24
   1  -1  -6    1.22    0.06
  -1   1   6    1.31    0.07
  -1   1   6    1.32    0.06
   0  -1  -6   16.37    0.42
   0  -1  -6   15.88    0.42
   0   1   6   15.52    0.42
   0   1   6   15.92    0.44
  -1  -1  -6  160.70    3.96
  -1  -1  -6  158.83    3.96
   1   1   6  158.43    3.99
   1   1   6  156.57    3.96
  -2  -1  -6   38.87    1.00
  -2  -1  -6   38.49    0.99
   2   1   6   39.87    1.02
   2   1   6   38.37    0.99
   2   1   6   38.57    1.00
  -3  -1  -6    7.24    0.22
  -3  -1  -6    7.11    0.22
   3   1   6    7.29    0.22
   3   1   6    7.46    0.24
   3   1   6    7.39    0.21
  -4  -1  -6    0.17    0.04
  -4  -1  -6    0.21    0.04
   4   1   6    0.20    0.05
   4   1   6    0.23    0.04
   4   1   6    0.21    0.04
  -5  -1  -6    0.96    0.08
  -5  -1  -6    1.00    0.08
   5   1   6    1.06    0.08
   5   1   6    0.95    0.07
   5   1   6    1.00    0.10
  -6  -1  -6   33.36    0.87
  -6  -1  -6   32.87    0.88
   6   1   6   34.39    0.86
   6   1   6   31.48    0.91
   6   1   6   33.34    0.87
  -7  -1  -6   24.51    0.67
  -7  -1  -6   24.33    0.66
   7   1   6   24.31    0.71
   7   1   6   24.99    0.67
   7   1   6   24.73    0.68
  -8  -1  -6    0.14    0.05
  -8  -1  -6    0.26    0.07
   8   1   6    0.25    0.06
   8   1   6    0.21    0.08
   8   1   6    0.28    0.06
  -9  -1  -6   10.37    0.34
   9   1   6   10.25    0.34
   9   1   6   10.92    0.35
   9   1   6   10.34    0.39
 -10  -1  -6    1.24    0.12
  10   1   6    1.20    0.11
  10   1   6    1.25    0.12
  10   1   6    1.21    0.15
 -10   2   6    2.64    0.17
 -10   2   6    2.50    0.14
  -9   2   6    4.04    0.19
  -9   2   6    3.95    0.16
  -8   2   6   12.06    0.36
  -8   2   6   12.71    0.37
  -7   2   6    9.03    0.27
  -7   2   6    8.69    0.28
  -6   2   6   10.86    0.31
  -6   2   6   10.95    0.32
  -5   2   6    8.40    0.25
  -5   2   6    8.03    0.24
  -4   2   6   15.31    0.41
  -4   2   6   15.04    0.40
  -3   2   6    1.45    0.07
  -3   2   6    1.64    0.06
  -2   2   6   32.88    0.84
  -1   2   6    1.72    0.08
   0  -2  -6    8.36    0.22
   0   2   6    8.24    0.23
   0   2   6    8.17    0.25
  -1  -2  -6   16.45    0.43
   1   2   6   16.34    0.43
   1   2   6   16.41    0.45
   1   2   6   16.09    0.43
  -2  -2  -6   70.38    1.77
   2   2   6   71.65    1.80
   2   2   6   70.15    1.78
   2   2   6   69.59    1.78
  -3  -2  -6    5.42    0.17
   3   2   6    5.48    0.17
   3   2   6    5.54    0.17
   3   2   6    5.67    0.20
  -4  -2  -6   71.48    1.84
   4   2   6   74.01    1.84
   4   2   6   71.35    1.84
   4   2   6   73.54    1.87
  -5  -2  -6   58.82    1.51
   5   2   6   58.90    1.50
   5   2   6   59.25    1.50
   5   2   6   58.38    1.53
  -6  -2  -6   67.53    1.73
   6   2   6   66.48    1.73
   6   2   6   67.83    1.72
   6   2   6   68.35    1.73
   6   2   6   67.57    1.76
  -7  -2  -6    1.30    0.10
   7   2   6    1.16    0.09
   7   2   6    1.20    0.08
   7   2   6    1.26    0.09
   7   2   6    1.26    0.12
  -8  -2  -6   16.62    0.48
   8   2   6   16.56    0.48
   8   2   6   16.12    0.51
   8   2   6   15.71    0.47
  -9  -2  -6    1.66    0.14
   9   2   6    1.71    0.12
   9   2   6    1.39    0.14
   9   2   6    1.85    0.14
 -10  -2  -6    0.26    0.08
  10   2   6    0.43    0.09
  10   2   6    0.42    0.09
  10   2   6    0.51    0.10
 -11  -2  -6    4.16    0.22
  11   2   6    4.07    0.22
  11   2   6    3.86    0.24
  11   2   6    3.83    0.20
 -10   3   6    7.98    0.28
 -10   3   6    6.72    0.25
  -9   3   6    2.56    0.16
  -9   3   6    2.34    0.12
  -8   3   6    6.11    0.22
  -8   3   6    5.71    0.20
  -7   3   6   16.37    0.46
  -7   3   6   17.49    0.48
  -6   3   6    2.01    0.09
  -6   3   6    1.94    0.11
  -5   3   6    0.21    0.04
  -4   3   6    0.70    0.05
  -3   3   6   44.59    1.14
  -2   3   6  110.20    2.76
  -1   3   6   93.00    2.36
   0   3   6   14.19    0.40
   1   3   6   56.58    1.44
   1   3   6   57.51    1.45
   1   3   6   55.99    1.43
  -2  -3  -6    1.68    0.07
   2   3   6    1.57    0.07
   2   3   6    1.62    0.07
   2   3   6    1.63    0.09
  -3  -3  -6   57.86    1.46
   3   3   6   57.53    1.47
   3   3   6   57.66    1.49
   3   3   6   57.53    1.47
  -4  -3  -6    0.29    0.04
   4   3   6    0.36    0.04
   4   3   6    0.39    0.04
   4   3   6    0.39    0.04
   4   3   6    0.35    0.05
  -5  -3  -6   18.89    0.51
   5   3   6   18.59    0.51
   5   3   6   19.36    0.54
   5   3   6   18.95    0.51
   5   3   6   18.76    0.52
  -6  -3  -6    8.18    0.26
   6   3   6    8.47    0.25
   6   3   6    8.51    0.26
   6   3   6    8.45    0.26
   6   3   6    8.32    0.29
  -7  -3  -6    9.82    0.30
   7   3   6    9.76    0.31
   7   3   6    9.70    0.29
   7   3   6    9.69    0.33
   7   3   6    9.74    0.30
  -8  -3  -6   17.36    0.50
   8   3   6   17.31    0.50
   8   3   6   17.65    0.50
   8   3   6   16.60    0.52
  -9  -3  -6    1.05    0.11
   9   3   6    0.84    0.09
   9   3   6    1.14    0.11
   9   3   6    0.84    0.11
 -10  -3  -6    4.00    0.20
  10   3   6    3.79    0.22
  10   3   6    4.17    0.20
  10   3   6    3.99    0.19
 -11  -3  -6    2.92    0.19
  11   3   6    2.75    0.20
  11   3   6    2.50    0.18
  11   3   6    2.94    0.20
  -9   4   6    9.12    0.29
  -9   4   6    9.84    0.32
  -8   4   6    4.49    0.19
  -8   4   6    3.77    0.15
  -7   4   6    2.04    0.12
  -6   4   6    0.05    0.05
  -5   4   6    2.12    0.11
  -4   4   6   16.78    0.46
  -3   4   6   85.27    2.16
  -3   4   6   85.82    2.15
  -2   4   6  111.15    2.78
  -1   4   6   -0.01    0.02
  -1   4   6    0.03    0.03
   0   4   6    2.35    0.09
   0   4   6    2.38    0.10
   0   4   6    2.37    0.09
   1   4   6   21.70    0.57
   1   4   6   21.67    0.58
  -2  -4  -6    0.04    0.02
   2   4   6    0.08    0.03
   2   4   6    0.06    0.03
   2   4   6    0.07    0.03
   2   4   6    0.12    0.02
  -3  -4  -6   59.25    1.51
   3   4   6   59.51    1.53
   3   4   6   60.56    1.52
   3   4   6   58.92    1.51
   3   4   6   59.66    1.52
  -4  -4  -6   71.57    1.82
   4   4   6   73.66    1.84
   4   4   6   72.00    1.83
   4   4   6   70.44    1.82
  -5  -4  -6    4.26    0.15
   5   4   6    4.34    0.17
   5   4   6    3.86    0.15
   5   4   6    4.18    0.15
   5   4   6    4.39    0.15
  -6  -4  -6    5.56    0.19
   6   4   6    6.03    0.19
   6   4   6    5.96    0.22
   6   4   6    5.36    0.20
   6   4   6    5.87    0.20
  -7  -4  -6   21.12    0.57
   7   4   6   19.65    0.57
   7   4   6   20.68    0.59
   7   4   6   20.41    0.56
   7   4   6   20.94    0.58
  -8  -4  -6    7.65    0.26
   8   4   6    7.24    0.24
   8   4   6    7.57    0.26
   8   4   6    7.42    0.26
   8   4   6    7.38    0.28
  -9  -4  -6    3.50    0.18
   9   4   6    3.58    0.18
   9   4   6    3.66    0.19
   9   4   6    3.39    0.17
 -10  -4  -6    2.82    0.18
  10   4   6    2.84    0.16
  10   4   6    2.98    0.18
  10   4   6    2.51    0.18
 -11  -4  -6   10.65    0.37
  11   4   6   10.00    0.36
  11   4   6   10.75    0.38
  11   4   6    9.54    0.38
  -9   5   6    7.98    0.30
  -8   5   6    8.10    0.28
  -7   5   6    3.45    0.16
  -6   5   6   35.06    0.93
  -5   5   6   20.22    0.55
  -4   5   6    5.07    0.16
  -4   5   6    5.05    0.16
  -4   5   6    5.14    0.17
  -3   5   6   23.01    0.62
  -3   5   6   24.31    0.63
  -3   5   6   23.92    0.62
  -2   5   6    1.10    0.06
  -2   5   6    1.02    0.06
  -2   5   6    1.12    0.07
  -1   5   6    0.02    0.02
   0   5   6  116.47    2.97
   0   5   6  117.99    2.96
   0   5   6  119.73    2.98
   1   5   6   16.26    0.44
   1   5   6   16.27    0.44
   1   5   6   16.25    0.45
   2   5   6   51.53    1.31
   2   5   6   50.98    1.31
   2   5   6   51.39    1.32
  -3  -5  -6   38.47    1.05
   3   5   6   40.78    1.04
   3   5   6   40.20    1.03
   3   5   6   40.92    1.04
   3   5   6   40.73    1.05
  -4  -5  -6   10.15    0.29
   4   5   6   10.19    0.31
   4   5   6   10.09    0.30
   4   5   6    9.85    0.29
   4   5   6   10.15    0.30
  -5  -5  -6    3.41    0.13
   5   5   6    3.55    0.15
   5   5   6    3.48    0.14
   5   5   6    3.43    0.14
   5   5   6    3.49    0.14
  -6  -5  -6    0.82    0.07
   6   5   6    0.97    0.09
   6   5   6    1.12    0.09
   6   5   6    0.99    0.08
   6   5   6    0.96    0.08
  -7  -5  -6    0.61    0.08
   7   5   6    0.60    0.07
   7   5   6    0.54    0.07
   7   5   6    0.53    0.08
   7   5   6    0.70    0.08
  -8  -5  -6   12.41    0.38
   8   5   6   12.31    0.39
   8   5   6   12.26    0.37
   8   5   6   12.59    0.38
   8   5   6   12.13    0.38
   9   5   6    0.11    0.06
   9   5   6    0.04    0.06
   9   5   6    0.08    0.07
  10   5   6    0.09    0.07
  10   5   6    0.03    0.07
  10   5   6    0.06    0.08
  -8   6   6    2.19    0.16
  -7   6   6   38.86    1.04
  -6   6   6    3.13    0.16
  -5   6   6   25.15    0.68
  -4   6   6    8.24    0.24
  -4   6   6    8.43    0.26
  -3   6   6    1.08    0.08
  -3   6   6    1.02    0.06
  -3   6   6    1.00    0.06
  -2   6   6    0.16    0.03
  -2   6   6    0.13    0.03
  -1   6   6   78.15    1.97
  -1   6   6   77.87    1.97
   0   6   6   30.60    0.82
   0   6   6   31.69    0.82
   0   6   6   32.03    0.82
   1   6   6   18.93    0.51
   1   6   6   18.70    0.51
   1   6   6   18.60    0.50
   2   6   6    0.60    0.06
   2   6   6    0.73    0.06
   2   6   6    0.66    0.06
   3   6   6    3.07    0.12
   3   6   6    2.86    0.12
   3   6   6    2.95    0.11
   3   6   6    3.09    0.12
   4   6   6   10.40    0.30
   4   6   6   10.81    0.32
   4   6   6   10.66    0.32
   4   6   6   10.54    0.31
   5   6   6    5.34    0.19
   5   6   6    5.03    0.18
   5   6   6    5.24    0.19
   5   6   6    5.07    0.18
   6   6   6    1.82    0.11
   6   6   6    2.06    0.11
   6   6   6    1.95    0.11
   6   6   6    1.75    0.11
   7   6   6   10.85    0.34
   7   6   6   11.10    0.34
   7   6   6   10.35    0.33
   7   6   6   10.86    0.34
   8   6   6   11.97    0.37
   8   6   6   12.34    0.37
   8   6   6   10.49    0.36
   8   6   6   11.12    0.36
   9   6   6    0.14    0.07
   9   6   6    0.14    0.07
  10   6   6    0.79    0.11
  10   6   6    0.68    0.10
  -7   7   6    5.34    0.23
  -6   7   6   33.17    0.89
  -5   7   6   12.97    0.39
  -4   7   6    5.12    0.18
  -4   7   6    5.23    0.19
  -3   7   6    0.05    0.03
  -2   7   6    1.64    0.09
  -2   7   6    1.61    0.09
  -2   7   6    1.51    0.08
  -1   7   6    0.09    0.03
  -1   7   6    0.04    0.03
  -1   7   6    0.11    0.03
  -1   7   6    0.07    0.03
   0   7   6   18.04    0.48
   0   7   6   17.37    0.49
   0   7   6   18.29    0.49
   1   7   6    1.38    0.09
   1   7   6    1.40    0.07
   1   7   6    1.27    0.08
   2   7   6    6.93    0.22
   2   7   6    7.32    0.23
   3   7   6    0.42    0.06
   3   7   6    0.34    0.04
   3   7   6    0.52    0.06
   4   7   6    4.59    0.18
   4   7   6    4.54    0.16
   4   7   6    4.65    0.17
   5   7   6    0.04    0.04
   5   7   6   -0.02    0.04
   5   7   6    0.02    0.04
   6   7   6   13.27    0.38
   6   7   6   12.79    0.39
   6   7   6   13.05    0.39
   7   7   6   12.65    0.39
   7   7   6   12.85    0.39
   8   7   6   19.01    0.54
   8   7   6   17.85    0.54
   9   7   6    1.78    0.14
   9   7   6    1.61    0.13
  10   7   6   -0.03    0.07
  10   7   6   -0.05    0.07
  -6   8   6    0.38    0.08
  -5   8   6    8.85    0.30
  -4   8   6    1.79    0.10
  -4   8   6    1.38    0.11
  -3   8   6   13.30    0.38
  -2   8   6    1.89    0.10
  -2   8   6    1.77    0.10
  -1   8   6   19.67    0.54
  -1   8   6   19.42    0.52
  -1   8   6   19.62    0.54
   0   8   6    1.96    0.10
   0   8   6    1.63    0.10
   0   8   6    1.93    0.09
   1   8   6    1.57    0.10
   1   8   6    1.70    0.10
   1   8   6    1.55    0.08
   2   8   6    3.75    0.15
   2   8   6    3.67    0.14
   3   8   6    0.15    0.05
   3   8   6    0.11    0.04
   4   8   6   12.98    0.37
   4   8   6   13.32    0.38
   4   8   6   13.26    0.39
   5   8   6    8.26    0.27
   5   8   6    8.40    0.26
   6   8   6    0.12    0.05
   6   8   6    0.03    0.05
   7   8   6    6.44    0.23
   7   8   6    6.27    0.23
   8   8   6    0.02    0.06
   8   8   6    0.02    0.06
   9   8   6   -0.05    0.06
   9   8   6   -0.02    0.07
  -5   9   6    0.12    0.08
  -4   9   6   17.95    0.51
  -3   9   6    0.06    0.05
  -2   9   6    1.64    0.11
  -1   9   6    1.33    0.10
  -1   9   6    1.19    0.09
   0   9   6   14.67    0.43
   0   9   6   14.77    0.43
   1   9   6    2.89    0.12
   1   9   6    2.92    0.14
   1   9   6    3.02    0.14
   2   9   6    0.25    0.06
   2   9   6    0.22    0.05
   2   9   6    0.13    0.05
   3   9   6   22.90    0.62
   4   9   6    0.17    0.05
   4   9   6    0.15    0.05
   5   9   6    1.36    0.10
   5   9   6    1.37    0.10
   6   9   6    2.36    0.14
   6   9   6    2.31    0.13
   7   9   6   -0.01    0.06
   7   9   6   -0.02    0.05
   8   9   6    0.05    0.07
   8   9   6    0.01    0.06
  -4  10   6   10.15    0.33
  -3  10   6    0.13    0.06
  -2  10   6   -0.03    0.05
  -1  10   6    0.82    0.09
   0  10   6    5.53    0.21
   1  10   6    2.03    0.13
   2  10   6   17.16    0.50
   3  10   6    0.04    0.06
   4  10   6   12.64    0.37
   4  10   6   12.55    0.39
   4  10   6   12.40    0.37
   5  10   6    5.72    0.21
   5  10   6    5.31    0.20
   6  10   6    3.06    0.16
   6  10   6    3.22    0.16
   7  10   6    0.06    0.07
   7  10   6    0.04    0.06
  -2  11   6    0.18    0.07
  -1  11   6    0.61    0.09
   0  11   6    0.15    0.07
   1  11   6    6.84    0.26
   2  11   6    9.62    0.32
   3  11   6    0.54    0.09
   4  11   6    2.34    0.15
   5  11   6    5.05    0.22
   5  11   6    5.25    0.20
   6  11   6    4.07    0.19
   6  11   6    4.25    0.20
   6  11   6    4.20    0.19
   4   8  -7    6.54    0.30
  -4  -8   7    7.11    0.29
   3   8  -7   -0.09    0.08
   3   8  -7   -0.10    0.08
  -3  -8   7    0.05    0.08
   2   8  -7   -0.05    0.07
   2   8  -7    0.08    0.09
  -2  -8   7    0.09    0.08
   1   8  -7    2.27    0.18
   1   8  -7    1.76    0.14
   0   8  -7    2.06    0.16
   0   8  -7    2.01    0.16
  -1   8  -7    3.28    0.20
  -1   8  -7    3.19    0.19
   6   7  -7    0.06    0.09
  -6  -7   7    0.03    0.08
  -6  -7   7    0.08    0.08
   5   7  -7    4.38    0.23
  -5  -7   7    4.01    0.21
  -5  -7   7    4.31    0.22
   4   7  -7    7.16    0.29
  -4  -7   7    6.91    0.27
  -4  -7   7    6.71    0.28
   3   7  -7   11.88    0.39
   3   7  -7   10.53    0.35
  -3  -7   7   11.55    0.38
   2   7  -7    1.22    0.11
   2   7  -7    0.91    0.12
  -2  -7   7    1.20    0.12
   1   7  -7    0.02    0.06
   1   7  -7    0.14    0.08
  -1  -7   7    0.16    0.07
   0   7  -7    0.37    0.09
   0   7  -7    0.37    0.08
   0  -7   7    0.37    0.09
  -1   7  -7    4.00    0.19
  -1   7  -7    4.18    0.21
   1  -7   7    4.28    0.21
  -2   7  -7   -0.02    0.07
  -2   7  -7   -0.01    0.08
  -3   7  -7   12.01    0.40
  -3   7  -7   11.32    0.38
  -4   7  -7    2.79    0.19
  -4   7  -7    2.72    0.18
   7   6  -7    3.45    0.21
  -7  -6   7    3.53    0.20
  -7  -6   7    2.87    0.18
   6   6  -7    9.38    0.33
  -6  -6   7    8.64    0.32
  -6  -6   7    8.16    0.31
   5   6  -7    0.98    0.12
  -5  -6   7    1.15    0.12
  -5  -6   7    0.99    0.10
   4   6  -7   16.98    0.52
  -4  -6   7   17.16    0.51
  -4  -6   7   16.40    0.50
   3   6  -7    2.59    0.17
   3   6  -7    2.19    0.13
  -3  -6   7    2.69    0.16
  -3  -6   7    2.28    0.15
   2   6  -7    1.97    0.13
   2   6  -7    2.07    0.15
  -2  -6   7    1.88    0.14
   1   6  -7    8.57    0.29
   1   6  -7    9.36    0.32
  -1  -6   7    9.35    0.32
   0   6  -7    0.49    0.09
   0   6  -7    0.60    0.08
   0  -6   7    0.48    0.08
  -1   6  -7    0.34    0.07
  -1   6  -7    0.32    0.08
   1  -6   7    0.26    0.08
  -2   6  -7    9.03    0.32
  -2   6  -7    8.98    0.31
   2  -6   7    9.21    0.32
  -3   6  -7    1.71    0.14
  -3   6  -7    1.67    0.13
   3  -6   7    1.78    0.14
  -4   6  -7    5.50    0.24
  -4   6  -7    5.14    0.22
  -5   6  -7    9.29    0.34
  -5   6  -7    9.12    0.32
   8   5  -7    7.82    0.37
  -8  -5   7    6.68    0.27
  -8  -5   7    6.92    0.28
   7   5  -7    5.96    0.25
  -7  -5   7    5.19    0.23
  -7  -5   7    5.69    0.24
   6   5  -7    8.25    0.30
  -6  -5   7    7.78    0.29
  -6  -5   7    7.55    0.28
   5   5  -7    4.88    0.22
  -5  -5   7    4.81    0.21
  -5  -5   7    4.86    0.20
   4   5  -7    0.33    0.08
  -4  -5   7    0.37    0.07
  -4  -5   7    0.43    0.08
   3   5  -7    0.07    0.05
   3   5  -7    0.12    0.09
   3   5  -7    0.05    0.07
  -3  -5   7    0.10    0.06
  -3  -5   7    0.13    0.06
   2   5  -7   40.40    1.10
   2   5  -7   42.62    1.11
   2   5  -7   40.03    1.08
  -2  -5   7   42.90    1.09
  -2  -5   7   42.14    1.11
   1   5  -7    6.88    0.24
   1   5  -7    7.49    0.26
   1   5  -7    7.04    0.25
  -1  -5   7    7.26    0.26
   0   5  -7    2.31    0.14
   0   5  -7    1.92    0.12
   0   5  -7    2.07    0.13
   0  -5   7    1.90    0.16
   0  -5   7    2.13    0.13
  -1   5  -7    3.66    0.17
  -1   5  -7    3.50    0.16
   1  -5   7    3.74    0.17
   1  -5   7    3.06    0.17
  -2   5  -7    0.51    0.08
  -2   5  -7    0.57    0.08
   2  -5   7    0.62    0.10
   2  -5   7    0.58    0.08
  -3   5  -7    0.20    0.07
  -3   5  -7    0.16    0.07
   3  -5   7    0.21    0.08
   3  -5   7    0.30    0.07
  -4   5  -7    0.17    0.06
  -4   5  -7    0.17    0.07
   4  -5   7    0.23    0.07
   4  -5   7    0.04    0.08
  -5   5  -7    0.39    0.09
  -5   5  -7    0.23    0.07
   5  -5   7    0.30    0.08
   5  -5   7    0.16    0.09
  -6   5  -7    0.09    0.07
  -6   5  -7    0.06    0.08
   6  -5   7    0.02    0.09
  -9  -4   7    2.55    0.18
  -9  -4   7    2.70    0.18
  -8  -4   7    0.75    0.10
  -8  -4   7    0.81    0.10
   7   4  -7    0.63    0.10
  -7  -4   7    0.49    0.09
  -7  -4   7    0.41    0.08
   6   4  -7    5.35    0.22
  -6  -4   7    4.98    0.21
  -6  -4   7    5.44    0.22
   5   4  -7    6.86    0.25
   5   4  -7    7.33    0.26
  -5  -4   7    7.01    0.25
  -5  -4   7    7.36    0.26
  -5  -4   7    7.18    0.25
   4   4  -7    0.21    0.06
   4   4  -7    0.22    0.07
  -4  -4   7    0.21    0.06
  -4  -4   7    0.10    0.05
  -4  -4   7    0.21    0.06
   3   4  -7    1.20    0.09
   3   4  -7    1.14    0.09
   3   4  -7    1.17    0.10
  -3  -4   7    1.05    0.09
  -3  -4   7    1.15    0.10
  -3  -4   7    1.35    0.10
   2   4  -7    7.86    0.27
   2   4  -7    7.98    0.25
   2   4  -7    8.29    0.27
  -2  -4   7    8.17    0.26
  -2  -4   7    8.22    0.27
  -2  -4   7    7.89    0.27
   1   4  -7    2.94    0.14
   1   4  -7    3.04    0.13
   1   4  -7    3.05    0.15
  -1  -4   7    3.14    0.15
  -1  -4   7    3.15    0.15
   0   4  -7    0.27    0.06
   0   4  -7    0.26    0.06
   0  -4   7    0.31    0.06
   0  -4   7    0.25    0.07
  -1   4  -7    0.93    0.08
  -1   4  -7    1.07    0.10
   1  -4   7    0.82    0.09
   1  -4   7    0.94    0.09
  -2   4  -7   26.75    0.74
  -2   4  -7   28.24    0.75
   2  -4   7   26.90    0.77
   2  -4   7   28.06    0.75
  -3   4  -7    1.41    0.11
  -3   4  -7    1.32    0.10
   3  -4   7    1.07    0.12
   3  -4   7    1.23    0.10
  -4   4  -7    0.30    0.07
  -4   4  -7    0.24    0.06
   4  -4   7    0.32    0.07
   4  -4   7    0.30    0.08
  -5   4  -7    2.69    0.16
  -5   4  -7    2.52    0.14
   5  -4   7    2.66    0.15
   5  -4   7    2.72    0.18
  -6   4  -7    8.63    0.29
  -6   4  -7    8.78    0.30
   6  -4   7    6.98    0.33
   6  -4   7    8.84    0.31
  -7   4  -7    0.23    0.08
  -7   4  -7    0.34    0.08
   7  -4   7    0.22    0.10
  -9  -3   7    8.40    0.31
  -9  -3   7    9.32    0.32
  -8  -3   7    1.43    0.12
  -8  -3   7    1.21    0.11
   7   3  -7    1.05    0.10
  -7  -3   7    1.67    0.12
  -7  -3   7    1.49    0.11
   6   3  -7   10.01    0.33
   6   3  -7   10.76    0.34
  -6  -3   7   10.62    0.33
  -6  -3   7   10.62    0.34
   5   3  -7    1.23    0.10
   5   3  -7    1.05    0.09
  -5  -3   7    0.96    0.08
  -5  -3   7    1.13    0.09
  -5  -3   7    0.96    0.09
   4   3  -7    5.21    0.20
   4   3  -7    4.90    0.19
  -4  -3   7    5.24    0.19
  -4  -3   7    5.54    0.20
  -4  -3   7    4.95    0.19
   3   3  -7    0.01    0.03
   3   3  -7    0.05    0.05
   3   3  -7    0.02    0.04
  -3  -3   7    0.01    0.04
  -3  -3   7   -0.01    0.04
  -3  -3   7   -0.05    0.04
   2   3  -7   10.63    0.32
   2   3  -7   10.43    0.30
   2   3  -7   10.30    0.32
  -2  -3   7   10.94    0.31
  -2  -3   7   10.29    0.32
  -2  -3   7   10.32    0.32
   1   3  -7    0.54    0.07
   1   3  -7    0.58    0.06
  -1  -3   7    0.55    0.07
  -1  -3   7    0.46    0.06
  -1  -3   7    0.64    0.06
   0   3  -7   14.87    0.44
   0   3  -7   15.15    0.43
   0  -3   7   15.50    0.45
   0  -3   7   15.35    0.44
  -1   3  -7    9.53    0.29
  -1   3  -7    9.58    0.30
   1  -3   7    9.89    0.30
   1  -3   7    9.64    0.32
  -2   3  -7    4.82    0.18
  -2   3  -7    4.90    0.19
   2  -3   7    4.96    0.16
   2  -3   7    4.75    0.20
   2  -3   7    5.01    0.19
  -3   3  -7    5.95    0.22
  -3   3  -7    5.94    0.21
   3  -3   7    6.36    0.22
   3  -3   7    6.01    0.24
  -4   3  -7   20.62    0.57
  -4   3  -7   19.92    0.56
   4  -3   7   19.44    0.60
   4  -3   7   20.94    0.57
  -5   3  -7    0.14    0.06
  -5   3  -7    0.06    0.06
   5  -3   7    0.10    0.07
   5  -3   7    0.06    0.06
  -6   3  -7    8.14    0.28
  -6   3  -7    7.96    0.27
   6  -3   7    7.25    0.31
   6  -3   7    7.70    0.28
  -7   3  -7    7.90    0.27
  -7   3  -7    7.51    0.28
   7  -3   7    8.05    0.29
   7  -3   7    6.88    0.32
  -8   3  -7    0.42    0.08
  -8   3  -7    0.25    0.09
   8  -3   7    0.35    0.11
   8  -3   7    0.30    0.09
 -10  -2   7    5.91    0.26
 -10  -2   7    6.30    0.25
  -9  -2   7    3.56    0.18
  -9  -2   7    3.15    0.18
  -8  -2   7    0.29    0.08
  -8  -2   7    0.47    0.08
  -7  -2   7    2.34    0.14
  -7  -2   7    2.44    0.14
   6   2  -7   13.81    0.42
  -6  -2   7   13.40    0.40
  -6  -2   7   13.94    0.41
   5   2  -7    7.23    0.25
  -5  -2   7    7.19    0.24
  -5  -2   7    7.46    0.24
   4   2  -7    1.37    0.10
  -4  -2   7    1.38    0.10
  -4  -2   7    1.43    0.09
  -4  -2   7    1.57    0.09
   3   2  -7    3.47    0.15
   3   2  -7    3.56    0.12
  -3  -2   7    3.57    0.14
  -3  -2   7    3.67    0.15
  -3  -2   7    3.55    0.14
   2   2  -7    1.99    0.11
   2   2  -7    1.89    0.09
  -2  -2   7    1.91    0.10
  -2  -2   7    1.91    0.11
  -2  -2   7    2.01    0.10
   1   2  -7    5.87    0.20
   1   2  -7    5.77    0.18
  -1  -2   7    5.76    0.19
  -1  -2   7    5.93    0.18
  -1  -2   7    5.50    0.20
   0   2  -7    9.71    0.29
   0   2  -7    9.91    0.30
   0  -2   7    9.86    0.31
   0  -2   7    9.76    0.29
  -1   2  -7    7.77    0.24
  -1   2  -7    7.85    0.25
   1  -2   7    7.71    0.25
   1  -2   7    8.10    0.27
  -2   2  -7   33.91    0.91
  -2   2  -7   34.22    0.91
   2  -2   7   35.82    0.89
   2  -2   7   33.98    0.94
   2  -2   7   35.22    0.92
  -3   2  -7    9.40    0.29
  -3   2  -7    9.16    0.28
   3  -2   7    9.01    0.26
   3  -2   7    9.14    0.29
   3  -2   7    9.12    0.31
  -4   2  -7   23.29    0.63
  -4   2  -7   22.64    0.62
   4  -2   7   22.72    0.63
   4  -2   7   21.83    0.66
   4  -2   7   23.25    0.61
  -5   2  -7    7.36    0.24
  -5   2  -7    7.17    0.25
   5  -2   7    7.12    0.25
   5  -2   7    7.13    0.28
  -6   2  -7   14.16    0.43
  -6   2  -7   14.47    0.42
   6  -2   7   13.49    0.47
   6  -2   7   14.63    0.43
  -7   2  -7    0.28    0.08
  -7   2  -7    0.25    0.07
   7  -2   7    0.22    0.09
   7  -2   7    0.18    0.07
  -8   2  -7   31.83    0.86
  -8   2  -7   33.72    0.88
   8  -2   7   29.31    0.93
  -9   2  -7    0.06    0.07
  -9   2  -7    0.06    0.09
   9  -2   7    0.03    0.08
   9  -2   7    0.05    0.10
 -10  -1   7   -0.04    0.08
 -10  -1   7    0.05    0.07
  -9  -1   7    1.16    0.11
  -9  -1   7    1.15    0.10
  -8  -1   7    1.24    0.10
  -8  -1   7    1.10    0.09
  -7  -1   7    0.10    0.05
  -7  -1   7    0.07    0.06
  -6  -1   7   12.13    0.36
  -6  -1   7   12.22    0.36
   5   1  -7    2.82    0.13
  -5  -1   7    2.79    0.13
  -5  -1   7    2.85    0.12
   4   1  -7    0.89    0.07
  -4  -1   7    0.85    0.07
  -4  -1   7    0.88    0.07
   3   1  -7   14.89    0.41
  -3  -1   7   14.26    0.40
  -3  -1   7   14.99    0.41
  -3  -1   7   14.65    0.43
   2   1  -7   71.29    1.77
   2   1  -7   69.57    1.79
  -2  -1   7   71.06    1.80
  -2  -1   7   68.70    1.79
  -2  -1   7   70.53    1.78
   1   1  -7   47.09    1.18
   1   1  -7   45.40    1.19
  -1  -1   7   46.45    1.21
  -1  -1   7   45.57    1.19
   0   1  -7    7.75    0.22
   0   1  -7    7.56    0.23
   0  -1   7    7.16    0.23
   0  -1   7    7.41    0.25
  -1   1  -7   29.69    0.77
  -1   1  -7   29.58    0.78
   1  -1   7   28.67    0.77
   1  -1   7   29.86    0.80
  -2   1  -7    0.26    0.05
  -2   1  -7    0.04    0.04
   2  -1   7    0.05    0.03
   2  -1   7    0.06    0.03
   2  -1   7    0.02    0.04
  -3   1  -7   11.35    0.34
  -3   1  -7   11.13    0.33
   3  -1   7   11.82    0.37
   3  -1   7   11.87    0.32
   3  -1   7   11.69    0.34
  -4   1  -7    3.80    0.16
  -4   1  -7    3.88    0.15
   4  -1   7    4.09    0.14
   4  -1   7    4.23    0.16
   4  -1   7    3.69    0.18
  -5   1  -7   27.89    0.75
  -5   1  -7   27.90    0.75
   5  -1   7   26.11    0.79
   5  -1   7   28.41    0.76
   5  -1   7   28.66    0.73
  -6   1  -7    3.79    0.17
  -6   1  -7    4.04    0.16
   6  -1   7    3.95    0.15
   6  -1   7    3.98    0.17
   6  -1   7    3.69    0.20
  -7   1  -7   16.15    0.46
  -7   1  -7   16.08    0.47
   7  -1   7   16.46    0.48
   7  -1   7   14.99    0.52
  -8   1  -7    7.65    0.26
  -8   1  -7    7.60    0.28
   8  -1   7    7.12    0.32
  -9   1  -7    1.57    0.13
  -9   1  -7    1.91    0.14
   9  -1   7    1.56    0.14
   9  -1   7    1.67    0.17
 -10   0   7    3.99    0.20
 -10   0   7    3.79    0.18
  -9   0   7    2.75    0.14
  -9   0   7    2.64    0.16
  -8   0   7    1.05    0.09
  -8   0   7    0.95    0.09
  -7   0   7    1.19    0.09
  -7   0   7    1.42    0.10
  -6   0   7   17.94    0.50
  -6   0   7   18.28    0.50
  -5   0   7    4.84    0.17
  -5   0   7    4.73    0.17
   4   0  -7   46.94    1.21
  -4   0   7   46.41    1.21
  -4   0   7   48.00    1.21
   3   0  -7    2.85    0.11
  -3   0   7    2.74    0.10
  -3   0   7    2.88    0.11
  -3   0   7    2.79    0.13
   2   0  -7   79.75    1.98
   2   0  -7   79.35    2.00
  -2   0   7   77.51    1.99
  -2   0   7   79.96    2.00
  -2   0   7   78.40    2.02
   1   0  -7    3.88    0.14
   1   0  -7    4.21    0.13
  -1   0   7    4.06    0.16
  -1   0   7    4.03    0.14
   0   0  -7    9.68    0.28
   0   0  -7    9.88    0.27
   0   0   7    9.93    0.30
   0   0   7    9.42    0.28
  -1   0  -7   31.57    0.83
  -1   0  -7   32.72    0.83
   1   0   7   32.54    0.85
   1   0   7   30.60    0.83
  -2   0  -7    3.26    0.12
  -2   0  -7    3.23    0.12
   2   0   7    3.20    0.14
   2   0   7    2.95    0.12
   2   0   7    3.27    0.12
  -3   0  -7    3.29    0.13
  -3   0  -7    3.72    0.13
   3   0   7    3.60    0.13
   3   0   7    3.38    0.13
   3   0   7    3.51    0.16
  -4   0  -7   60.59    1.58
  -4   0  -7   62.37    1.58
   4   0   7   61.93    1.59
   4   0   7   62.72    1.57
   4   0   7   61.33    1.62
  -5   0  -7    0.00    0.04
  -5   0  -7    0.01    0.04
   5   0   7   -0.01    0.03
   5   0   7   -0.01    0.05
   5   0   7    0.00    0.04
  -6   0  -7    0.44    0.06
  -6   0  -7    0.41    0.07
   6   0   7    0.48    0.06
   6   0   7    0.53    0.09
   6   0   7    0.58    0.07
  -7   0  -7    3.82    0.17
  -7   0  -7    3.71    0.16
   7   0   7    3.51    0.20
   7   0   7    3.97    0.16
  -8   0  -7    0.67    0.08
  -8   0  -7    0.71    0.09
   8   0   7    0.66    0.09
   8   0   7    0.68    0.11
   8   0   7    0.62    0.09
  -9   0  -7    1.16    0.12
  -9   0  -7    1.19    0.11
   9   0   7    1.14    0.14
   9   0   7    1.19    0.12
 -10   0  -7   15.83    0.49
 -10   0  -7   14.91    0.46
  10   0   7   14.94    0.54
  10   0   7   16.20    0.50
 -10   1   7    1.33    0.12
 -10   1   7    1.26    0.11
  -9   1   7   18.87    0.54
  -9   1   7   18.02    0.53
  -8   1   7    0.09    0.06
  -8   1   7    0.12    0.05
  -7   1   7    1.98    0.12
  -7   1   7    2.03    0.11
  -6   1   7    7.74    0.24
  -6   1   7    7.49    0.24
  -5   1   7    3.04    0.12
  -5   1   7    3.02    0.12
  -4   1   7    0.00    0.03
  -4   1   7    0.00    0.03
   3  -1  -7   47.13    1.21
  -3   1   7   48.23    1.21
  -3   1   7   47.52    1.21
   2  -1  -7    0.74    0.05
  -2   1   7    0.66    0.06
  -2   1   7    0.74    0.05
   1  -1  -7    0.30    0.04
  -1   1   7    0.33    0.04
  -1   1   7    0.36    0.05
   0  -1  -7  145.39    3.64
   0  -1  -7  148.27    3.64
   0   1   7  145.92    3.67
   0   1   7  142.10    3.64
  -1  -1  -7   20.31    0.52
  -1  -1  -7   19.78    0.52
   1   1   7   19.31    0.52
   1   1   7   19.61    0.55
  -2  -1  -7   13.51    0.37
  -2  -1  -7   13.20    0.37
   2   1   7   13.47    0.40
   2   1   7   13.60    0.37
   2   1   7   13.58    0.37
  -3  -1  -7   52.50    1.35
  -3  -1  -7   53.24    1.35
   3   1   7   52.82    1.35
   3   1   7   52.54    1.34
   3   1   7   52.03    1.38
  -4  -1  -7   21.95    0.59
  -4  -1  -7   21.91    0.59
   4   1   7   22.16    0.59
   4   1   7   22.31    0.63
   4   1   7   21.94    0.60
  -5  -1  -7    0.08    0.04
  -5  -1  -7    0.05    0.04
   5   1   7    0.06    0.04
   5   1   7    0.06    0.05
   5   1   7    0.11    0.04
  -6  -1  -7    0.24    0.06
  -6  -1  -7    0.33    0.05
   6   1   7    0.20    0.05
   6   1   7    0.18    0.05
   6   1   7    0.26    0.07
   6   1   7    0.20    0.04
  -7  -1  -7    0.72    0.07
  -7  -1  -7    0.65    0.08
   7   1   7    0.85    0.11
   7   1   7    0.78    0.08
   7   1   7    0.75    0.08
  -8  -1  -7    0.68    0.09
  -8  -1  -7    0.58    0.07
   8   1   7    0.52    0.10
   8   1   7    0.64    0.08
   8   1   7    0.61    0.08
  -9  -1  -7    6.35    0.25
   9   1   7    5.64    0.28
   9   1   7    6.82    0.25
   9   1   7    6.02    0.24
 -10  -1  -7    0.57    0.10
  10   1   7    0.68    0.11
  10   1   7    0.78    0.14
 -10   2   7   13.84    0.42
 -10   2   7   12.30    0.39
  -9   2   7    1.46    0.12
  -9   2   7    1.69    0.11
  -8   2   7    0.28    0.07
  -8   2   7    0.33    0.05
  -7   2   7   33.82    0.90
  -7   2   7   33.80    0.89
  -6   2   7    4.28    0.15
  -6   2   7    4.37    0.16
  -5   2   7   33.92    0.88
  -5   2   7   34.37    0.89
  -4   2   7   78.01    1.97
  -4   2   7   78.01    1.97
  -3   2   7    0.71    0.05
  -3   2   7    0.74    0.05
  -2   2   7    8.05    0.26
  -2   2   7    8.08    0.23
  -2   2   7    8.14    0.23
  -1   2   7   17.20    0.45
  -1   2   7   17.50    0.49
   0  -2  -7   48.33    1.22
   0   2   7   48.69    1.25
   0   2   7   47.53    1.22
  -1  -2  -7   11.51    0.31
   1   2   7   11.27    0.31
   1   2   7   11.56    0.34
  -2  -2  -7    8.03    0.23
   2   2   7    8.21    0.24
   2   2   7    8.09    0.23
   2   2   7    7.95    0.26
  -3  -2  -7    4.17    0.14
   3   2   7    4.31    0.15
   3   2   7    4.62    0.15
   3   2   7    4.35    0.17
  -4  -2  -7    7.11    0.22
   4   2   7    6.98    0.22
   4   2   7    7.08    0.22
   4   2   7    7.05    0.25
  -5  -2  -7    0.06    0.04
   5   2   7    0.05    0.03
   5   2   7    0.06    0.05
   5   2   7    0.07    0.04
  -6  -2  -7    3.29    0.15
   6   2   7    3.66    0.18
   6   2   7    3.57    0.14
   6   2   7    3.48    0.15
   6   2   7    3.37    0.14
  -7  -2  -7    7.35    0.25
   7   2   7    7.48    0.25
   7   2   7    7.45    0.23
   7   2   7    7.23    0.25
   7   2   7    7.02    0.28
  -8  -2  -7    4.71    0.20
   8   2   7    4.47    0.19
   8   2   7    4.66    0.22
   8   2   7    4.40    0.19
  -9  -2  -7    5.86    0.24
   9   2   7    5.78    0.27
   9   2   7    5.84    0.24
   9   2   7    5.91    0.23
 -10  -2  -7    0.15    0.08
  10   2   7    0.13    0.08
  10   2   7    0.23    0.10
  10   2   7    0.17    0.08
  -9   3   7    0.19    0.07
  -9   3   7    0.12    0.05
  -8   3   7   16.10    0.46
  -8   3   7   15.00    0.44
  -7   3   7   22.17    0.61
  -7   3   7   21.72    0.59
  -6   3   7   15.78    0.44
  -6   3   7   15.22    0.42
  -5   3   7   20.40    0.55
  -4   3   7    0.03    0.03
  -3   3   7    5.28    0.16
  -2   3   7    0.61    0.04
  -1   3   7    4.56    0.17
   0   3   7   63.08    1.62
   1   3   7    0.09    0.02
   1   3   7    0.05    0.03
   1   3   7    0.12    0.03
  -2  -3  -7   13.20    0.36
   2   3   7   13.28    0.36
   2   3   7   13.25    0.37
   2   3   7   14.03    0.39
  -3  -3  -7    0.19    0.03
   3   3   7    0.18    0.03
   3   3   7    0.26    0.05
   3   3   7    0.25    0.04
  -4  -3  -7    2.62    0.11
   4   3   7    2.63    0.11
   4   3   7    2.61    0.13
   4   3   7    2.50    0.11
  -5  -3  -7    0.83    0.07
   5   3   7    0.80    0.07
   5   3   7    0.86    0.09
   5   3   7    0.71    0.06
   5   3   7    0.63    0.06
  -6  -3  -7   58.29    1.48
   6   3   7   56.69    1.48
   6   3   7   58.58    1.47
   6   3   7   56.56    1.51
   6   3   7   56.57    1.48
  -7  -3  -7    8.19    0.27
   7   3   7    8.12    0.30
   7   3   7    8.05    0.27
   7   3   7    7.94    0.27
   7   3   7    8.39    0.26
  -8  -3  -7   19.75    0.57
   8   3   7   20.54    0.57
   8   3   7   19.98    0.57
   8   3   7   19.22    0.60
  -9  -3  -7    0.54    0.09
   9   3   7    0.29    0.09
   9   3   7    0.37    0.08
   9   3   7    0.36    0.08
 -10  -3  -7    1.09    0.12
  10   3   7    1.04    0.11
  10   3   7    0.96    0.13
  10   3   7    0.88    0.11
  -9   4   7    5.39    0.22
  -9   4   7    4.90    0.18
  -8   4   7   13.16    0.40
  -7   4   7    4.56    0.18
  -6   4   7    0.01    0.04
  -5   4   7   10.06    0.30
  -4   4   7    3.45    0.13
  -3   4   7   48.95    1.25
  -2   4   7   15.97    0.43
  -1   4   7   70.93    1.82
   0   4   7   13.58    0.39
   1   4   7   11.23    0.32
   1   4   7   11.27    0.33
  -2  -4  -7    3.77    0.13
   2   4   7    4.07    0.14
   2   4   7    3.78    0.14
   2   4   7    4.00    0.15
  -3  -4  -7    0.04    0.03
   3   4   7    0.01    0.03
   3   4   7    0.06    0.03
   3   4   7    0.06    0.03
   3   4   7    0.05    0.04
  -4  -4  -7   11.97    0.33
   4   4   7   11.88    0.34
   4   4   7   11.58    0.34
   4   4   7   12.15    0.34
   4   4   7   12.17    0.36
  -5  -4  -7   44.88    1.14
   5   4   7   44.51    1.15
   5   4   7   43.54    1.14
   5   4   7   43.64    1.15
   5   4   7   44.33    1.17
  -6  -4  -7    0.05    0.04
   6   4   7    0.03    0.05
   6   4   7   -0.02    0.04
   6   4   7   -0.01    0.04
   6   4   7    0.01    0.04
  -7  -4  -7   20.09    0.56
   7   4   7   20.38    0.59
   7   4   7   19.32    0.56
   7   4   7   20.55    0.56
   7   4   7   20.47    0.57
  -8  -4  -7    0.02    0.06
   8   4   7    0.07    0.05
   8   4   7    0.04    0.06
   8   4   7    0.01    0.06
   8   4   7    0.05    0.05
  -9  -4  -7   -0.06    0.06
   9   4   7    0.05    0.07
   9   4   7    0.05    0.07
   9   4   7    0.02    0.06
 -10  -4  -7   14.93    0.50
  10   4   7   13.38    0.45
  10   4   7   14.69    0.49
  10   4   7   14.68    0.46
  -8   5   7    7.35    0.27
  -7   5   7    0.07    0.06
  -6   5   7    0.82    0.08
  -5   5   7    0.54    0.06
  -4   5   7   26.86    0.71
  -4   5   7   27.89    0.73
  -3   5   7    0.02    0.03
  -3   5   7    0.06    0.03
  -3   5   7    0.02    0.02
  -2   5   7   31.20    0.80
  -2   5   7   30.58    0.80
  -1   5   7    0.24    0.04
  -1   5   7    0.18    0.04
   0   5   7   43.44    1.13
   0   5   7   43.75    1.12
   0   5   7   43.09    1.12
   1   5   7    6.70    0.22
   1   5   7    6.55    0.21
   1   5   7    6.64    0.20
   2   5   7   30.05    0.80
   2   5   7   30.98    0.80
   2   5   7   30.38    0.81
   3   5   7   36.48    0.95
   3   5   7   36.66    0.96
   3   5   7   36.86    0.96
   3   5   7   37.44    0.97
   4   5   7    0.75    0.06
   4   5   7    0.86    0.07
   4   5   7    0.67    0.07
   4   5   7    0.82    0.07
   5   5   7    5.95    0.21
   5   5   7    6.11    0.22
   5   5   7    6.08    0.20
   5   5   7    6.51    0.21
   6   5   7    8.89    0.28
   6   5   7    8.78    0.30
   6   5   7    9.05    0.28
   6   5   7    8.80    0.28
   7   5   7    0.11    0.06
   7   5   7    0.13    0.05
   7   5   7    0.10    0.05
   7   5   7    0.15    0.05
   8   5   7   11.64    0.38
   8   5   7   12.19    0.38
   8   5   7   11.82    0.39
   8   5   7   12.38    0.37
   9   5   7   20.34    0.58
   9   5   7   19.58    0.60
   9   5   7   19.51    0.58
  10   5   7   12.42    0.41
  10   5   7   12.28    0.43
  10   5   7   11.86    0.40
  -8   6   7    0.93    0.10
  -7   6   7    0.04    0.06
  -6   6   7    0.47    0.07
  -5   6   7    7.63    0.25
  -4   6   7   20.59    0.56
  -3   6   7    3.23    0.12
  -3   6   7    3.29    0.13
  -3   6   7    3.24    0.12
  -2   6   7    0.07    0.04
  -2   6   7    0.08    0.03
  -2   6   7    0.14    0.03
  -1   6   7   -0.02    0.03
  -1   6   7    0.04    0.03
  -1   6   7    0.03    0.03
   0   6   7    0.15    0.04
   0   6   7    0.08    0.03
   0   6   7    0.08    0.03
   1   6   7   35.20    0.91
   1   6   7   34.43    0.91
   1   6   7   34.30    0.90
   2   6   7   65.27    1.65
   2   6   7   63.47    1.64
   2   6   7   64.78    1.66
   3   6   7   27.02    0.73
   3   6   7   27.35    0.73
   3   6   7   27.67    0.74
   3   6   7   27.19    0.71
   4   6   7   22.19    0.60
   4   6   7   21.63    0.59
   4   6   7   21.97    0.58
   4   6   7   21.54    0.60
   5   6   7   19.52    0.55
   5   6   7   19.90    0.55
   5   6   7   19.74    0.56
   5   6   7   19.73    0.54
   6   6   7    7.47    0.26
   6   6   7    7.51    0.26
   6   6   7    7.97    0.25
   6   6   7    7.99    0.27
   7   6   7    9.53    0.31
   7   6   7   10.28    0.33
   7   6   7    9.94    0.32
   7   6   7    9.47    0.31
   8   6   7    3.47    0.18
   8   6   7    3.56    0.17
   8   6   7    3.55    0.18
   9   6   7    5.56    0.33
   9   6   7    6.11    0.24
   9   6   7    6.03    0.24
  10   6   7    3.91    0.21
  10   6   7    3.97    0.21
  -7   7   7    6.82    0.26
  -6   7   7    9.61    0.32
  -5   7   7   20.27    0.57
  -4   7   7    6.58    0.22
  -3   7   7    1.99    0.11
  -3   7   7    2.17    0.10
  -2   7   7    0.84    0.06
  -2   7   7    0.83    0.06
  -2   7   7    0.93    0.07
  -1   7   7    3.75    0.15
  -1   7   7    3.75    0.14
  -1   7   7    4.00    0.14
  -1   7   7    3.93    0.14
   0   7   7    7.61    0.23
   0   7   7    7.87    0.24
   0   7   7    7.50    0.24
   1   7   7   19.78    0.54
   1   7   7   19.57    0.53
   1   7   7   19.74    0.54
   2   7   7   50.64    1.31
   2   7   7   50.49    1.30
   2   7   7   49.94    1.30
   3   7   7    1.26    0.09
   3   7   7    1.26    0.08
   3   7   7    1.31    0.09
   4   7   7    2.66    0.12
   4   7   7    2.59    0.12
   4   7   7    2.50    0.13
   4   7   7    2.52    0.11
   5   7   7   11.90    0.36
   5   7   7   11.80    0.35
   5   7   7   12.41    0.42
   5   7   7   11.81    0.36
   6   7   7    1.76    0.11
   6   7   7    1.76    0.11
   7   7   7   12.04    0.36
   7   7   7   11.30    0.36
   8   7   7    0.54    0.08
   8   7   7    0.57    0.08
   9   7   7    9.05    0.33
   9   7   7    9.87    0.33
  -6   8   7    2.78    0.16
  -5   8   7    6.05    0.23
  -4   8   7    6.50    0.23
  -3   8   7    0.23    0.06
  -3   8   7    0.27    0.05
  -2   8   7   30.29    0.81
  -2   8   7   31.06    0.81
  -1   8   7   -0.01    0.03
  -1   8   7    0.02    0.04
  -1   8   7    0.04    0.04
  -1   8   7    0.00    0.03
   0   8   7    8.75    0.27
   0   8   7    8.81    0.27
   0   8   7    8.59    0.26
   1   8   7    0.72    0.06
   1   8   7    0.64    0.07
   2   8   7   14.41    0.43
   2   8   7   15.07    0.42
   3   8   7    5.02    0.18
   3   8   7    5.25    0.20
   4   8   7   16.56    0.46
   4   8   7   17.02    0.48
   4   8   7   16.64    0.52
   5   8   7    0.33    0.06
   5   8   7    0.24    0.05
   6   8   7   24.38    0.67
   6   8   7   24.26    0.67
   7   8   7    1.60    0.12
   7   8   7    1.64    0.13
   8   8   7    0.75    0.09
   8   8   7    0.88    0.10
   9   8   7    4.11    0.20
   9   8   7    4.27    0.20
  -5   9   7    0.76    0.10
  -4   9   7    0.25    0.07
  -3   9   7   25.69    0.70
  -2   9   7    0.05    0.04
  -1   9   7   15.00    0.44
  -1   9   7   15.76    0.44
   0   9   7    3.24    0.15
   0   9   7    3.10    0.14
   1   9   7    5.70    0.19
   1   9   7    5.93    0.21
   1   9   7    5.96    0.21
   2   9   7    0.12    0.04
   3   9   7    3.41    0.14
   4   9   7    4.33    0.17
   5   9   7    4.80    0.18
   5   9   7    4.89    0.19
   6   9   7   12.95    0.40
   6   9   7   13.25    0.39
   7   9   7    1.24    0.11
   7   9   7    1.48    0.12
   8   9   7    0.59    0.09
   8   9   7    0.35    0.08
  -4  10   7    1.78    0.13
  -3  10   7    0.03    0.05
  -2  10   7   25.93    0.72
  -1  10   7    0.12    0.05
   0  10   7    0.45    0.07
   1  10   7    1.90    0.13
   2  10   7    0.02    0.05
   3  10   7    4.97    0.19
   3  10   7    5.35    0.21
   4  10   7   16.98    0.49
   5  10   7   17.28    0.49
   5  10   7   17.75    0.51
   6  10   7    0.35    0.08
   6  10   7    0.61    0.08
   7  10   7    0.07    0.06
   7  10   7   -0.03    0.06
  -2  11   7    3.13    0.17
  -1  11   7    0.84    0.10
   0  11   7    1.41    0.11
   1  11   7    0.85    0.10
   2  11   7   24.44    0.69
   3  11   7   11.14    0.36
   4  11   7    5.41    0.23
   5  11   7    1.30    0.17
   5  11   7    1.56    0.11
   5  11   7    1.58    0.13
   5   7  -8   -0.11    0.09
  -5  -7   8    0.05    0.08
  -5  -7   8    0.03    0.09
   4   7  -8    3.67    0.22
  -4  -7   8    3.69    0.19
  -4  -7   8    3.65    0.21
   3   7  -8    4.71    0.24
  -3  -7   8    4.72    0.23
   2   7  -8    2.53    0.18
   2   7  -8    2.22    0.15
  -2  -7   8    2.50    0.18
   1   7  -8    0.55    0.10
   1   7  -8    0.51    0.09
  -1  -7   8    0.47    0.09
   0   7  -8    0.22    0.08
   0   7  -8    0.32    0.09
   0  -7   8    0.32    0.09
  -1   7  -8    0.13    0.07
  -1   7  -8    0.08    0.09
   1  -7   8    0.14    0.08
  -2   7  -8    0.12    0.08
  -2   7  -8    0.26    0.09
   6   6  -8    0.69    0.11
  -6  -6   8    0.71    0.11
  -6  -6   8    0.80    0.11
   5   6  -8    3.08    0.20
  -5  -6   8    2.72    0.17
  -5  -6   8    3.21    0.19
   4   6  -8    3.70    0.21
  -4  -6   8    3.80    0.21
  -4  -6   8    3.59    0.19
   3   6  -8   16.97    0.51
  -3  -6   8   16.86    0.51
  -3  -6   8   15.58    0.48
   2   6  -8    0.08    0.08
   2   6  -8    0.03    0.06
  -2  -6   8    0.09    0.07
   1   6  -8   12.55    0.40
   1   6  -8   11.31    0.37
  -1  -6   8   12.55    0.40
   0   6  -8    0.11    0.07
   0   6  -8    0.07    0.06
   0  -6   8    0.23    0.08
  -1   6  -8    1.39    0.13
  -1   6  -8    1.36    0.11
   1  -6   8    1.40    0.12
  -2   6  -8    1.06    0.11
  -2   6  -8    1.32    0.13
   2  -6   8    1.08    0.11
  -3   6  -8   11.61    0.39
  -3   6  -8   11.23    0.37
   3  -6   8   11.16    0.38
  -4   6  -8    2.46    0.18
  -4   6  -8    2.41    0.17
  -7  -5   8    5.79    0.25
  -7  -5   8    5.26    0.24
   6   5  -8    4.04    0.22
  -6  -5   8    4.31    0.21
  -6  -5   8    4.11    0.20
   5   5  -8    0.13    0.08
  -5  -5   8    0.08    0.07
  -5  -5   8    0.06    0.07
   4   5  -8   14.41    0.45
  -4  -5   8   13.93    0.43
  -4  -5   8   14.17    0.44
   3   5  -8    4.14    0.20
  -3  -5   8    4.26    0.18
  -3  -5   8    4.06    0.20
   2   5  -8   31.79    0.86
   2   5  -8   28.61    0.82
  -2  -5   8   31.36    0.85
  -2  -5   8   32.06    0.83
   1   5  -8    2.13    0.13
   1   5  -8    2.13    0.15
  -1  -5   8    2.12    0.14
   0   5  -8    7.28    0.27
   0   5  -8    6.82    0.24
   0  -5   8    7.18    0.26
  -1   5  -8    1.95    0.14
  -1   5  -8    1.88    0.13
   1  -5   8    2.00    0.14
  -2   5  -8    3.01    0.16
  -2   5  -8    3.35    0.17
   2  -5   8    3.00    0.18
   2  -5   8    3.32    0.17
  -3   5  -8    0.16    0.07
  -3   5  -8    0.14    0.07
   3  -5   8    0.15    0.08
   3  -5   8    0.19    0.07
  -4   5  -8   10.31    0.35
  -4   5  -8    9.78    0.33
   4  -5   8   10.65    0.35
   4  -5   8    9.06    0.36
  -5   5  -8    3.27    0.19
  -5   5  -8    3.05    0.17
   5  -5   8    2.67    0.21
   5  -5   8    3.55    0.19
  -6   5  -8   17.05    0.50
   6  -5   8   15.17    0.55
  -8  -4   8    1.80    0.14
  -8  -4   8    1.55    0.13
  -7  -4   8    6.55    0.26
  -7  -4   8    6.23    0.25
   6   4  -8    5.67    0.24
  -6  -4   8    6.27    0.24
  -6  -4   8    5.55    0.23
   5   4  -8   15.63    0.48
  -5  -4   8   16.09    0.48
  -5  -4   8   15.17    0.46
   4   4  -8   13.71    0.43
  -4  -4   8   13.22    0.42
  -4  -4   8   14.01    0.42
  -4  -4   8   13.87    0.41
   3   4  -8    0.05    0.06
   3   4  -8    0.02    0.08
  -3  -4   8    0.04    0.06
  -3  -4   8    0.03    0.05
  -3  -4   8    0.04    0.05
   2   4  -8    0.61    0.09
   2   4  -8    0.79    0.07
  -2  -4   8    0.81    0.09
  -2  -4   8    0.87    0.08
  -2  -4   8    0.75    0.08
   1   4  -8   31.07    0.86
   1   4  -8   32.72    0.88
  -1  -4   8   32.12    0.88
  -1  -4   8   33.37    0.88
   0   4  -8    9.63    0.31
   0   4  -8    9.22    0.29
   0  -4   8    9.52    0.31
   0  -4   8    9.45    0.32
  -1   4  -8   50.53    1.32
  -1   4  -8   50.99    1.33
   1  -4   8   51.07    1.33
   1  -4   8   49.66    1.34
  -2   4  -8    0.09    0.06
  -2   4  -8    0.25    0.06
   2  -4   8    0.15    0.06
   2  -4   8    0.15    0.07
  -3   4  -8    3.25    0.16
  -3   4  -8    3.19    0.17
   3  -4   8    3.09    0.19
   3  -4   8    3.52    0.17
  -4   4  -8    0.03    0.07
  -4   4  -8    0.10    0.06
   4  -4   8    0.07    0.08
   4  -4   8    0.02    0.06
  -5   4  -8    5.08    0.21
  -5   4  -8    5.54    0.23
   5  -4   8    5.79    0.23
   5  -4   8    4.70    0.25
  -6   4  -8   -0.02    0.08
  -6   4  -8    0.01    0.06
   6  -4   8   -0.04    0.07
   6  -4   8    0.07    0.09
  -7   4  -8    6.35    0.27
  -7   4  -8    6.46    0.25
   7  -4   8    6.84    0.36
   7  -4   8    5.56    0.31
  -9  -3   8    0.49    0.10
  -9  -3   8    0.43    0.09
  -8  -3   8   17.43    0.52
  -8  -3   8   16.81    0.51
  -7  -3   8    0.12    0.06
  -7  -3   8    0.10    0.07
  -7  -3   8    0.11    0.07
  -6  -3   8   13.25    0.42
  -6  -3   8   13.33    0.40
  -6  -3   8   13.27    0.41
   5   3  -8    1.78    0.13
  -5  -3   8    1.64    0.12
  -5  -3   8    2.04    0.13
  -5  -3   8    1.68    0.12
   4   3  -8   -0.02    0.05
  -4  -3   8    0.04    0.05
  -4  -3   8    0.01    0.05
  -4  -3   8    0.04    0.05
   3   3  -8    7.46    0.26
   3   3  -8    7.41    0.27
  -3  -3   8    7.75    0.26
  -3  -3   8    7.34    0.26
  -3  -3   8    7.65    0.24
   2   3  -8   20.23    0.57
   2   3  -8   20.13    0.54
  -2  -3   8   19.64    0.57
  -2  -3   8   20.16    0.55
  -2  -3   8   20.29    0.57
   1   3  -8    0.12    0.06
   1   3  -8    0.21    0.05
  -1  -3   8    0.17    0.06
  -1  -3   8    0.14    0.05
  -1  -3   8    0.23    0.05
   0   3  -8   89.85    2.32
   0   3  -8   92.73    2.33
   0  -3   8   90.44    2.35
   0  -3   8   92.77    2.33
  -1   3  -8    1.93    0.12
  -1   3  -8    1.82    0.11
   1  -3   8    1.73    0.13
   1  -3   8    2.06    0.12
  -2   3  -8    0.21    0.06
  -2   3  -8    0.17    0.06
   2  -3   8    0.38    0.07
   2  -3   8    0.22    0.07
  -3   3  -8    6.87    0.24
  -3   3  -8    7.38    0.25
   3  -3   8    6.80    0.27
   3  -3   8    7.15    0.25
  -4   3  -8    0.48    0.08
  -4   3  -8    0.51    0.08
   4  -3   8    0.32    0.09
   4  -3   8    0.45    0.07
  -5   3  -8    4.25    0.18
  -5   3  -8    4.27    0.20
   5  -3   8    4.29    0.22
   5  -3   8    4.40    0.19
  -6   3  -8   11.48    0.36
  -6   3  -8   11.39    0.37
   6  -3   8   11.80    0.38
   6  -3   8   10.19    0.41
  -7   3  -8    0.00    0.07
  -7   3  -8    0.05    0.07
   7  -3   8    0.02    0.09
   7  -3   8   -0.02    0.07
  -8   3  -8    4.86    0.24
  -8   3  -8    5.01    0.22
   8  -3   8    4.85    0.24
   8  -3   8    4.50    0.28
  -9  -2   8    7.67    0.29
  -9  -2   8    7.91    0.29
  -8  -2   8    0.23    0.08
  -8  -2   8    0.20    0.07
  -7  -2   8   38.16    1.03
  -7  -2   8   38.67    1.03
  -6  -2   8    2.24    0.13
  -6  -2   8    2.41    0.14
   5   2  -8   -0.05    0.06
  -5  -2   8    0.04    0.05
  -5  -2   8   -0.05    0.04
  -5  -2   8   -0.02    0.05
   4   2  -8   40.26    1.06
  -4  -2   8   39.71    1.07
  -4  -2   8   40.08    1.05
  -4  -2   8   39.63    1.04
   3   2  -8   17.96    0.48
   3   2  -8   15.09    0.49
  -3  -2   8   16.73    0.48
  -3  -2   8   16.98    0.47
  -3  -2   8   17.20    0.49
   2   2  -8    2.85    0.13
   2   2  -8    2.81    0.12
  -2  -2   8    2.87    0.12
  -2  -2   8    2.87    0.13
  -2  -2   8    2.90    0.14
   1   2  -8    3.91    0.15
   1   2  -8    3.91    0.16
  -1  -2   8    3.90    0.16
  -1  -2   8    4.15    0.17
   0   2  -8    1.65    0.10
   0   2  -8    1.78    0.10
   0  -2   8    1.64    0.12
   0  -2   8    1.79    0.10
  -1   2  -8    3.34    0.15
  -1   2  -8    3.36    0.14
   1  -2   8    3.52    0.15
   1  -2   8    3.47    0.16
  -2   2  -8   17.66    0.49
  -2   2  -8   17.40    0.49
   2  -2   8   17.76    0.52
   2  -2   8   17.09    0.49
   2  -2   8   17.49    0.47
  -3   2  -8   12.94    0.38
  -3   2  -8   12.86    0.37
   3  -2   8   12.24    0.41
   3  -2   8   12.61    0.35
   3  -2   8   12.35    0.38
  -4   2  -8    5.88    0.22
  -4   2  -8    5.93    0.21
   4  -2   8    6.03    0.22
   4  -2   8    5.25    0.24
  -5   2  -8    3.51    0.16
  -5   2  -8    3.59    0.17
   5  -2   8    3.11    0.19
   5  -2   8    3.62    0.17
  -6   2  -8    9.64    0.31
  -6   2  -8   10.39    0.33
   6  -2   8    9.80    0.33
   6  -2   8    8.52    0.36
  -7   2  -8    0.06    0.06
  -7   2  -8    0.02    0.07
   7  -2   8   -0.02    0.08
   7  -2   8    0.07    0.07
  -8   2  -8    0.85    0.10
  -8   2  -8    0.88    0.11
   8  -2   8    0.85    0.11
   8  -2   8    0.96    0.15
  -9  -1   8    2.05    0.14
  -9  -1   8    2.35    0.16
  -8  -1   8   21.09    0.60
  -8  -1   8   21.25    0.60
  -7  -1   8    1.70    0.12
  -7  -1   8    1.49    0.11
  -6  -1   8    5.12    0.19
  -6  -1   8    4.70    0.19
  -5  -1   8    7.06    0.23
  -5  -1   8    6.89    0.23
   4   1  -8    5.93    0.21
  -4  -1   8    5.93    0.21
  -4  -1   8    6.31    0.20
  -4  -1   8    6.05    0.23
   3   1  -8   28.27    0.75
  -3  -1   8   27.48    0.73
  -3  -1   8   27.68    0.74
  -3  -1   8   28.31    0.77
   2   1  -8    2.66    0.12
   2   1  -8    2.61    0.11
  -2  -1   8    2.96    0.12
  -2  -1   8    2.96    0.14
   1   1  -8    0.24    0.04
   1   1  -8    0.25    0.05
  -1  -1   8    0.19    0.04
  -1  -1   8    0.21    0.05
   0   1  -8    0.15    0.04
   0   1  -8    0.14    0.04
   0  -1   8    0.13    0.05
   0  -1   8    0.14    0.04
  -1   1  -8    0.66    0.07
  -1   1  -8    0.63    0.06
   1  -1   8    0.65    0.08
   1  -1   8    0.51    0.06
  -2   1  -8   23.72    0.64
  -2   1  -8   23.74    0.64
   2  -1   8   23.69    0.64
   2  -1   8   23.37    0.67
   2  -1   8   23.95    0.63
  -3   1  -8    4.76    0.18
  -3   1  -8    4.50    0.17
   3  -1   8    4.76    0.16
   3  -1   8    4.47    0.20
   3  -1   8    4.68    0.18
  -4   1  -8    0.03    0.05
  -4   1  -8   -0.01    0.04
   4  -1   8    0.00    0.04
   4  -1   8    0.04    0.06
   4  -1   8    0.07    0.04
  -5   1  -8    3.65    0.16
  -5   1  -8    3.36    0.15
   5  -1   8    3.71    0.14
   5  -1   8    3.50    0.16
   5  -1   8    3.07    0.19
  -6   1  -8   19.99    0.55
  -6   1  -8   19.40    0.54
   6  -1   8   17.59    0.59
   6  -1   8   19.52    0.56
  -7   1  -8    0.43    0.07
  -7   1  -8    0.46    0.09
   7  -1   8    0.46    0.10
   7  -1   8    0.52    0.09
  -8   1  -8    0.08    0.07
  -8   1  -8    0.13    0.08
   8  -1   8    0.09    0.09
  -9   1  -8    2.63    0.18
  -9   1  -8    2.97    0.16
   9  -1   8    2.44    0.22
   9  -1   8    2.81    0.18
  -9   0   8    0.13    0.07
  -9   0   8    0.14    0.06
  -8   0   8    1.85    0.13
  -8   0   8    2.08    0.12
  -7   0   8    0.16    0.06
  -7   0   8    0.33    0.06
  -6   0   8    3.01    0.13
  -6   0   8    2.74    0.13
  -5   0   8   27.57    0.74
  -5   0   8   27.58    0.73
  -4   0   8   50.91    1.31
  -4   0   8   48.72    1.27
  -4   0   8   49.44    1.28
   3   0  -8    4.77    0.17
  -3   0   8    5.19    0.19
  -3   0   8    4.97    0.16
  -3   0   8    5.16    0.17
   2   0  -8    7.23    0.23
   2   0  -8    7.40    0.21
  -2   0   8    7.27    0.22
  -2   0   8    7.30    0.25
   1   0  -8    2.43    0.11
   1   0  -8    2.56    0.10
  -1   0   8    2.60    0.11
  -1   0   8    2.60    0.13
   0   0  -8    5.76    0.18
   0   0  -8    5.57    0.18
   0   0   8    5.56    0.18
   0   0   8    5.67    0.21
  -1   0  -8   13.52    0.38
  -1   0  -8   13.94    0.38
   1   0   8   13.22    0.38
   1   0   8   13.98    0.41
  -2   0  -8   48.31    1.23
  -2   0  -8   48.40    1.24
   2   0   8   47.84    1.23
   2   0   8   47.32    1.24
   2   0   8   47.76    1.27
  -3   0  -8    4.39    0.16
  -3   0  -8    4.31    0.16
   3   0   8    4.50    0.15
   3   0   8    4.11    0.16
   3   0   8    4.23    0.19
  -4   0  -8    1.19    0.09
  -4   0  -8    1.49    0.10
   4   0   8    1.33    0.12
   4   0   8    1.28    0.09
   4   0   8    1.32    0.08
  -5   0  -8    1.13    0.09
  -5   0  -8    0.93    0.08
   5   0   8    1.01    0.11
   5   0   8    0.97    0.08
   5   0   8    1.00    0.09
  -6   0  -8    0.10    0.06
  -6   0  -8    0.18    0.06
   6   0   8    0.24    0.05
   6   0   8    0.19    0.08
   6   0   8    0.21    0.06
  -7   0  -8    3.61    0.16
  -7   0  -8    3.69    0.17
   7   0   8    3.62    0.16
   7   0   8    3.10    0.20
   7   0   8    3.73    0.18
  -8   0  -8   19.73    0.57
  -8   0  -8   20.14    0.56
   8   0   8   19.29    0.57
   8   0   8   18.41    0.62
  -9   0  -8    1.02    0.10
  -9   0  -8    0.77    0.11
   9   0   8    0.86    0.11
   9   0   8    0.63    0.13
  -9   1   8    0.14    0.06
  -9   1   8    0.19    0.07
  -8   1   8    4.38    0.19
  -8   1   8    4.40    0.17
  -7   1   8    8.55    0.27
  -7   1   8    8.77    0.28
  -6   1   8   14.56    0.41
  -6   1   8   14.45    0.41
  -5   1   8    5.71    0.19
  -5   1   8    6.27    0.20
  -4   1   8    0.48    0.05
  -4   1   8    0.43    0.05
  -3   1   8    3.65    0.16
  -3   1   8    3.48    0.13
  -3   1   8    3.43    0.12
   2  -1  -8   15.79    0.44
  -2   1   8   16.31    0.47
  -2   1   8   16.23    0.44
   1  -1  -8   28.37    0.74
  -1   1   8   28.53    0.74
  -1   1   8   28.23    0.77
   0  -1  -8   21.23    0.55
   0  -1  -8   20.72    0.55
   0   1   8   20.79    0.59
   0   1   8   20.94    0.56
  -1  -1  -8   41.66    1.07
  -1  -1  -8   41.96    1.07
   1   1   8   40.92    1.07
   1   1   8   41.34    1.10
  -2  -1  -8    0.10    0.04
  -2  -1  -8    0.03    0.03
   2   1   8    0.05    0.03
   2   1   8    0.02    0.04
   2   1   8    0.04    0.03
  -3  -1  -8   23.65    0.63
  -3  -1  -8   23.48    0.63
   3   1   8   23.35    0.63
   3   1   8   23.11    0.66
   3   1   8   23.38    0.62
  -4  -1  -8    0.05    0.04
  -4  -1  -8    0.07    0.04
   4   1   8    0.02    0.03
   4   1   8    0.11    0.06
   4   1   8    0.02    0.04
  -5  -1  -8    0.02    0.04
  -5  -1  -8    0.00    0.04
   5   1   8    0.00    0.04
   5   1   8    0.04    0.05
   5   1   8    0.00    0.04
  -6  -1  -8   18.42    0.51
  -6  -1  -8   18.42    0.52
   6   1   8   17.70    0.52
   6   1   8   19.10    0.51
   6   1   8   17.87    0.56
  -7  -1  -8   11.99    0.37
  -7  -1  -8   12.11    0.36
   7   1   8   11.60    0.41
   7   1   8   12.15    0.36
  -8  -1  -8    5.62    0.23
  -8  -1  -8    5.91    0.22
   8   1   8    5.45    0.22
   8   1   8    6.05    0.23
   8   1   8    5.38    0.27
  -9  -1  -8    3.28    0.18
   9   1   8    3.05    0.18
   9   1   8    3.01    0.21
   9   1   8    2.88    0.17
 -10  -1  -8    0.78    0.12
  10   1   8    0.56    0.13
  10   1   8    0.56    0.10
  -9   2   8    0.28    0.08
  -9   2   8    0.13    0.05
  -8   2   8    8.02    0.26
  -8   2   8    8.15    0.28
  -7   2   8   10.24    0.32
  -7   2   8   10.27    0.31
  -6   2   8    6.88    0.22
  -6   2   8    7.30    0.23
  -5   2   8    0.37    0.05
  -5   2   8    0.34    0.04
  -4   2   8   10.54    0.30
  -4   2   8   10.57    0.30
  -3   2   8    0.18    0.03
  -3   2   8    0.20    0.03
  -2   2   8   67.49    1.71
  -2   2   8   67.66    1.74
  -1   2   8    6.90    0.20
  -1   2   8    6.85    0.23
   0  -2  -8    7.44    0.22
   0   2   8    7.72    0.22
   0   2   8    7.92    0.26
  -1  -2  -8    2.21    0.09
   1   2   8    2.41    0.12
   1   2   8    2.51    0.10
  -2  -2  -8   75.49    1.88
   2   2   8   73.87    1.88
   2   2   8   73.70    1.91
   2   2   8   73.73    1.88
  -3  -2  -8   55.52    1.40
   3   2   8   53.22    1.43
   3   2   8   54.11    1.40
   3   2   8   55.60    1.40
  -4  -2  -8   16.83    0.46
   4   2   8   16.75    0.50
   4   2   8   16.31    0.46
   4   2   8   17.06    0.46
  -5  -2  -8   28.79    0.78
   5   2   8   29.96    0.78
   5   2   8   29.83    0.79
   5   2   8   29.31    0.82
  -6  -2  -8    5.81    0.21
   6   2   8    5.70    0.20
   6   2   8    5.65    0.20
   6   2   8    5.68    0.24
  -7  -2  -8    0.15    0.06
   7   2   8    0.05    0.07
   7   2   8    0.18    0.05
   7   2   8    0.16    0.05
   7   2   8    0.13    0.06
  -8  -2  -8    5.07    0.21
   8   2   8    4.68    0.24
   8   2   8    5.08    0.21
   8   2   8    4.78    0.20
  -9  -2  -8    1.90    0.15
   9   2   8    1.80    0.17
   9   2   8    1.78    0.13
   9   2   8    1.92    0.15
 -10  -2  -8    1.12    0.13
  10   2   8    1.00    0.13
  10   2   8    1.20    0.12
  10   2   8    1.12    0.15
  -9   3   8   14.74    0.43
  -9   3   8   13.08    0.40
  -8   3   8    4.98    0.18
  -8   3   8    5.20    0.21
  -7   3   8   13.36    0.38
  -7   3   8   13.65    0.40
  -6   3   8   20.98    0.58
  -5   3   8    1.12    0.08
  -4   3   8    0.09    0.03
  -3   3   8    3.70    0.13
  -2   3   8   26.95    0.74
  -1   3   8   40.58    1.07
   0   3   8   13.09    0.39
   1   3   8    1.00    0.08
   1   3   8    1.03    0.07
   1   3   8    0.96    0.06
  -2  -3  -8   51.45    1.30
   2   3   8   51.30    1.30
   2   3   8   50.64    1.33
   2   3   8   50.64    1.31
  -3  -3  -8    8.80    0.25
   3   3   8    8.69    0.29
   3   3   8    8.61    0.26
   3   3   8    8.62    0.26
  -4  -3  -8   12.88    0.36
   4   3   8   12.59    0.36
   4   3   8   13.00    0.40
   4   3   8   12.82    0.37
  -5  -3  -8   17.84    0.50
   5   3   8   18.40    0.51
   5   3   8   18.33    0.54
   5   3   8   18.29    0.50
  -6  -3  -8    4.03    0.17
   6   3   8    4.27    0.17
   6   3   8    4.21    0.16
   6   3   8    4.07    0.20
   6   3   8    4.31    0.17
  -7  -3  -8    6.78    0.24
   7   3   8    7.02    0.25
   7   3   8    6.89    0.28
   7   3   8    7.15    0.23
   7   3   8    7.31    0.25
  -8  -3  -8    6.64    0.25
   8   3   8    6.99    0.25
   8   3   8    6.85    0.25
   8   3   8    6.52    0.28
  -9  -3  -8   -0.02    0.07
   9   3   8   -0.03    0.06
   9   3   8    0.00    0.07
   9   3   8   -0.01    0.08
 -10  -3  -8    0.75    0.11
  10   3   8    0.94    0.14
  10   3   8    0.67    0.10
  10   3   8    0.83    0.11
  -9   4   8    0.11    0.07
  -8   4   8    0.87    0.09
  -7   4   8    2.41    0.13
  -6   4   8    0.14    0.05
  -5   4   8   58.68    1.51
  -4   4   8    4.94    0.17
  -3   4   8   12.88    0.36
  -2   4   8   53.89    1.40
  -2   4   8   53.57    1.36
  -1   4   8    1.07    0.08
   0   4   8    8.17    0.26
   1   4   8   10.27    0.30
   1   4   8   10.71    0.32
   2   4   8    0.51    0.06
   2   4   8    0.56    0.05
   2   4   8    0.60    0.05
   3   4   8    2.54    0.13
   3   4   8    2.41    0.11
   3   4   8    2.43    0.11
   4   4   8   46.47    1.25
   4   4   8   46.51    1.22
   4   4   8   47.91    1.22
   4   4   8   48.09    1.22
   5   4   8    5.63    0.19
   5   4   8    5.21    0.19
   5   4   8    5.43    0.19
   5   4   8    5.30    0.21
   6   4   8    0.31    0.06
   6   4   8    0.27    0.06
   6   4   8    0.38    0.06
   6   4   8    0.35    0.08
   7   4   8    4.10    0.18
   7   4   8    4.12    0.20
   7   4   8    4.15    0.18
   7   4   8    4.04    0.17
   8   4   8    2.40    0.14
   8   4   8    2.43    0.16
   8   4   8    2.33    0.15
   8   4   8    2.24    0.14
   9   4   8    0.39    0.08
   9   4   8    0.33    0.09
   9   4   8    0.39    0.09
  10   4   8   -0.07    0.08
  10   4   8    0.07    0.08
  10   4   8    0.00    0.07
  -8   5   8    0.13    0.07
  -7   5   8    2.13    0.13
  -6   5   8   22.88    0.63
  -5   5   8    8.52    0.27
  -4   5   8    4.87    0.17
  -4   5   8    4.76    0.16
  -3   5   8   13.53    0.38
  -3   5   8   14.23    0.38
  -3   5   8   13.55    0.37
  -2   5   8    8.17    0.27
  -2   5   8    8.31    0.25
  -2   5   8    8.63    0.24
  -1   5   8   10.38    0.32
  -1   5   8   10.54    0.31
   0   5   8   18.85    0.53
   0   5   8   19.17    0.52
   0   5   8   18.74    0.51
   1   5   8    0.22    0.05
   1   5   8    0.24    0.04
   1   5   8    0.22    0.04
   2   5   8    0.37    0.05
   2   5   8    0.30    0.05
   2   5   8    0.42    0.05
   3   5   8    0.03    0.03
   3   5   8    0.06    0.03
   3   5   8    0.34    0.06
   3   5   8    0.05    0.04
   4   5   8    2.19    0.11
   4   5   8    2.28    0.13
   4   5   8    2.19    0.11
   4   5   8    2.21    0.10
   5   5   8    0.17    0.05
   5   5   8    0.14    0.06
   5   5   8    0.29    0.05
   5   5   8    0.05    0.04
   6   5   8   -0.02    0.04
   6   5   8    0.03    0.05
   6   5   8    0.05    0.05
   6   5   8   -0.02    0.04
   7   5   8    1.31    0.10
   7   5   8    1.21    0.10
   7   5   8    1.26    0.12
   7   5   8    1.18    0.10
   8   5   8    4.27    0.19
   8   5   8    4.27    0.21
   8   5   8    4.18    0.19
   9   5   8    0.03    0.07
   9   5   8    0.10    0.08
   9   5   8    0.11    0.07
  10   5   8    0.39    0.09
  10   5   8    0.29    0.10
  10   5   8    0.20    0.08
  -7   6   8    0.41    0.08
  -6   6   8    0.27    0.06
  -5   6   8    0.58    0.07
  -4   6   8    2.75    0.13
  -3   6   8   16.76    0.46
  -3   6   8   16.51    0.46
  -3   6   8   17.43    0.47
  -2   6   8    4.13    0.15
  -2   6   8    4.36    0.15
  -2   6   8    4.20    0.17
  -1   6   8    5.90    0.21
  -1   6   8    5.98    0.19
  -1   6   8    6.05    0.18
  -1   6   8    5.81    0.19
   0   6   8    3.09    0.12
   0   6   8    2.82    0.12
   0   6   8    2.93    0.13
   1   6   8   13.04    0.37
   1   6   8   12.93    0.37
   1   6   8   12.98    0.38
   2   6   8   14.72    0.44
   2   6   8   15.17    0.42
   2   6   8   15.30    0.43
   3   6   8    8.90    0.29
   3   6   8    9.46    0.28
   3   6   8    8.96    0.26
   3   6   8    8.99    0.28
   4   6   8   10.73    0.31
   4   6   8   10.87    0.33
   4   6   8   10.20    0.32
   4   6   8   10.47    0.32
   5   6   8    4.96    0.20
   5   6   8    5.04    0.18
   5   6   8    4.99    0.19
   6   6   8    0.20    0.06
   6   6   8    0.15    0.06
   6   6   8    0.16    0.05
   6   6   8    0.26    0.06
   7   6   8    0.39    0.07
   7   6   8    0.58    0.08
   7   6   8    0.51    0.09
   8   6   8    7.01    0.26
   8   6   8    7.05    0.27
   8   6   8    6.56    0.25
   9   6   8    2.47    0.16
   9   6   8    2.29    0.16
   9   6   8    2.36    0.17
  10   6   8    3.07    0.19
  -7   7   8    0.31    0.08
  -6   7   8    8.75    0.30
  -5   7   8    0.57    0.08
  -4   7   8    1.44    0.10
  -3   7   8    1.09    0.08
  -3   7   8    1.21    0.08
  -2   7   8   14.15    0.40
  -2   7   8   14.23    0.40
  -2   7   8   13.78    0.42
  -2   7   8   14.27    0.40
  -2   7   8   14.45    0.40
  -1   7   8    1.11    0.08
  -1   7   8    1.19    0.08
  -1   7   8    1.07    0.08
   0   7   8   29.70    0.81
   0   7   8   30.75    0.80
   0   7   8   30.43    0.81
   1   7   8    2.11    0.11
   1   7   8    2.29    0.11
   1   7   8    2.26    0.11
   2   7   8    3.37    0.14
   2   7   8    3.49    0.14
   2   7   8    3.36    0.14
   3   7   8    9.20    0.29
   3   7   8    9.57    0.30
   3   7   8    9.28    0.30
   4   7   8   14.61    0.40
   4   7   8   14.25    0.43
   4   7   8   14.32    0.43
   4   7   8   14.71    0.42
   5   7   8   16.31    0.47
   5   7   8   16.11    0.48
   5   7   8   16.46    0.46
   6   7   8    0.12    0.06
   6   7   8    0.16    0.05
   7   7   8    3.99    0.18
   7   7   8    3.97    0.18
   8   7   8    8.54    0.29
   8   7   8    8.22    0.30
   9   7   8    2.32    0.16
   9   7   8    2.00    0.16
  -6   8   8    0.10    0.07
  -5   8   8    6.77    0.25
  -4   8   8   14.17    0.42
  -3   8   8    0.36    0.07
  -3   8   8    0.34    0.05
  -2   8   8    5.32    0.18
  -2   8   8    5.15    0.19
  -2   8   8    5.41    0.19
  -2   8   8    5.23    0.19
  -2   8   8    5.26    0.20
  -1   8   8    0.32    0.05
  -1   8   8    0.33    0.05
  -1   8   8    0.25    0.05
  -1   8   8    0.32    0.05
   0   8   8    0.11    0.04
   0   8   8    0.19    0.05
   0   8   8    0.13    0.04
   1   8   8    7.76    0.24
   1   8   8    7.89    0.26
   2   8   8    0.53    0.06
   2   8   8    0.59    0.07
   3   8   8    0.20    0.05
   4   8   8   44.15    1.16
   5   8   8    9.99    0.32
   5   8   8    9.78    0.30
   6   8   8    0.04    0.06
   6   8   8   -0.03    0.05
   7   8   8   22.75    0.66
   7   8   8   24.12    0.66
   8   8   8    0.05    0.06
   8   8   8    0.02    0.06
   9   8   8    6.24    0.26
   9   8   8    6.35    0.26
  -5   9   8    3.13    0.17
  -4   9   8    2.54    0.15
  -3   9   8   14.45    0.43
  -3   9   8   14.46    0.42
  -2   9   8    1.68    0.11
  -1   9   8   -0.01    0.04
  -1   9   8    0.02    0.04
   0   9   8   56.78    1.43
   0   9   8   54.95    1.41
   0   9   8   52.75    1.52
   1   9   8    6.63    0.22
   2   9   8    1.54    0.10
   3   9   8    2.66    0.13
   4   9   8    3.63    0.16
   5   9   8    0.18    0.06
   5   9   8    0.23    0.05
   6   9   8   24.69    0.67
   6   9   8   23.84    0.68
   7   9   8    4.31    0.20
   7   9   8    4.28    0.19
   8   9   8    6.11    0.25
   8   9   8    6.61    0.25
  -3  10   8   15.48    0.47
  -3  10   8   16.31    0.52
  -2  10   8    4.05    0.18
  -1  10   8   15.24    0.45
   0  10   8    6.82    0.25
   1  10   8    6.39    0.23
   2  10   8    2.45    0.14
   2  10   8    2.51    0.13
   3  10   8    3.60    0.16
   4  10   8    2.52    0.14
   5  10   8    7.25    0.26
   5  10   8    7.00    0.24
   6  10   8   10.16    0.34
   6  10   8   10.12    0.32
   7  10   8    0.03    0.06
   7  10   8    0.02    0.07
  -1  11   8    9.01    0.31
   0  11   8    0.84    0.09
   1  11   8    1.06    0.10
   2  11   8   23.68    0.67
   3  11   8    0.03    0.06
   4  11   8    0.42    0.08
   5  11   8    0.06    0.06
   2   7  -9   15.39    0.50
  -2  -7   9   15.46    0.50
   1   7  -9    1.48    0.15
   1   7  -9    1.47    0.12
  -1  -7   9    1.36    0.14
   0   7  -9    6.78    0.27
   0   7  -9    7.11    0.30
   0  -7   9    7.02    0.29
   5   6  -9    0.85    0.13
  -5  -6   9    0.74    0.10
  -5  -6   9    0.85    0.12
   4   6  -9    0.34    0.10
  -4  -6   9    0.33    0.09
  -4  -6   9    0.37    0.09
   3   6  -9    1.37    0.14
  -3  -6   9    1.01    0.12
   2   6  -9    0.19    0.09
   2   6  -9    0.20    0.07
  -2  -6   9    0.11    0.08
   1   6  -9    6.44    0.27
   1   6  -9    5.89    0.24
  -1  -6   9    6.42    0.26
   0   6  -9   -0.07    0.06
   0   6  -9   -0.02    0.07
   0  -6   9    0.08    0.08
  -1   6  -9    0.46    0.10
  -1   6  -9    0.33    0.08
   1  -6   9    0.38    0.09
  -2   6  -9    4.40    0.21
  -2   6  -9    4.72    0.23
   2  -6   9    4.94    0.23
  -3   6  -9    5.23    0.24
  -3   6  -9    5.75    0.26
   3  -6   9    5.99    0.26
  -6  -5   9    2.76    0.19
  -6  -5   9    2.85    0.17
   5   5  -9    2.70    0.19
  -5  -5   9    2.82    0.17
  -5  -5   9    2.79    0.18
   4   5  -9    5.72    0.25
  -4  -5   9    5.66    0.23
  -4  -5   9    5.79    0.25
   3   5  -9    2.64    0.17
  -3  -5   9    2.53    0.15
  -3  -5   9    2.78    0.17
   2   5  -9    6.25    0.25
   2   5  -9    5.56    0.22
  -2  -5   9    6.24    0.25
   1   5  -9    0.01    0.06
   1   5  -9    0.05    0.07
  -1  -5   9    0.06    0.06
   0   5  -9    4.81    0.22
   0   5  -9    4.56    0.20
   0  -5   9    5.18    0.22
  -1   5  -9    1.03    0.10
  -1   5  -9    1.19    0.12
   1  -5   9    1.34    0.12
  -2   5  -9    1.68    0.14
  -2   5  -9    1.39    0.12
   2  -5   9    1.87    0.15
  -3   5  -9    5.74    0.24
  -3   5  -9    5.41    0.23
   3  -5   9    5.60    0.24
   3  -5   9    5.86    0.36
  -4   5  -9    2.88    0.18
  -4   5  -9    2.52    0.17
   4  -5   9    2.87    0.17
   4  -5   9    2.36    0.20
  -5   5  -9    0.24    0.08
  -5   5  -9    0.33    0.10
   5  -5   9    0.22    0.09
   5  -5   9    0.22    0.11
  -7  -4   9    0.24    0.09
  -7  -4   9    0.41    0.09
  -6  -4   9    1.80    0.13
  -6  -4   9    1.40    0.13
   5   4  -9   25.31    0.74
  -5  -4   9   25.93    0.73
  -5  -4   9   25.17    0.71
   4   4  -9    3.80    0.20
  -4  -4   9    3.84    0.19
  -4  -4   9    3.83    0.18
   3   4  -9    0.44    0.09
  -3  -4   9    0.55    0.09
  -3  -4   9    0.40    0.07
  -3  -4   9    0.37    0.09
   2   4  -9    4.05    0.19
   2   4  -9    3.95    0.17
  -2  -4   9    4.11    0.19
  -2  -4   9    4.09    0.19
  -2  -4   9    4.29    0.17
   1   4  -9    4.63    0.19
   1   4  -9    5.06    0.21
  -1  -4   9    4.57    0.21
  -1  -4   9    5.17    0.21
   0   4  -9    0.06    0.07
   0   4  -9    0.08    0.06
   0  -4   9    0.04    0.07
   0  -4   9    0.10    0.06
  -1   4  -9    0.01    0.07
  -1   4  -9   -0.05    0.05
   1  -4   9   -0.03    0.06
   1  -4   9    0.01    0.06
  -2   4  -9   13.87    0.43
  -2   4  -9   13.79    0.42
   2  -4   9   14.36    0.43
   2  -4   9   13.11    0.45
  -3   4  -9    0.04    0.06
  -3   4  -9    0.03    0.07
   3  -4   9    0.02    0.08
   3  -4   9    0.03    0.06
  -4   4  -9    0.31    0.07
  -4   4  -9    0.22    0.08
   4  -4   9    0.33    0.10
   4  -4   9    0.41    0.08
  -5   4  -9   -0.06    0.07
  -5   4  -9    0.03    0.07
   5  -4   9    0.01    0.09
   5  -4   9    0.02    0.07
  -6   4  -9    0.10    0.09
  -6   4  -9   -0.02    0.07
   6  -4   9   -0.12    0.09
   6  -4   9   -0.03    0.08
  -8  -3   9   -0.05    0.08
  -8  -3   9    0.07    0.07
  -7  -3   9   -0.03    0.07
  -7  -3   9    0.05    0.07
  -7  -3   9    0.04    0.07
  -6  -3   9    3.61    0.17
  -6  -3   9    3.45    0.18
  -6  -3   9    3.33    0.18
  -5  -3   9    5.14    0.22
  -5  -3   9    5.30    0.22
  -5  -3   9    5.27    0.21
   4   3  -9    0.87    0.10
  -4  -3   9    0.80    0.08
  -4  -3   9    0.85    0.10
  -4  -3   9    1.08    0.10
   3   3  -9    1.01    0.10
  -3  -3   9    0.74    0.09
  -3  -3   9    0.77    0.08
  -3  -3   9    0.79    0.09
   2   3  -9    1.30    0.11
   2   3  -9    1.35    0.10
  -2  -3   9    1.27    0.12
  -2  -3   9    1.52    0.10
  -2  -3   9    1.41    0.11
   1   3  -9    9.18    0.30
   1   3  -9    8.77    0.28
  -1  -3   9    8.79    0.31
  -1  -3   9    9.37    0.30
   0   3  -9    0.21    0.06
   0   3  -9    0.24    0.07
   0  -3   9    0.11    0.06
   0  -3   9    0.17    0.07
  -1   3  -9   22.28    0.62
  -1   3  -9   21.16    0.60
   1  -3   9   21.55    0.63
   1  -3   9   21.96    0.61
  -2   3  -9    5.58    0.21
  -2   3  -9    5.61    0.22
   2  -3   9    5.85    0.25
   2  -3   9    5.71    0.22
  -3   3  -9   25.88    0.74
  -3   3  -9   28.08    0.75
   3  -3   9   28.60    0.76
   3  -3   9   26.12    0.78
  -4   3  -9    1.07    0.10
  -4   3  -9    1.05    0.11
   4  -3   9    1.18    0.11
   4  -3   9    0.92    0.13
  -5   3  -9    3.40    0.18
  -5   3  -9    3.48    0.17
   5  -3   9    3.03    0.20
   5  -3   9    3.52    0.18
  -6   3  -9    0.67    0.09
  -6   3  -9    0.62    0.10
   6  -3   9    0.52    0.12
   6  -3   9    0.54    0.09
  -7   3  -9    7.00    0.27
  -7   3  -9    7.47    0.29
   7  -3   9    5.84    0.32
   7  -3   9    7.49    0.29
  -8  -2   9    2.47    0.17
  -8  -2   9    2.66    0.16
  -7  -2   9    5.70    0.24
  -7  -2   9    4.83    0.21
  -7  -2   9    5.32    0.22
  -6  -2   9   25.94    0.75
  -6  -2   9   25.94    0.72
  -6  -2   9   26.38    0.73
  -5  -2   9    0.14    0.06
  -5  -2   9    0.12    0.06
  -5  -2   9    0.11    0.06
  -4  -2   9    3.48    0.15
  -4  -2   9    3.56    0.16
  -4  -2   9    3.34    0.17
   3   2  -9    2.74    0.14
  -3  -2   9    2.90    0.13
  -3  -2   9    2.77    0.15
  -3  -2   9    2.73    0.14
   2   2  -9   14.09    0.41
   2   2  -9   15.55    0.44
  -2  -2   9   14.41    0.45
  -2  -2   9   15.14    0.44
  -2  -2   9   15.51    0.42
   1   2  -9    3.38    0.15
   1   2  -9    3.39    0.14
  -1  -2   9    3.36    0.17
  -1  -2   9    3.47    0.15
   0   2  -9   59.64    1.52
   0   2  -9   59.19    1.53
   0  -2   9   58.44    1.55
   0  -2   9   59.34    1.53
  -1   2  -9    9.01    0.29
  -1   2  -9    9.03    0.28
   1  -2   9    8.90    0.31
   1  -2   9    9.38    0.29
  -2   2  -9   22.55    0.61
  -2   2  -9   21.46    0.60
   2  -2   9   22.08    0.59
   2  -2   9   21.76    0.64
   2  -2   9   21.78    0.61
  -3   2  -9    8.57    0.28
  -3   2  -9    9.08    0.29
   3  -2   9    9.03    0.29
   3  -2   9    8.51    0.32
  -4   2  -9   11.20    0.35
  -4   2  -9   10.94    0.34
   4  -2   9   11.09    0.35
   4  -2   9   10.91    0.39
  -5   2  -9    7.79    0.28
  -5   2  -9    7.74    0.27
   5  -2   9    7.57    0.32
   5  -2   9    8.43    0.29
  -6   2  -9    3.82    0.18
  -6   2  -9    3.59    0.19
   6  -2   9    3.24    0.21
   6  -2   9    4.15    0.19
  -7   2  -9    1.04    0.12
  -7   2  -9    0.97    0.10
   7  -2   9    0.98    0.11
   7  -2   9    0.75    0.13
  -8   2  -9    4.19    0.22
  -8   2  -9    4.18    0.20
   8  -2   9    4.47    0.23
   8  -2   9    3.79    0.26
  -9  -1   9   28.33    0.80
  -9  -1   9   28.61    0.80
  -8  -1   9    0.06    0.07
  -8  -1   9    0.02    0.06
  -7  -1   9    4.74    0.20
  -7  -1   9    4.82    0.20
  -6  -1   9    3.02    0.15
  -6  -1   9    3.20    0.15
  -6  -1   9    3.22    0.18
  -5  -1   9    7.95    0.29
  -5  -1   9    8.38    0.27
  -5  -1   9    8.13    0.26
  -4  -1   9    2.34    0.12
  -4  -1   9    2.30    0.12
  -4  -1   9    2.45    0.14
  -3  -1   9   14.88    0.42
  -3  -1   9   15.55    0.44
  -3  -1   9   15.03    0.46
   2   1  -9   24.42    0.68
   2   1  -9   24.77    0.66
  -2  -1   9   25.38    0.70
  -2  -1   9   25.35    0.68
   1   1  -9   35.17    0.92
   1   1  -9   35.74    0.94
  -1  -1   9   35.39    0.96
  -1  -1   9   35.78    0.94
   0   1  -9    1.55    0.09
   0   1  -9    1.83    0.10
   0  -1   9    1.65    0.12
   0  -1   9    1.68    0.10
  -1   1  -9    0.89    0.08
  -1   1  -9    0.82    0.07
   1  -1   9    1.00    0.10
   1  -1   9    0.90    0.08
  -2   1  -9    8.78    0.28
  -2   1  -9    8.71    0.27
   2  -1   9    8.44    0.30
   2  -1   9    8.37    0.28
   2  -1   9    9.02    0.26
  -3   1  -9   17.34    0.50
  -3   1  -9   17.73    0.50
   3  -1   9   18.03    0.48
   3  -1   9   18.24    0.50
   3  -1   9   16.65    0.53
  -4   1  -9   30.56    0.81
  -4   1  -9   28.84    0.80
   4  -1   9   30.51    0.79
   4  -1   9   30.27    0.81
   4  -1   9   28.42    0.84
  -5   1  -9   44.56    1.17
  -5   1  -9   43.64    1.16
   5  -1   9   44.45    1.17
   5  -1   9   43.73    1.22
  -6   1  -9    1.21    0.11
  -6   1  -9    1.44    0.11
   6  -1   9    1.41    0.12
   6  -1   9    1.46    0.15
  -7   1  -9    0.30    0.08
  -7   1  -9    0.35    0.08
   7  -1   9    0.33    0.08
   7  -1   9    0.13    0.10
  -8   1  -9    0.32    0.08
  -8   1  -9    0.28    0.09
   8  -1   9    0.42    0.12
  -9   0   9    1.34    0.11
  -9   0   9    1.58    0.12
  -8   0   9    5.40    0.22
  -8   0   9    5.41    0.21
  -7   0   9    0.92    0.09
  -7   0   9    0.84    0.08
  -6   0   9    0.23    0.05
  -6   0   9    0.19    0.05
  -5   0   9   42.62    1.12
  -5   0   9   43.04    1.12
  -5   0   9   42.90    1.16
  -4   0   9   55.71    1.48
  -4   0   9   56.74    1.45
  -4   0   9   55.79    1.44
  -3   0   9   10.76    0.31
  -3   0   9   10.64    0.32
  -3   0   9   10.50    0.34
   2   0  -9   45.82    1.18
  -2   0   9   46.61    1.23
  -2   0   9   46.62    1.20
   1   0  -9    5.90    0.19
   1   0  -9    5.77    0.20
  -1   0   9    5.81    0.22
  -1   0   9    5.92    0.19
   0   0  -9    0.10    0.04
   0   0  -9    0.04    0.04
   0   0   9    0.16    0.05
   0   0   9    0.04    0.03
  -1   0  -9    9.59    0.28
  -1   0  -9    9.48    0.29
   1   0   9    9.30    0.31
   1   0   9    9.56    0.29
  -2   0  -9   35.22    0.93
  -2   0  -9   35.33    0.93
   2   0   9   36.47    0.92
   2   0   9   34.36    0.97
   2   0   9   35.77    0.93
  -3   0  -9    0.09    0.05
  -3   0  -9    0.03    0.04
   3   0   9    0.05    0.04
   3   0   9    0.06    0.06
   3   0   9    0.08    0.04
  -4   0  -9   32.72    0.87
  -4   0  -9   32.84    0.87
   4   0   9   32.72    0.86
   4   0   9   33.28    0.87
   4   0   9   31.43    0.91
  -5   0  -9    0.02    0.05
  -5   0  -9    0.05    0.05
   5   0   9   -0.01    0.05
   5   0   9   -0.01    0.07
   5   0   9    0.01    0.04
  -6   0  -9    0.66    0.09
  -6   0  -9    0.74    0.08
   6   0   9    0.55    0.10
   6   0   9    0.61    0.09
   6   0   9    0.65    0.07
  -7   0  -9    1.96    0.13
  -7   0  -9    1.92    0.14
   7   0   9    1.77    0.17
   7   0   9    2.20    0.15
  -8   0  -9    0.84    0.11
  -8   0  -9    0.99    0.10
   8   0   9    0.90    0.14
  -9   0  -9    4.83    0.23
  -9   0  -9    4.42    0.21
   9   0   9    4.91    0.23
   9   0   9    4.32    0.27
  -9   1   9   12.27    0.39
  -9   1   9   11.74    0.37
  -8   1   9    0.10    0.05
  -8   1   9    0.23    0.07
  -7   1   9   19.00    0.54
  -7   1   9   19.63    0.54
  -6   1   9    9.03    0.28
  -6   1   9    8.98    0.28
  -5   1   9   11.85    0.34
  -5   1   9   11.92    0.35
  -4   1   9    0.73    0.06
  -4   1   9    0.75    0.09
  -4   1   9    0.79    0.06
  -3   1   9   37.60    0.98
  -3   1   9   39.07    1.03
  -3   1   9   38.12    0.99
  -2   1   9    0.10    0.03
  -2   1   9    0.17    0.05
  -1   1   9    0.02    0.04
  -1   1   9    0.02    0.03
   0  -1  -9   40.66    1.05
   0  -1  -9   41.58    1.05
   0   1   9   40.66    1.09
   0   1   9   40.23    1.05
  -1  -1  -9   10.55    0.30
  -1  -1  -9   10.68    0.31
   1   1   9   10.54    0.34
   1   1   9   10.21    0.30
  -2  -1  -9    4.02    0.15
  -2  -1  -9    4.16    0.15
   2   1   9    3.78    0.15
   2   1   9    3.87    0.14
   2   1   9    4.07    0.18
  -3  -1  -9    1.18    0.09
  -3  -1  -9    1.24    0.09
   3   1   9    1.20    0.11
   3   1   9    1.04    0.08
   3   1   9    1.22    0.08
  -4  -1  -9    1.75    0.11
  -4  -1  -9    2.00    0.11
   4   1   9    1.83    0.14
   4   1   9    1.86    0.10
   4   1   9    1.91    0.11
  -5  -1  -9    1.77    0.11
  -5  -1  -9    1.75    0.11
   5   1   9    1.53    0.14
   5   1   9    1.87    0.12
   5   1   9    1.84    0.11
  -6  -1  -9    9.34    0.30
  -6  -1  -9    8.87    0.30
   6   1   9    9.65    0.29
   6   1   9    8.75    0.34
   6   1   9    9.64    0.31
  -7  -1  -9    5.56    0.20
  -7  -1  -9    5.02    0.21
   7   1   9    4.95    0.20
   7   1   9    4.74    0.25
  -8  -1  -9    8.49    0.31
  -8  -1  -9    9.28    0.30
   8   1   9    8.97    0.30
   8   1   9    8.59    0.36
   8   1   9    9.09    0.32
  -9  -1  -9    0.31    0.09
   9   1   9    0.47    0.10
   9   1   9    0.46    0.12
  -9   2   9    0.26    0.08
  -9   2   9    0.16    0.05
  -8   2   9    7.06    0.24
  -8   2   9    7.59    0.26
  -7   2   9    9.36    0.29
  -7   2   9    9.52    0.30
  -6   2   9    5.21    0.19
  -6   2   9    5.09    0.18
  -5   2   9    4.17    0.15
  -5   2   9    4.19    0.15
  -4   2   9    7.96    0.24
  -4   2   9    8.01    0.24
  -3   2   9   17.39    0.46
  -3   2   9   16.86    0.46
  -3   2   9   17.43    0.51
  -2   2   9   15.56    0.42
  -2   2   9   15.35    0.46
  -1   2   9   15.84    0.43
  -1   2   9   16.22    0.47
   0   2   9   10.20    0.30
   0   2   9   10.82    0.34
   1   2   9   37.88    1.00
   1   2   9   39.63    1.04
  -2  -2  -9    0.77    0.07
   2   2   9    0.76    0.08
   2   2   9    0.78    0.06
   2   2   9    0.84    0.07
  -3  -2  -9    9.48    0.28
   3   2   9    9.72    0.29
   3   2   9    9.31    0.32
   3   2   9    9.92    0.29
  -4  -2  -9    2.67    0.12
   4   2   9    2.68    0.15
   4   2   9    2.81    0.13
   4   2   9    2.85    0.13
  -5  -2  -9    3.95    0.16
   5   2   9    4.03    0.17
   5   2   9    4.15    0.20
   5   2   9    3.92    0.16
  -6  -2  -9    1.12    0.10
   6   2   9    1.04    0.08
   6   2   9    1.15    0.09
   6   2   9    1.11    0.12
  -7  -2  -9    2.94    0.16
   7   2   9    3.00    0.19
   7   2   9    3.21    0.16
   7   2   9    3.05    0.15
  -8  -2  -9    7.23    0.26
   8   2   9    6.88    0.30
   8   2   9    6.80    0.26
   8   2   9    6.70    0.25
  -9  -2  -9    4.63    0.22
   9   2   9    4.41    0.21
   9   2   9    4.22    0.20
   9   2   9    4.26    0.25
  -8   3   9   10.23    0.33
  -8   3   9   10.03    0.31
  -7   3   9    7.54    0.26
  -6   3   9   11.07    0.33
  -5   3   9   12.96    0.37
  -4   3   9    0.05    0.03
  -3   3   9    0.02    0.04
  -3   3   9    0.05    0.03
  -2   3   9    0.27    0.05
  -1   3   9    1.64    0.11
   0   3   9   29.65    0.78
   0   3   9   30.73    0.82
   1   3   9    0.61    0.06
   1   3   9    0.51    0.05
   1   3   9    0.59    0.07
   2   3   9    0.01    0.03
   2   3   9    0.03    0.03
   2   3   9    0.05    0.04
   3   3   9    0.10    0.04
   3   3   9    0.12    0.04
   3   3   9    0.08    0.05
   4   3   9    0.54    0.06
   4   3   9    0.43    0.07
   4   3   9    0.32    0.05
   5   3   9   12.92    0.38
   5   3   9   12.77    0.42
   5   3   9   13.26    0.38
   6   3   9   12.50    0.38
   6   3   9   12.97    0.39
   6   3   9   13.21    0.38
   6   3   9   12.66    0.42
   7   3   9   10.67    0.34
   7   3   9   10.60    0.38
   7   3   9   10.89    0.34
   7   3   9   11.54    0.35
   8   3   9    1.92    0.14
   8   3   9    1.75    0.16
   8   3   9    1.72    0.13
   9   3   9    0.60    0.09
   9   3   9    0.77    0.10
   9   3   9    0.77    0.12
  -8   4   9    1.40    0.11
  -7   4   9   18.06    0.52
  -6   4   9    7.15    0.24
  -5   4   9    0.76    0.07
  -4   4   9    2.98    0.12
  -3   4   9    3.76    0.13
  -3   4   9    3.92    0.17
  -2   4   9    2.63    0.13
  -1   4   9    0.95    0.09
   0   4   9   21.61    0.61
   1   4   9    5.23    0.18
   1   4   9    5.25    0.20
   2   4   9    0.14    0.05
   2   4   9    0.14    0.03
   2   4   9    0.10    0.04
   3   4   9    6.21    0.23
   3   4   9    6.14    0.21
   3   4   9    6.45    0.21
   4   4   9   33.78    0.93
   4   4   9   34.05    0.90
   4   4   9   34.45    0.90
   5   4   9   29.40    0.78
   5   4   9   28.63    0.77
   5   4   9   28.87    0.81
   5   4   9   29.17    0.78
   6   4   9    8.96    0.29
   6   4   9    9.03    0.33
   6   4   9    9.20    0.29
   6   4   9    9.37    0.29
   7   4   9   27.95    0.76
   7   4   9   27.28    0.80
   7   4   9   27.15    0.76
   7   4   9   28.14    0.75
   8   4   9    0.17    0.08
   8   4   9    0.26    0.07
   8   4   9    0.24    0.07
   9   4   9    0.47    0.10
   9   4   9    0.44    0.09
   9   4   9    0.55    0.10
  -8   5   9    2.29    0.15
  -7   5   9    0.25    0.07
  -6   5   9    0.12    0.05
  -5   5   9    0.75    0.07
  -4   5   9   15.85    0.44
  -3   5   9   58.23    1.54
  -3   5   9   59.35    1.50
  -2   5   9   15.87    0.47
  -1   5   9    3.68    0.16
   0   5   9   26.91    0.72
   0   5   9   26.92    0.74
   1   5   9    4.19    0.17
   1   5   9    3.96    0.15
   1   5   9    4.23    0.16
   2   5   9    9.33    0.30
   2   5   9    8.76    0.28
   2   5   9    9.26    0.28
   3   5   9   21.02    0.59
   3   5   9   21.82    0.61
   3   5   9   21.53    0.57
   3   5   9   21.67    0.59
   4   5   9    3.72    0.15
   4   5   9    3.44    0.17
   4   5   9    3.78    0.16
   4   5   9    3.83    0.14
   5   5   9    7.28    0.27
   5   5   9    7.55    0.25
   5   5   9    7.33    0.25
   5   5   9    7.27    0.24
   6   5   9   17.43    0.53
   6   5   9   17.42    0.50
   6   5   9   18.02    0.50
   6   5   9   16.85    0.50
   7   5   9    5.97    0.25
   7   5   9    6.33    0.23
   7   5   9    6.25    0.23
   8   5   9    0.14    0.07
   8   5   9    0.22    0.07
   8   5   9    0.21    0.08
   9   5   9   15.18    0.46
   9   5   9   14.49    0.49
   9   5   9   14.10    0.46
  -7   6   9    0.86    0.09
  -6   6   9    0.74    0.08
  -5   6   9   21.60    0.60
  -4   6   9   42.77    1.11
  -3   6   9   29.30    0.77
  -3   6   9   28.47    0.80
  -3   6   9   29.18    0.76
  -2   6   9    0.34    0.05
  -2   6   9    0.32    0.05
  -2   6   9    0.43    0.07
  -1   6   9    7.93    0.27
  -1   6   9    8.41    0.26
  -1   6   9    7.99    0.25
   0   6   9    8.57    0.27
   0   6   9    8.70    0.27
   0   6   9    8.77    0.29
   1   6   9    1.42    0.10
   1   6   9    1.35    0.09
   1   6   9    1.37    0.09
   2   6   9   50.55    1.33
   2   6   9   52.02    1.34
   2   6   9   51.79    1.35
   3   6   9    9.03    0.28
   3   6   9    8.68    0.30
   3   6   9    9.20    0.26
   3   6   9    9.22    0.29
   4   6   9    7.80    0.27
   4   6   9    8.04    0.26
   4   6   9    7.97    0.24
   4   6   9    7.95    0.26
   5   6   9    1.55    0.10
   5   6   9    1.74    0.11
   5   6   9    1.62    0.12
   5   6   9    1.44    0.11
   6   6   9   12.84    0.42
   6   6   9   13.62    0.39
   6   6   9   13.39    0.40
   7   6   9    1.80    0.14
   7   6   9    1.65    0.12
   7   6   9    1.84    0.13
   8   6   9    8.91    0.30
   8   6   9    8.59    0.30
   8   6   9    8.38    0.32
   9   6   9    5.72    0.24
   9   6   9    5.41    0.25
   9   6   9    5.49    0.24
  -6   7   9    2.60    0.15
  -5   7   9    3.73    0.17
  -4   7   9    3.64    0.15
  -3   7   9    0.08    0.05
  -3   7   9    0.08    0.05
  -2   7   9    0.22    0.05
  -2   7   9    0.29    0.05
  -2   7   9    0.25    0.04
  -2   7   9    0.19    0.05
  -2   7   9    0.18    0.04
  -1   7   9   50.04    1.29
  -1   7   9   49.83    1.30
  -1   7   9   50.46    1.32
   0   7   9    0.45    0.07
   0   7   9    0.46    0.06
   0   7   9    0.41    0.05
   1   7   9   28.40    0.76
   1   7   9   28.83    0.76
   1   7   9   27.92    0.77
   2   7   9   19.49    0.57
   2   7   9   20.27    0.56
   2   7   9   20.58    0.56
   3   7   9    2.45    0.13
   3   7   9    2.65    0.12
   3   7   9    2.65    0.13
   4   7   9    0.13    0.05
   4   7   9    0.14    0.04
   4   7   9    0.14    0.06
   5   7   9    2.40    0.12
   5   7   9    2.35    0.14
   5   7   9    2.28    0.13
   6   7   9    2.34    0.14
   6   7   9    2.19    0.15
   6   7   9    2.33    0.13
   7   7   9   10.42    0.34
   7   7   9   10.50    0.34
   8   7   9    2.19    0.15
   8   7   9    2.23    0.15
   9   7   9    0.71    0.10
   9   7   9    0.84    0.11
  -5   8   9    4.55    0.19
  -4   8   9    2.28    0.13
  -3   8   9    1.47    0.12
  -3   8   9    1.71    0.11
  -3   8   9    1.62    0.14
  -2   8   9   31.62    0.84
  -2   8   9   30.66    0.85
  -2   8   9   31.22    0.83
  -2   8   9   31.10    0.82
  -2   8   9   31.02    0.83
  -1   8   9    6.88    0.23
  -1   8   9    7.04    0.23
  -1   8   9    6.85    0.23
  -1   8   9    6.78    0.24
   0   8   9    2.51    0.13
   0   8   9    2.50    0.12
   0   8   9    2.57    0.13
   1   8   9    2.76    0.13
   1   8   9    2.61    0.13
   1   8   9    2.44    0.16
   2   8   9    3.16    0.14
   3   8   9    9.33    0.30
   4   8   9    7.22    0.25
   5   8   9    1.57    0.12
   5   8   9    1.15    0.10
   6   8   9    9.02    0.30
   6   8   9    9.00    0.29
   7   8   9    0.46    0.08
   7   8   9    0.64    0.09
   8   8   9    0.16    0.07
   8   8   9    0.18    0.08
  -4   9   9    0.15    0.07
  -3   9   9    0.47    0.07
  -2   9   9    1.32    0.10
  -2   9   9    1.39    0.10
  -1   9   9    5.06    0.24
  -1   9   9    5.74    0.20
   0   9   9    3.22    0.15
   0   9   9    3.06    0.14
   1   9   9    0.89    0.08
   2   9   9    2.37    0.12
   3   9   9    3.77    0.16
   4   9   9    0.02    0.05
   5   9   9    5.39    0.21
   5   9   9    5.50    0.19
   6   9   9    5.80    0.21
   6   9   9    5.86    0.23
   7   9   9    4.82    0.20
   7   9   9    4.21    0.20
  -3  10   9    0.58    0.09
  -2  10   9   16.37    0.48
  -1  10   9    4.34    0.18
   0  10   9    0.09    0.06
   1  10   9    0.54    0.08
   2  10   9    1.03    0.09
   3  10   9    3.30    0.16
   4  10   9    6.83    0.25
   5  10   9   -0.04    0.06
   6  10   9    1.47    0.11
   6  10   9    0.91    0.10
   0  11   9    6.36    0.25
   1  11   9   -0.05    0.06
   2  11   9   18.92    0.56
   3  11   9    0.59    0.09
   4  11   9    0.19    0.07
   3   6 -10    0.27    0.10
  -3  -6  10    0.12    0.09
   2   6 -10    0.45    0.11
  -2  -6  10    0.43    0.10
   1   6 -10    1.89    0.14
   1   6 -10    1.96    0.16
  -1  -6  10    1.70    0.15
   0   6 -10    6.31    0.28
   0   6 -10    5.71    0.24
   0  -6  10    6.29    0.27
  -1   6 -10   14.79    0.48
  -1   6 -10   16.11    0.50
   1  -6  10   15.43    0.50
  -5  -5  10    6.25    0.25
  -5  -5  10    6.39    0.28
   4   5 -10   10.32    0.37
  -4  -5  10    9.85    0.34
  -4  -5  10   10.26    0.36
   3   5 -10    4.21    0.22
  -3  -5  10    4.08    0.21
  -3  -5  10    3.74    0.19
   2   5 -10    5.60    0.25
  -2  -5  10    5.20    0.24
   1   5 -10    2.63    0.16
   1   5 -10    3.24    0.19
  -1  -5  10    3.20    0.19
   0   5 -10    2.86    0.17
   0   5 -10    3.38    0.19
   0  -5  10    3.45    0.19
  -1   5 -10    0.73    0.11
  -1   5 -10    0.76    0.10
   1  -5  10    0.76    0.10
  -2   5 -10    3.08    0.17
  -2   5 -10    2.87    0.19
   2  -5  10    3.22    0.19
  -3   5 -10    3.98    0.22
  -3   5 -10    4.39    0.21
   3  -5  10    4.16    0.22
  -6  -4  10    0.47    0.09
  -6  -4  10    0.30    0.09
  -5  -4  10   17.41    0.53
  -5  -4  10   16.62    0.50
  -4  -4  10    7.51    0.27
  -4  -4  10    7.19    0.28
   3   4 -10    1.39    0.13
  -3  -4  10    1.56    0.13
  -3  -4  10    1.31    0.11
   2   4 -10   10.19    0.36
  -2  -4  10   10.89    0.34
  -2  -4  10   10.66    0.36
   1   4 -10    0.00    0.07
   1   4 -10   -0.04    0.06
  -1  -4  10   -0.05    0.07
  -1  -4  10    0.07    0.07
   0   4 -10    1.66    0.12
   0   4 -10    1.89    0.14
   0  -4  10    1.43    0.13
   0  -4  10    1.87    0.15
  -1   4 -10   11.45    0.36
  -1   4 -10   12.10    0.38
   1  -4  10   11.21    0.40
   1  -4  10   11.95    0.38
  -2   4 -10    5.15    0.22
  -2   4 -10    5.87    0.24
   2  -4  10    5.21    0.25
   2  -4  10    5.95    0.24
  -3   4 -10    4.88    0.21
  -3   4 -10    5.31    0.23
   3  -4  10    4.46    0.24
   3  -4  10    5.34    0.23
  -4   4 -10    7.27    0.28
  -4   4 -10    6.58    0.26
   4  -4  10    7.10    0.28
   4  -4  10    6.44    0.30
  -5   4 -10   -0.01    0.08
  -5   4 -10    0.08    0.09
   5  -4  10   -0.03    0.08
   5  -4  10   -0.04    0.09
  -7  -3  10    2.33    0.16
  -7  -3  10    2.35    0.17
  -6  -3  10    6.21    0.24
  -6  -3  10    5.90    0.26
  -6  -3  10    6.38    0.25
  -5  -3  10    4.25    0.20
  -5  -3  10    4.27    0.21
  -5  -3  10    4.13    0.19
  -4  -3  10    0.64    0.08
  -4  -3  10    0.51    0.09
  -4  -3  10    0.71    0.09
  -3  -3  10   34.87    1.00
  -3  -3  10   36.79    0.99
  -3  -3  10   37.83    0.97
   2   3 -10    8.49    0.30
  -2  -3  10    8.84    0.30
  -2  -3  10    9.34    0.28
  -2  -3  10    8.49    0.31
   1   3 -10    0.04    0.05
   1   3 -10    0.02    0.06
  -1  -3  10    0.06    0.06
  -1  -3  10   -0.01    0.06
   0   3 -10   16.54    0.48
   0   3 -10   17.10    0.50
   0  -3  10   16.29    0.52
   0  -3  10   17.79    0.50
  -1   3 -10    0.55    0.09
  -1   3 -10    0.62    0.08
   1  -3  10    0.77    0.09
   1  -3  10    0.76    0.11
  -2   3 -10    0.03    0.06
  -2   3 -10    0.07    0.06
   2  -3  10    0.09    0.06
   2  -3  10    0.07    0.08
  -3   3 -10    1.68    0.14
  -3   3 -10    1.70    0.12
   3  -3  10    1.64    0.16
   3  -3  10    1.92    0.14
  -4   3 -10    0.99    0.10
  -4   3 -10    1.03    0.11
   4  -3  10    0.97    0.11
   4  -3  10    0.89    0.13
  -5   3 -10    0.00    0.07
  -5   3 -10   -0.01    0.07
   5  -3  10    0.04    0.07
   5  -3  10    0.01    0.09
  -6   3 -10    2.30    0.16
  -6   3 -10    2.39    0.18
   6  -3  10    1.72    0.18
   6  -3  10    2.24    0.17
  -8  -2  10    0.24    0.08
  -8  -2  10    0.27    0.10
  -7  -2  10    7.26    0.29
  -7  -2  10    7.06    0.27
  -7  -2  10    7.04    0.27
  -6  -2  10    6.25    0.26
  -6  -2  10    5.96    0.24
  -6  -2  10    6.67    0.25
  -5  -2  10    0.11    0.06
  -5  -2  10    0.13    0.06
  -5  -2  10    0.20    0.08
  -4  -2  10    7.61    0.27
  -4  -2  10    7.36    0.28
  -4  -2  10    7.55    0.25
  -3  -2  10   14.42    0.42
  -3  -2  10   15.01    0.44
  -3  -2  10   14.31    0.46
   2   2 -10    0.75    0.11
  -2  -2  10    0.71    0.09
  -2  -2  10    0.71    0.08
   1   2 -10    7.23    0.26
   1   2 -10    7.56    0.24
  -1  -2  10    7.58    0.26
  -1  -2  10    7.18    0.28
   0   2 -10    0.80    0.09
   0   2 -10    0.72    0.08
   0  -2  10    0.82    0.10
   0  -2  10    0.81    0.08
  -1   2 -10   17.60    0.51
  -1   2 -10   17.83    0.52
   1  -2  10   17.23    0.54
   1  -2  10   18.79    0.52
  -2   2 -10    2.52    0.15
  -2   2 -10    2.55    0.14
   2  -2  10    2.87    0.15
   2  -2  10    2.59    0.13
   2  -2  10    2.79    0.17
  -3   2 -10    0.10    0.06
  -3   2 -10    0.03    0.06
   3  -2  10    0.09    0.06
   3  -2  10    0.13    0.08
  -4   2 -10    0.01    0.07
  -4   2 -10    0.08    0.06
   4  -2  10    0.06    0.08
   4  -2  10   -0.10    0.05
  -5   2 -10    7.79    0.28
  -5   2 -10    8.51    0.30
   5  -2  10    8.45    0.30
   5  -2  10    7.71    0.33
  -6   2 -10    0.00    0.08
  -6   2 -10    0.08    0.06
   6  -2  10   -0.02    0.07
   6  -2  10    0.02    0.09
  -7   2 -10    4.63    0.21
  -7   2 -10    4.29    0.22
   7  -2  10    4.10    0.26
   7  -2  10    4.56    0.23
  -8  -1  10    9.97    0.34
  -8  -1  10   10.03    0.34
  -7  -1  10    8.10    0.28
  -7  -1  10    8.16    0.29
  -7  -1  10    7.98    0.32
  -6  -1  10    1.49    0.14
  -6  -1  10    1.43    0.12
  -6  -1  10    1.52    0.11
  -5  -1  10    1.20    0.11
  -5  -1  10    1.43    0.11
  -5  -1  10    1.35    0.11
  -4  -1  10    0.21    0.06
  -4  -1  10    0.25    0.07
  -4  -1  10    0.26    0.06
  -3  -1  10    0.07    0.05
  -3  -1  10    0.04    0.06
  -3  -1  10    0.04    0.05
  -2  -1  10    4.68    0.18
  -2  -1  10    4.69    0.21
   1   1 -10   18.61    0.52
  -1  -1  10   19.32    0.53
  -1  -1  10   18.70    0.56
   0   1 -10    1.47    0.10
   0   1 -10    1.40    0.11
   0  -1  10    1.19    0.11
   0  -1  10    1.37    0.10
  -1   1 -10    0.28    0.06
  -1   1 -10    0.35    0.07
   1  -1  10    0.21    0.05
   1  -1  10    0.28    0.07
  -2   1 -10   -0.03    0.05
  -2   1 -10   -0.02    0.05
   2  -1  10    0.10    0.05
   2  -1  10    0.05    0.06
   2  -1  10    0.03    0.05
  -3   1 -10    4.10    0.18
  -3   1 -10    4.23    0.17
   3  -1  10    3.80    0.20
   3  -1  10    4.27    0.18
   3  -1  10    4.05    0.16
  -4   1 -10    0.53    0.08
  -4   1 -10    0.58    0.08
   4  -1  10    0.49    0.08
   4  -1  10    0.60    0.10
   4  -1  10    0.57    0.07
  -5   1 -10    3.85    0.18
  -5   1 -10    3.54    0.17
   5  -1  10    3.70    0.18
   5  -1  10    3.36    0.21
  -6   1 -10   16.00    0.48
  -6   1 -10   16.03    0.48
   6  -1  10   14.94    0.53
   6  -1  10   16.73    0.49
  -7   1 -10    0.53    0.09
  -7   1 -10    0.86    0.11
   7  -1  10    0.70    0.11
   7  -1  10    0.65    0.13
  -8   0  10    1.05    0.10
  -8   0  10    1.34    0.11
  -7   0  10    6.04    0.23
  -7   0  10    6.52    0.24
  -6   0  10    0.27    0.08
  -6   0  10    0.17    0.06
  -6   0  10    0.21    0.06
  -5   0  10    0.14    0.05
  -5   0  10    0.12    0.06
  -5   0  10    0.16    0.05
  -4   0  10    0.56    0.08
  -4   0  10    0.61    0.07
  -4   0  10    0.60    0.07
  -3   0  10    0.37    0.06
  -3   0  10    0.35    0.05
  -3   0  10    0.39    0.07
  -2   0  10    0.09    0.06
  -2   0  10    0.12    0.04
   1   0 -10    0.24    0.04
  -1   0  10    0.21    0.06
  -1   0  10    0.21    0.05
   0   0 -10    3.21    0.13
   0   0  10    3.16    0.14
   0   0  10    3.09    0.16
  -1   0 -10    1.95    0.11
  -1   0 -10    1.93    0.11
   1   0  10    1.96    0.14
   1   0  10    2.07    0.11
  -2   0 -10    7.81    0.25
  -2   0 -10    7.28    0.25
   2   0  10    7.30    0.25
   2   0  10    7.41    0.24
   2   0  10    7.54    0.28
  -3   0 -10   19.54    0.54
  -3   0 -10   19.37    0.54
   3   0  10   18.65    0.58
   3   0  10   19.15    0.54
   3   0  10   19.28    0.53
  -4   0 -10    4.32    0.18
  -4   0 -10    4.16    0.18
   4   0  10    4.34    0.22
   4   0  10    4.33    0.18
   4   0  10    4.40    0.17
  -5   0 -10    5.10    0.21
  -5   0 -10    5.78    0.22
   5   0  10    5.43    0.25
   5   0  10    5.60    0.20
   5   0  10    5.46    0.22
  -6   0 -10    2.09    0.15
  -6   0 -10    2.01    0.14
   6   0  10    1.93    0.18
   6   0  10    2.32    0.15
  -7   0 -10   29.48    0.81
  -7   0 -10   28.81    0.80
   7   0  10   30.12    0.82
   7   0  10   27.53    0.86
  -8   0 -10    0.29    0.09
  -8   0 -10    0.29    0.08
   8   0  10    0.24    0.11
  -8   1  10    0.45    0.08
  -8   1  10    0.48    0.07
  -7   1  10    1.87    0.12
  -7   1  10    1.96    0.13
  -6   1  10    3.95    0.16
  -6   1  10    3.70    0.16
  -5   1  10    0.15    0.07
  -5   1  10    0.12    0.04
  -5   1  10    0.11    0.05
  -4   1  10    8.84    0.28
  -4   1  10    9.18    0.32
  -4   1  10    9.09    0.27
  -3   1  10   32.62    0.90
  -3   1  10   32.23    0.85
  -2   1  10   23.37    0.66
  -2   1  10   22.87    0.62
  -1   1  10    0.33    0.05
  -1   1  10    0.30    0.06
   0   1  10    4.18    0.19
   0   1  10    4.33    0.16
  -1  -1 -10    3.09    0.13
   1   1  10    3.19    0.13
   1   1  10    3.06    0.16
  -2  -1 -10    0.47    0.06
   2   1  10    0.53    0.06
   2   1  10    0.40    0.07
   2   1  10    0.55    0.06
  -3  -1 -10   24.44    0.65
  -3  -1 -10   24.17    0.67
   3   1  10   23.79    0.65
   3   1  10   24.36    0.66
   3   1  10   23.29    0.69
  -4  -1 -10    5.64    0.20
  -4  -1 -10    5.75    0.21
   4   1  10    5.58    0.21
   4   1  10    5.52    0.20
   4   1  10    5.70    0.24
  -5  -1 -10    0.00    0.05
  -5  -1 -10   -0.02    0.05
   5   1  10    0.02    0.05
   5   1  10    0.00    0.05
   5   1  10    0.06    0.07
  -6  -1 -10   16.21    0.48
  -6  -1 -10   16.52    0.47
   6   1  10   15.34    0.52
   6   1  10   16.01    0.47
   6   1  10   16.80    0.49
  -7  -1 -10    4.20    0.19
  -7  -1 -10    4.22    0.20
   7   1  10    4.15    0.24
   7   1  10    4.38    0.19
  -8  -1 -10    4.49    0.22
   8   1  10    4.60    0.22
   8   1  10    3.97    0.24
  -8   2  10    0.48    0.08
  -8   2  10    0.48    0.07
  -7   2  10    7.40    0.26
  -7   2  10    7.42    0.24
  -6   2  10    3.79    0.15
  -6   2  10    3.88    0.16
  -5   2  10   20.16    0.56
  -5   2  10   20.23    0.56
  -5   2  10   21.38    0.62
  -4   2  10    9.46    0.28
  -4   2  10    9.71    0.33
  -4   2  10    9.56    0.28
  -3   2  10   17.54    0.52
  -3   2  10   17.18    0.47
  -2   2  10    0.17    0.04
  -2   2  10    0.24    0.06
  -1   2  10   11.27    0.32
  -1   2  10   11.46    0.37
   0   2  10    9.86    0.29
   0   2  10    9.89    0.33
   1   2  10    0.08    0.04
   1   2  10    0.10    0.06
   1   2  10    0.08    0.04
   2   2  10   40.49    1.07
   2   2  10   40.84    1.06
   2   2  10   41.30    1.11
   3   2  10    9.43    0.29
   3   2  10    9.82    0.29
   3   2  10    9.10    0.32
   4   2  10    0.02    0.04
   4   2  10    0.01    0.04
   4   2  10   -0.05    0.05
   5   2  10    2.57    0.17
   5   2  10    2.69    0.13
   5   2  10    2.75    0.14
   6   2  10    2.28    0.13
   6   2  10    2.18    0.17
   6   2  10    2.52    0.14
   6   2  10    2.31    0.13
   7   2  10   -0.02    0.08
   7   2  10    0.00    0.06
   8   2  10    8.71    0.30
   8   2  10    8.38    0.31
   8   2  10    8.18    0.35
   9   2  10   11.98    0.39
   9   2  10   11.03    0.44
   9   2  10   10.92    0.37
  -8   3  10    0.99    0.08
  -8   3  10    0.82    0.09
  -7   3  10   11.18    0.35
  -6   3  10    4.02    0.16
  -5   3  10    1.77    0.10
  -4   3  10    0.38    0.05
  -4   3  10    0.39    0.07
  -3   3  10    2.88    0.11
  -3   3  10    2.87    0.15
  -2   3  10    0.05    0.05
  -1   3  10   63.99    1.67
   0   3  10   12.87    0.40
   0   3  10   13.03    0.36
   1   3  10   23.75    0.63
   1   3  10   23.85    0.67
   1   3  10   23.70    0.64
   2   3  10    9.30    0.31
   2   3  10    8.96    0.28
   2   3  10    9.37    0.27
   3   3  10   32.62    0.89
   3   3  10   31.75    0.85
   3   3  10   31.67    0.84
   4   3  10    2.51    0.12
   4   3  10    2.37    0.15
   4   3  10    2.32    0.12
   5   3  10   11.09    0.35
   5   3  10   11.27    0.35
   5   3  10   11.85    0.35
   5   3  10   11.14    0.39
   6   3  10    0.51    0.07
   6   3  10    0.35    0.09
   6   3  10    0.52    0.07
   7   3  10    2.94    0.16
   7   3  10    2.84    0.19
   7   3  10    2.92    0.16
   8   3  10    3.94    0.23
   8   3  10    3.99    0.19
   8   3  10    3.70    0.19
   9   3  10    1.26    0.13
   9   3  10    1.15    0.15
   9   3  10    1.16    0.12
  -7   4  10    0.09    0.06
  -6   4  10   14.93    0.43
  -5   4  10   27.12    0.73
  -4   4  10    0.31    0.07
  -4   4  10    0.27    0.05
  -3   4  10    4.58    0.20
  -3   4  10    4.31    0.15
  -2   4  10   19.25    0.56
  -1   4  10    3.51    0.16
   0   4  10   11.29    0.36
   1   4  10    8.23    0.26
   1   4  10    8.33    0.29
   1   4  10    8.56    0.24
   2   4  10    2.54    0.14
   2   4  10    2.38    0.11
   2   4  10    2.20    0.10
   3   4  10    7.40    0.27
   3   4  10    7.34    0.24
   3   4  10    7.19    0.23
   4   4  10   17.13    0.53
   4   4  10   17.62    0.49
   4   4  10   17.52    0.50
   5   4  10    1.37    0.13
   5   4  10    1.51    0.11
   5   4  10    1.48    0.11
   5   4  10    1.44    0.11
   6   4  10    3.95    0.20
   6   4  10    4.08    0.17
   6   4  10    3.82    0.17
   7   4  10   13.28    0.40
   7   4  10   11.98    0.43
   7   4  10   12.54    0.39
   8   4  10    5.11    0.22
   8   4  10    5.07    0.22
   8   4  10    4.70    0.24
   9   4  10    0.24    0.10
   9   4  10    0.28    0.09
   9   4  10    0.24    0.08
  -7   5  10    0.41    0.07
  -6   5  10    4.35    0.18
  -5   5  10    2.02    0.11
  -4   5  10    0.08    0.05
  -4   5  10    0.05    0.04
  -3   5  10    2.75    0.15
  -2   5  10    7.94    0.28
  -1   5  10   34.94    0.95
   0   5  10    0.95    0.08
   0   5  10    0.92    0.09
   1   5  10    3.92    0.17
   1   5  10    3.89    0.15
   2   5  10    0.29    0.06
   2   5  10    0.40    0.06
   2   5  10    0.29    0.05
   3   5  10    5.92    0.19
   3   5  10    5.55    0.20
   3   5  10    5.63    0.21
   3   5  10    5.64    0.23
   4   5  10    1.77    0.10
   4   5  10    1.82    0.11
   4   5  10    1.76    0.13
   4   5  10    1.84    0.12
   5   5  10   54.69    1.40
   5   5  10   53.98    1.45
   5   5  10   54.25    1.42
   6   5  10    1.56    0.14
   6   5  10    1.43    0.11
   6   5  10    1.49    0.11
   7   5  10    1.31    0.11
   7   5  10    1.19    0.13
   7   5  10    1.34    0.11
   8   5  10    2.12    0.17
   8   5  10    2.15    0.15
   8   5  10    1.82    0.15
   9   5  10    0.22    0.10
   9   5  10    0.31    0.09
   9   5  10    0.41    0.09
  -6   6  10    1.84    0.12
  -5   6  10    7.57    0.25
  -4   6  10   17.11    0.47
  -4   6  10   16.11    0.51
  -3   6  10    1.13    0.08
  -3   6  10    1.13    0.11
  -3   6  10    1.20    0.08
  -2   6  10   10.83    0.36
  -2   6  10   11.06    0.33
  -1   6  10   12.17    0.36
  -1   6  10   12.30    0.36
  -1   6  10   12.01    0.38
   0   6  10    0.91    0.09
   0   6  10    0.79    0.07
   0   6  10    0.76    0.07
   1   6  10    0.77    0.07
   1   6  10    0.88    0.08
   1   6  10    0.88    0.09
   2   6  10    0.47    0.06
   2   6  10    0.49    0.08
   2   6  10    0.54    0.07
   3   6  10    5.05    0.21
   3   6  10    5.23    0.17
   3   6  10    5.17    0.21
   3   6  10    5.09    0.19
   4   6  10   15.99    0.49
   4   6  10   15.96    0.47
   4   6  10   16.79    0.45
   5   6  10    0.29    0.07
   5   6  10    0.38    0.06
   5   6  10    0.29    0.06
   6   6  10    0.30    0.08
   6   6  10    0.26    0.07
   6   6  10    0.20    0.06
   7   6  10    3.00    0.16
   7   6  10    2.61    0.15
   7   6  10    2.75    0.17
   8   6  10    0.15    0.07
   8   6  10    0.09    0.07
   8   6  10    0.10    0.08
  -6   7  10    0.06    0.06
  -5   7  10    0.99    0.09
  -4   7  10    2.46    0.12
  -4   7  10    1.99    0.14
  -3   7  10    4.90    0.21
  -3   7  10    4.99    0.18
  -2   7  10    2.24    0.13
  -2   7  10    2.03    0.11
  -2   7  10    1.96    0.11
  -1   7  10   10.25    0.32
  -1   7  10   10.30    0.32
  -1   7  10   10.64    0.34
   0   7  10   26.81    0.76
   0   7  10   27.36    0.73
   0   7  10   27.59    0.74
   1   7  10   12.36    0.37
   1   7  10   13.30    0.41
   1   7  10   12.82    0.40
   2   7  10   27.95    0.78
   2   7  10   28.64    0.76
   3   7  10    1.13    0.11
   3   7  10    0.79    0.08
   4   7  10    9.13    0.30
   4   7  10    9.15    0.27
   4   7  10    9.05    0.31
   5   7  10    2.86    0.15
   5   7  10    2.72    0.13
   5   7  10    2.61    0.16
   6   7  10    1.52    0.14
   6   7  10    1.41    0.11
   6   7  10    1.71    0.12
   7   7  10   10.96    0.37
   7   7  10   11.54    0.36
   8   7  10    9.68    0.34
   8   7  10   10.23    0.34
  -5   8  10   24.29    0.68
  -4   8  10    2.60    0.14
  -4   8  10    2.51    0.16
  -3   8  10    1.82    0.11
  -3   8  10    1.98    0.13
  -3   8  10    1.89    0.12
  -2   8  10    0.10    0.05
  -2   8  10    0.07    0.05
  -2   8  10    0.04    0.04
  -1   8  10    2.60    0.12
  -1   8  10    2.56    0.14
   0   8  10    2.37    0.12
   0   8  10    2.45    0.14
   1   8  10   46.66    1.22
   1   8  10   46.38    1.23
   2   8  10    4.96    0.22
   2   8  10    5.37    0.20
   3   8  10    3.13    0.15
   4   8  10    5.58    0.21
   5   8  10    3.47    0.15
   5   8  10    3.26    0.16
   6   8  10    1.33    0.12
   6   8  10    1.41    0.11
   7   8  10    5.73    0.24
   7   8  10    6.27    0.23
  -1   9  10    0.78    0.08
  -1   9  10    0.99    0.09
   0   9  10   20.46    0.57
   1   9  10   14.64    0.43
   2   9  10    2.47    0.13
   3   9  10    0.21    0.06
   4   9  10   11.39    0.36
   5   9  10    0.58    0.08
   6   9  10   12.54    0.38
   6   9  10   12.59    0.40
   7   9  10    0.11    0.07
  -1  10  10    1.07    0.10
   0  10  10    0.22    0.06
   1  10  10    0.24    0.06
   1  10  10    0.31    0.07
   2  10  10    0.04    0.05
   3  10  10   18.44    0.53
   4  10  10    0.29    0.07
   5  10  10    6.33    0.25
  -3  -5  11    1.08    0.13
   2   5 -11    0.30    0.10
  -2  -5  11    0.12    0.09
   1   5 -11    4.85    0.25
  -1  -5  11    5.77    0.26
   0   5 -11    0.54    0.12
   0   5 -11    0.44    0.09
   0  -5  11    0.63    0.11
  -1   5 -11    0.00    0.09
  -1   5 -11    0.00    0.07
   1  -5  11   -0.04    0.09
  -5  -4  11    5.61    0.26
  -5  -4  11    5.84    0.24
  -4  -4  11    4.50    0.23
  -3  -4  11    2.41    0.17
  -2  -4  11    0.54    0.09
   1   4 -11    2.03    0.17
  -1  -4  11    1.84    0.14
   0   4 -11    1.90    0.13
   0   4 -11    1.94    0.16
   0  -4  11    1.88    0.15
   0  -4  11    1.78    0.17
  -1   4 -11    1.66    0.13
  -1   4 -11    2.00    0.16
   1  -4  11    1.84    0.17
   1  -4  11    2.17    0.16
  -2   4 -11    6.51    0.25
  -2   4 -11    6.65    0.27
   2  -4  11    6.78    0.27
   2  -4  11    6.11    0.29
  -3   4 -11    0.87    0.11
  -3   4 -11    1.05    0.13
   3  -4  11    0.83    0.11
   3  -4  11    0.88    0.13
  -6  -3  11    0.03    0.07
  -6  -3  11    0.18    0.08
  -5  -3  11    5.14    0.23
  -5  -3  11    5.25    0.21
  -5  -3  11    4.81    0.27
  -4  -3  11    2.95    0.22
  -4  -3  11    2.42    0.18
  -4  -3  11    2.55    0.16
  -3  -3  11    0.14    0.07
  -3  -3  11    0.15    0.08
  -2  -3  11    0.91    0.10
  -2  -3  11    0.83    0.11
   1   3 -11    3.00    0.16
  -1  -3  11    3.18    0.19
  -1  -3  11    3.72    0.18
   0   3 -11    8.79    0.31
   0   3 -11    7.94    0.28
   0  -3  11    8.57    0.32
   0  -3  11    9.28    0.31
  -1   3 -11    0.03    0.06
  -1   3 -11    0.10    0.07
   1  -3  11   -0.01    0.07
   1  -3  11    0.03    0.07
  -2   3 -11    0.29    0.07
  -2   3 -11    0.46    0.09
   2  -3  11    0.29    0.09
   2  -3  11    0.37    0.08
  -3   3 -11    5.93    0.24
  -3   3 -11    6.58    0.26
   3  -3  11    6.23    0.29
   3  -3  11    6.68    0.26
  -4   3 -11    1.18    0.12
  -4   3 -11    1.22    0.12
   4  -3  11    1.27    0.12
   4  -3  11    1.08    0.14
  -5   3 -11   16.45    0.52
  -5   3 -11   17.02    0.53
   5  -3  11   18.16    0.54
   5  -3  11   16.63    0.58
  -6  -2  11    1.42    0.14
  -6  -2  11    1.56    0.12
  -6  -2  11    1.71    0.14
  -5  -2  11    2.68    0.15
  -5  -2  11    2.71    0.18
  -5  -2  11    2.72    0.16
  -4  -2  11    0.06    0.07
  -4  -2  11    0.04    0.06
  -4  -2  11    0.03    0.07
  -3  -2  11   -0.03    0.06
  -3  -2  11    0.01    0.07
  -2  -2  11    9.86    0.35
  -2  -2  11   10.47    0.34
   1   2 -11   19.23    0.56
  -1  -2  11   19.84    0.60
  -1  -2  11   21.37    0.58
   0   2 -11   11.83    0.37
   0  -2  11   11.92    0.41
   0  -2  11   12.47    0.38
  -1   2 -11    2.78    0.16
  -1   2 -11    2.65    0.15
   1  -2  11    2.55    0.17
   1  -2  11    2.87    0.13
   1  -2  11    2.94    0.16
  -2   2 -11    2.13    0.14
  -2   2 -11    2.00    0.13
   2  -2  11    1.97    0.16
   2  -2  11    2.13    0.14
  -3   2 -11    0.06    0.06
  -3   2 -11   -0.03    0.07
   3  -2  11    0.06    0.09
   3  -2  11    0.07    0.06
  -4   2 -11    2.77    0.17
  -4   2 -11    2.84    0.16
   4  -2  11    2.82    0.20
   4  -2  11    3.19    0.18
  -5   2 -11    0.14    0.07
  -5   2 -11    0.14    0.08
   5  -2  11    0.12    0.09
   5  -2  11    0.09    0.07
  -6   2 -11    2.13    0.16
  -6   2 -11    2.08    0.17
   6  -2  11    1.85    0.18
   6  -2  11    1.77    0.15
  -7  -1  11    0.05    0.08
  -7  -1  11    0.16    0.07
  -7  -1  11    0.06    0.07
  -6  -1  11    0.73    0.09
  -6  -1  11    0.80    0.09
  -6  -1  11    0.80    0.11
  -5  -1  11    0.12    0.06
  -5  -1  11    0.06    0.07
  -5  -1  11    0.07    0.06
  -4  -1  11    3.48    0.16
  -4  -1  11    3.44    0.19
  -4  -1  11    3.81    0.17
  -3  -1  11    9.22    0.30
  -3  -1  11    8.80    0.33
  -2  -1  11    0.30    0.08
  -2  -1  11    0.36    0.06
   1   1 -11    9.71    0.31
  -1  -1  11   10.24    0.35
  -1  -1  11   10.04    0.32
   0   1 -11    0.48    0.07
   0  -1  11    0.53    0.07
   0  -1  11    0.51    0.09
  -1   1 -11    0.41    0.07
   1  -1  11    0.35    0.07
   1  -1  11    0.40    0.09
  -2   1 -11   16.20    0.51
  -2   1 -11   15.63    0.47
   2  -1  11   16.68    0.48
   2  -1  11   15.80    0.51
   2  -1  11   16.33    0.46
  -3   1 -11    3.39    0.17
  -3   1 -11    3.33    0.16
   3  -1  11    3.56    0.17
   3  -1  11    3.25    0.20
   3  -1  11    3.27    0.15
  -4   1 -11    6.01    0.23
  -4   1 -11    6.07    0.24
   4  -1  11    6.48    0.24
   4  -1  11    5.57    0.27
  -5   1 -11    6.44    0.25
  -5   1 -11    6.10    0.24
   5  -1  11    6.33    0.25
   5  -1  11    5.60    0.28
  -6   1 -11    0.80    0.10
  -6   1 -11    0.67    0.10
   6  -1  11    0.82    0.14
   6  -1  11    0.84    0.11
  -7   0  11    0.23    0.07
  -7   0  11    0.19    0.06
  -7   0  11    0.16    0.08
  -6   0  11    0.15    0.06
  -6   0  11    0.13    0.08
  -6   0  11    0.17    0.07
  -5   0  11   16.12    0.51
  -5   0  11   16.20    0.46
  -5   0  11   15.71    0.47
  -4   0  11    1.03    0.09
  -4   0  11    0.78    0.08
  -4   0  11    0.91    0.11
  -3   0  11    0.02    0.04
  -3   0  11   -0.01    0.06
  -2   0  11    3.25    0.18
  -2   0  11    3.31    0.15
   1   0 -11    2.39    0.12
  -1   0  11    2.49    0.16
  -1   0  11    2.52    0.13
   0   0 -11    0.11    0.05
   0   0  11    0.05    0.05
   0   0  11    0.08    0.06
  -1   0 -11   27.23    0.74
   1   0  11   28.15    0.75
   1   0  11   27.33    0.79
  -2   0 -11    0.08    0.05
   2   0  11    0.14    0.05
   2   0  11    0.23    0.08
   2   0  11    0.03    0.05
  -3   0 -11    0.30    0.07
   3   0  11    0.24    0.08
   3   0  11    0.31    0.06
   3   0  11    0.28    0.06
  -4   0 -11    1.86    0.13
   4   0  11    1.71    0.16
   4   0  11    1.95    0.13
   4   0  11    1.98    0.12
  -5   0 -11    7.31    0.26
   5   0  11    7.47    0.27
   5   0  11    6.95    0.31
   5   0  11    6.90    0.25
  -6   0 -11    0.09    0.14
  -6   0 -11    0.05    0.07
   6   0  11    0.10    0.07
   6   0  11    0.01    0.09
  -7   0 -11    1.26    0.12
   7   0  11    1.39    0.13
   7   0  11    1.35    0.16
  -7   1  11    1.36    0.11
  -7   1  11    1.42    0.14
  -7   1  11    1.22    0.10
  -6   1  11    8.08    0.27
  -6   1  11    8.21    0.32
  -6   1  11    8.00    0.27
  -5   1  11    0.15    0.05
  -5   1  11    0.23    0.06
  -5   1  11    0.20    0.07
  -4   1  11   12.28    0.37
  -4   1  11   12.42    0.36
  -4   1  11   12.60    0.41
  -3   1  11    2.43    0.12
  -3   1  11    2.42    0.15
  -2   1  11    0.55    0.08
  -2   1  11    0.63    0.06
  -1   1  11    0.01    0.04
  -1   1  11    0.01    0.06
   0   1  11    0.46    0.06
   0   1  11    0.59    0.09
  -1  -1 -11    0.04    0.05
   1   1  11    0.02    0.04
   1   1  11    0.03    0.04
   1   1  11    0.05    0.06
  -2  -1 -11    2.82    0.14
   2   1  11    2.71    0.13
   2   1  11    2.73    0.17
   2   1  11    2.69    0.13
  -3  -1 -11    0.06    0.05
   3   1  11    0.08    0.07
   3   1  11    0.01    0.05
   3   1  11    0.02    0.05
  -4  -1 -11    0.08    0.06
   4   1  11    0.02    0.05
   4   1  11    0.08    0.05
   4   1  11    0.06    0.07
  -5  -1 -11   20.17    0.57
   5   1  11   19.95    0.56
   5   1  11   20.23    0.57
   5   1  11   18.89    0.62
  -6  -1 -11    0.23    0.07
   6   1  11    0.18    0.06
   6   1  11    0.19    0.07
   6   1  11    0.12    0.09
  -7  -1 -11    0.95    0.10
   7   1  11    0.87    0.13
   7   1  11    1.01    0.11
   8   1  11    3.96    0.26
  -7   2  11    0.95    0.09
  -7   2  11    0.88    0.09
  -6   2  11    5.93    0.26
  -6   2  11    5.81    0.21
  -6   2  11    5.59    0.20
  -5   2  11    5.74    0.20
  -5   2  11    5.61    0.20
  -5   2  11    5.89    0.25
  -4   2  11    0.72    0.07
  -4   2  11    0.83    0.07
  -4   2  11    0.68    0.09
  -3   2  11    0.78    0.10
  -3   2  11    0.76    0.06
  -2   2  11    8.08    0.30
  -2   2  11    8.34    0.25
  -1   2  11    1.25    0.12
  -1   2  11    1.35    0.08
   0   2  11    4.57    0.20
   0   2  11    4.37    0.16
   1   2  11   25.74    0.74
   1   2  11   25.33    0.69
   1   2  11   26.19    0.70
   2   2  11    1.07    0.08
   2   2  11    0.97    0.08
   2   2  11    1.14    0.11
   3   2  11    0.17    0.07
   3   2  11    0.19    0.05
   3   2  11    0.10    0.05
   4   2  11   10.02    0.31
   4   2  11    9.95    0.32
   4   2  11    9.80    0.36
   5   2  11    1.59    0.12
   5   2  11    1.53    0.12
   5   2  11    1.76    0.16
   6   2  11    4.30    0.19
   6   2  11    3.47    0.22
   6   2  11    3.93    0.18
   7   2  11   12.50    0.38
   7   2  11   11.64    0.44
   8   2  11    1.68    0.14
   8   2  11    1.46    0.16
   8   2  11    1.59    0.13
  -7   3  11    1.45    0.11
  -6   3  11    0.09    0.05
  -5   3  11    0.27    0.07
  -5   3  11    0.35    0.06
  -4   3  11    0.04    0.04
  -4   3  11    0.01    0.05
  -3   3  11   21.89    0.64
  -2   3  11    7.53    0.23
  -2   3  11    7.66    0.28
  -1   3  11    6.44    0.20
  -1   3  11    6.05    0.24
   0   3  11   25.21    0.67
   0   3  11   25.77    0.73
   1   3  11    0.24    0.05
   1   3  11    0.31    0.07
   1   3  11    0.30    0.05
   2   3  11   14.70    0.41
   2   3  11   14.55    0.46
   2   3  11   14.50    0.42
   3   3  11    5.08    0.23
   3   3  11    5.41    0.19
   3   3  11    5.44    0.20
   4   3  11    0.95    0.08
   4   3  11    0.86    0.11
   4   3  11    1.01    0.09
   5   3  11   15.02    0.43
   5   3  11   14.25    0.43
   5   3  11   14.18    0.47
   6   3  11    3.57    0.17
   6   3  11    3.30    0.20
   7   3  11    4.78    0.21
   7   3  11    4.35    0.20
   7   3  11    4.30    0.24
   8   3  11    4.92    0.22
   8   3  11    5.41    0.23
   8   3  11    4.79    0.26
  -7   4  11    3.26    0.16
  -6   4  11    0.06    0.05
  -5   4  11    9.58    0.35
  -5   4  11    9.71    0.30
  -4   4  11    1.20    0.09
  -4   4  11    1.15    0.12
  -3   4  11    3.99    0.19
  -2   4  11    5.46    0.23
  -1   4  11    7.32    0.27
   0   4  11    4.72    0.18
   0   4  11    4.84    0.21
   1   4  11   41.74    1.13
   1   4  11   40.91    1.09
   1   4  11   42.11    1.07
   2   4  11   18.86    0.54
   2   4  11   19.36    0.52
   2   4  11   19.69    0.58
   3   4  11    4.16    0.16
   3   4  11    4.28    0.20
   3   4  11    4.42    0.17
   4   4  11   16.54    0.48
   4   4  11   16.91    0.52
   5   4  11    0.33    0.08
   5   4  11    0.29    0.06
   6   4  11    1.39    0.14
   6   4  11    1.63    0.12
   6   4  11    1.79    0.13
   7   4  11   12.45    0.39
   7   4  11   12.09    0.43
   7   4  11   11.79    0.38
   8   4  11    1.60    0.13
   8   4  11    1.97    0.15
   8   4  11    1.86    0.18
  -6   5  11   11.04    0.34
  -5   5  11    2.32    0.12
  -5   5  11    2.10    0.16
  -4   5  11    0.24    0.07
  -3   5  11   14.57    0.46
  -2   5  11    5.89    0.24
  -1   5  11   11.31    0.37
   0   5  11    3.52    0.15
   0   5  11    3.87    0.18
   1   5  11   14.42    0.42
   1   5  11   14.68    0.45
   2   5  11    6.27    0.22
   2   5  11    6.31    0.25
   3   5  11   10.55    0.35
   3   5  11    9.95    0.32
   4   5  11   10.96    0.38
   4   5  11   10.87    0.34
   4   5  11   11.23    0.33
   5   5  11    0.28    0.08
   5   5  11    0.28    0.06
   5   5  11    0.29    0.06
   6   5  11   12.74    0.41
   6   5  11   13.09    0.44
   6   5  11   13.96    0.41
   7   5  11    4.77    0.20
   7   5  11    4.39    0.23
   7   5  11    4.83    0.21
   8   5  11    0.19    0.08
   8   5  11    0.30    0.10
   8   5  11    0.26    0.08
  -6   6  11   19.74    0.56
  -5   6  11    1.68    0.11
  -5   6  11    1.72    0.14
  -4   6  11    8.64    0.32
  -3   6  11   35.79    0.99
  -3   6  11   35.74    0.95
  -2   6  11    0.05    0.04
  -2   6  11    0.02    0.05
  -1   6  11    2.65    0.15
  -1   6  11    2.82    0.13
   0   6  11    4.44    0.19
   0   6  11    4.24    0.17
   1   6  11    0.13    0.05
   1   6  11    0.04    0.05
   2   6  11    0.08    0.06
   2   6  11    0.03    0.04
   3   6  11   30.83    0.88
   3   6  11   31.31    0.85
   3   6  11   32.78    0.83
   4   6  11    0.75    0.08
   4   6  11    0.45    0.06
   4   6  11    0.67    0.10
   5   6  11    0.30    0.08
   5   6  11    0.32    0.07
   5   6  11    0.44    0.07
   6   6  11    2.06    0.16
   6   6  11    2.43    0.14
   6   6  11    2.00    0.14
   7   6  11    5.41    0.23
   7   6  11    5.77    0.23
   7   6  11    5.17    0.25
   8   6  11    0.41    0.09
   8   6  11    0.44    0.09
   8   6  11    0.42    0.10
  -5   7  11    0.68    0.10
  -5   7  11    0.70    0.10
  -4   7  11   22.60    0.67
  -3   7  11    0.13    0.06
  -2   7  11   11.62    0.38
  -2   7  11   11.42    0.35
  -1   7  11    8.98    0.31
  -1   7  11    8.88    0.28
   0   7  11    1.24    0.11
   0   7  11    1.10    0.09
   1   7  11    0.64    0.08
   1   7  11    0.54    0.08
   2   7  11    1.20    0.11
   2   7  11    1.29    0.10
   3   7  11    0.10    0.06
   3   7  11    0.06    0.05
   4   7  11    0.11    0.07
   4   7  11    0.05    0.04
   4   7  11    0.05    0.05
   5   7  11    0.14    0.07
   5   7  11    0.02    0.06
   5   7  11    0.10    0.05
   6   7  11    0.47    0.09
   6   7  11    0.61    0.08
   6   7  11    0.47    0.08
   7   7  11    2.17    0.14
   7   7  11    2.06    0.23
   7   7  11    1.93    0.15
  -4   8  11    2.71    0.17
  -3   8  11    1.67    0.11
  -3   8  11    1.65    0.13
  -2   8  11    4.28    0.17
  -2   8  11    4.03    0.19
  -1   8  11    6.76    0.26
  -1   8  11    6.74    0.23
   0   8  11    2.00    0.11
   0   8  11    1.88    0.13
   1   8  11    0.20    0.06
   1   8  11    0.21    0.05
   2   8  11    5.71    0.23
   2   8  11    6.14    0.22
   3   8  11    5.67    0.21
   4   8  11    5.09    0.20
   5   8  11    1.40    0.12
   5   8  11    1.27    0.10
   6   8  11   -0.03    0.05
   6   8  11    0.00    0.06
   7   8  11    0.85    0.09
   7   8  11    1.24    0.12
  -1   9  11    5.66    0.21
  -1   9  11    5.50    0.20
   0   9  11    2.49    0.13
   1   9  11    1.83    0.12
   2   9  11    9.38    0.31
   3   9  11    7.39    0.26
   4   9  11    2.77    0.15
   5   9  11    1.69    0.13
   6   9  11    2.93    0.17
   6   9  11    3.28    0.16
   0  10  11    2.38    0.15
   1  10  11    0.38    0.07
   2  10  11    1.27    0.10
   3  10  11    4.42    0.19
   4  10  11    8.30    0.29
  -2  -4  12    1.13    0.13
  -1  -4  12    1.71    0.15
   0   4 -12    3.20    0.18
   0  -4  12    3.49    0.21
  -4  -3  12    5.67    0.25
  -3  -3  12    3.69    0.20
  -3  -3  12    3.69    0.22
  -2  -3  12    1.09    0.13
  -2  -3  12    1.13    0.12
  -1  -3  12   13.46    0.46
  -1  -3  12   14.18    0.44
   0   3 -12    0.03    0.07
   0  -3  12   -0.10    0.08
   0  -3  12    0.05    0.07
  -1   3 -12    0.90    0.10
   1  -3  12    1.07    0.12
   1  -3  12    1.03    0.13
  -2   3 -12    1.62    0.13
   2  -3  12    1.54    0.14
   2  -3  12    1.41    0.15
  -3   3 -12    0.07    0.09
  -3   3 -12    0.03    0.08
   3  -3  12    0.14    0.08
   3  -3  12    0.08    0.10
  -5  -2  12    1.20    0.12
  -5  -2  12    0.92    0.12
  -4  -2  12    0.26    0.07
  -4  -2  12    0.31    0.09
  -3  -2  12    0.66    0.10
  -3  -2  12    0.65    0.09
  -2  -2  12    1.39    0.14
  -2  -2  12    1.49    0.12
  -1  -2  12    0.48    0.10
  -1  -2  12    0.42    0.08
   0   2 -12    1.10    0.10
   0  -2  12    1.23    0.13
   0  -2  12    1.31    0.12
  -1   2 -12   21.52    0.62
   1  -2  12   23.78    0.65
   1  -2  12   21.14    0.67
  -2   2 -12    4.43    0.19
   2  -2  12    3.97    0.23
   2  -2  12    4.92    0.21
  -3   2 -12    0.09    0.07
   3  -2  12    0.07    0.09
   3  -2  12    0.17    0.08
  -4   2 -12    0.12    0.08
   4  -2  12    0.07    0.08
   4  -2  12    0.15    0.10
  -6  -1  12    6.13    0.28
  -6  -1  12    5.46    0.23
  -5  -1  12    5.20    0.21
  -5  -1  12    4.90    0.25
  -4  -1  12    0.79    0.11
  -4  -1  12    0.82    0.09
  -3  -1  12    5.54    0.22
  -3  -1  12    5.37    0.25
  -2  -1  12   14.08    0.43
  -2  -1  12   13.92    0.46
  -1  -1  12   -0.05    0.05
  -1  -1  12    0.01    0.07
   0   1 -12   23.32    0.65
   0  -1  12   24.57    0.67
   0  -1  12   23.10    0.70
  -1   1 -12   21.21    0.61
   1  -1  12   22.31    0.60
   1  -1  12   21.34    0.66
   1  -1  12   22.40    0.63
  -2   1 -12   13.21    0.41
   2  -1  12   13.67    0.42
   2  -1  12   13.52    0.40
   2  -1  12   12.99    0.45
  -3   1 -12    0.91    0.10
   3  -1  12    0.59    0.11
   3  -1  12    1.04    0.10
  -4   1 -12    0.03    0.07
   4  -1  12    0.08    0.09
   4  -1  12    0.08    0.07
  -5   1 -12    5.01    0.23
   5  -1  12    5.04    0.28
   5  -1  12    5.40    0.24
  -6   0  12    1.45    0.14
  -6   0  12    1.57    0.12
  -5   0  12    0.00    0.07
  -5   0  12   -0.01    0.05
  -4   0  12    0.06    0.05
  -4   0  12    0.15    0.07
  -3   0  12    3.06    0.19
  -3   0  12    3.19    0.15
  -2   0  12   11.33    0.34
  -2   0  12   10.73    0.38
  -1   0  12   20.63    0.62
  -1   0  12   20.75    0.58
   0   0 -12    1.16    0.10
   0   0  12    0.86    0.08
   0   0  12    0.89    0.11
  -1   0 -12    7.28    0.25
   1   0  12    7.43    0.26
   1   0  12    6.96    0.24
   1   0  12    7.09    0.29
  -2   0 -12   13.86    0.43
   2   0  12   14.42    0.43
   2   0  12   14.13    0.47
   2   0  12   15.06    0.42
  -3   0 -12   17.60    0.51
   3   0  12   17.32    0.49
   3   0  12   17.85    0.51
   3   0  12   16.41    0.55
  -4   0 -12   22.89    0.65
   4   0  12   23.01    0.71
   4   0  12   23.16    0.64
   4   0  12   23.51    0.66
  -5   0 -12    0.89    0.10
   5   0  12    1.01    0.11
   5   0  12    0.87    0.13
  -6   0 -12    2.89    0.18
   6   0  12    2.92    0.23
   6   0  12    3.20    0.19
  -6   1  12    0.56    0.10
  -6   1  12    0.45    0.07
  -5   1  12    3.02    0.19
  -5   1  12    3.07    0.14
  -4   1  12   12.18    0.36
  -4   1  12   11.69    0.41
  -3   1  12   34.60    0.95
  -3   1  12   32.98    0.90
  -2   1  12    4.42    0.17
  -2   1  12    4.26    0.22
  -1   1  12    4.66    0.18
  -1   1  12    4.76    0.22
   0   1  12    0.57    0.07
   0   1  12    0.62    0.09
   1   1  12    1.23    0.12
   1   1  12    1.50    0.11
   1   1  12    1.49    0.11
  -2  -1 -12   14.39    0.43
   2   1  12   14.85    0.43
   2   1  12   14.57    0.42
   2   1  12   14.10    0.47
  -3  -1 -12   55.44    1.45
   3   1  12   53.57    1.50
   3   1  12   56.59    1.45
   3   1  12   56.89    1.45
  -4  -1 -12   23.85    0.67
   4   1  12   24.46    0.67
   4   1  12   23.16    0.72
   4   1  12   24.83    0.68
  -5  -1 -12    0.87    0.10
   5   1  12    0.77    0.12
   5   1  12    0.70    0.09
   5   1  12    0.66    0.08
  -6  -1 -12    3.01    0.17
   6   1  12    3.24    0.18
   6   1  12    2.95    0.16
   6   1  12    3.06    0.22
   7   1  12    3.42    0.20
   7   1  12    2.93    0.23
  -6   2  12   26.36    0.79
  -6   2  12   26.29    0.72
  -5   2  12   27.69    0.79
  -5   2  12   25.99    0.72
  -4   2  12   17.37    0.55
  -4   2  12   17.43    0.49
  -3   2  12    5.02    0.23
  -3   2  12    4.90    0.18
  -2   2  12    0.32    0.08
  -2   2  12    0.45    0.06
  -1   2  12    1.04    0.11
  -1   2  12    1.06    0.08
   0   2  12   19.38    0.59
   0   2  12   19.79    0.54
   1   2  12    6.60    0.27
   1   2  12    6.83    0.23
   1   2  12    6.68    0.22
   2   2  12    3.00    0.18
   2   2  12    2.87    0.14
   2   2  12    3.07    0.14
   3   2  12    9.80    0.35
   3   2  12    9.69    0.31
   3   2  12    9.47    0.31
   4   2  12    0.77    0.09
   4   2  12    0.87    0.12
   4   2  12    0.87    0.09
   5   2  12    3.39    0.17
   5   2  12    3.52    0.17
   5   2  12    3.38    0.21
   6   2  12    9.70    0.39
   6   2  12   10.04    0.33
   6   2  12   10.60    0.35
   7   2  12    1.23    0.15
   7   2  12    1.35    0.12
  -6   3  12    2.74    0.19
  -5   3  12    4.65    0.23
  -4   3  12    7.32    0.29
  -3   3  12    0.02    0.06
  -2   3  12    0.36    0.05
  -2   3  12    0.24    0.07
  -1   3  12   44.28    1.18
  -1   3  12   41.71    1.11
   0   3  12    0.04    0.04
   0   3  12   -0.02    0.06
   1   3  12    0.17    0.05
   1   3  12    0.20    0.04
   1   3  12    0.22    0.07
   2   3  12    1.00    0.08
   2   3  12    0.78    0.10
   2   3  12    0.98    0.09
   3   3  12    6.55    0.23
   3   3  12    6.16    0.27
   3   3  12    6.81    0.23
   4   3  12    0.95    0.09
   4   3  12    1.01    0.09
   4   3  12    1.17    0.13
   5   3  12   24.56    0.69
   5   3  12   25.76    0.69
   5   3  12   23.95    0.74
   6   3  12    1.79    0.17
   6   3  12    1.65    0.13
   7   3  12    4.87    0.21
   7   3  12    4.71    0.26
   7   3  12    4.43    0.21
  -6   4  12    3.06    0.20
  -5   4  12    4.01    0.21
  -4   4  12   11.60    0.40
  -3   4  12    8.85    0.33
  -2   4  12   18.77    0.57
  -1   4  12    1.33    0.12
   0   4  12   15.03    0.48
   0   4  12   15.46    0.44
   1   4  12    0.05    0.05
   1   4  12    0.10    0.04
   1   4  12    0.01    0.06
   2   4  12    0.14    0.05
   2   4  12    0.35    0.08
   2   4  12    0.15    0.04
   3   4  12    0.04    0.05
   3   4  12    0.05    0.04
   3   4  12   -0.02    0.06
   4   4  12    0.02    0.05
   4   4  12    0.01    0.04
   4   4  12    0.00    0.07
   5   4  12    0.41    0.07
   5   4  12    0.44    0.10
   6   4  12    0.53    0.10
   6   4  12    0.68    0.09
   6   4  12    0.49    0.08
   7   4  12    9.95    0.39
   7   4  12   10.24    0.35
   7   4  12   10.52    0.35
  -5   5  12    2.44    0.17
  -4   5  12    0.15    0.07
  -3   5  12    4.57    0.22
  -2   5  12    0.17    0.06
  -1   5  12   15.30    0.48
   0   5  12    1.55    0.11
   0   5  12    1.42    0.12
   1   5  12    1.45    0.11
   1   5  12    1.60    0.13
   2   5  12    6.94    0.24
   2   5  12    6.92    0.27
   3   5  12    1.83    0.12
   3   5  12    1.55    0.14
   4   5  12   20.48    0.59
   4   5  12   21.95    0.58
   4   5  12   20.08    0.63
   5   5  12   18.05    0.52
   5   5  12   16.56    0.55
   5   5  12   18.30    0.51
   6   5  12    5.35    0.22
   6   5  12    5.31    0.26
   6   5  12    5.92    0.22
   7   5  12    0.33    0.08
   7   5  12    0.33    0.10
   7   5  12    0.38    0.08
  -5   6  12   13.10    0.45
  -4   6  12    1.41    0.14
  -3   6  12    1.46    0.13
  -2   6  12    0.01    0.05
  -1   6  12   16.81    0.52
  -1   6  12   16.58    0.48
   0   6  12    0.08    0.05
   0   6  12    0.04    0.06
   1   6  12   15.01    0.44
   1   6  12   14.65    0.47
   2   6  12    3.25    0.15
   2   6  12    3.30    0.18
   3   6  12   10.65    0.34
   3   6  12   10.44    0.37
   4   6  12    5.76    0.25
   4   6  12    6.00    0.20
   4   6  12    5.43    0.22
   5   6  12    1.70    0.13
   5   6  12    1.76    0.16
   5   6  12    2.10    0.12
   6   6  12    6.82    0.24
   6   6  12    6.26    0.28
   7   6  12    0.83    0.12
   7   6  12    0.83    0.11
   7   6  12    0.95    0.10
  -4   7  12   23.46    0.70
  -3   7  12    2.84    0.17
  -2   7  12    0.65    0.09
  -2   7  12    0.65    0.08
  -1   7  12    3.10    0.17
  -1   7  12    3.07    0.15
   0   7  12    5.13    0.20
   0   7  12    5.46    0.23
   1   7  12    5.12    0.20
   1   7  12    4.96    0.22
   2   7  12   13.65    0.41
   2   7  12   13.41    0.44
   3   7  12    0.41    0.09
   3   7  12    0.38    0.07
   4   7  12    0.11    0.07
   4   7  12    0.10    0.06
   5   7  12   13.11    0.45
   5   7  12   13.41    0.42
   5   7  12   13.99    0.40
   6   7  12   10.30    0.38
   6   7  12   10.29    0.36
   6   7  12   11.39    0.34
  -3   8  12    6.80    0.28
  -3   8  12    6.57    0.24
  -2   8  12    4.24    0.18
  -2   8  12    4.43    0.21
  -1   8  12    5.63    0.21
  -1   8  12    5.75    0.24
   0   8  12    1.12    0.09
   0   8  12    0.94    0.10
   1   8  12   35.51    0.98
   1   8  12   34.95    0.95
   2   8  12    0.71    0.08
   2   8  12    0.74    0.11
   3   8  12    1.50    0.14
   3   8  12    1.30    0.11
   4   8  12    0.21    0.07
   5   8  12    3.60    0.16
   5   8  12    3.45    0.18
   6   8  12    0.02    0.07
  -1   9  12    0.17    0.06
   0   9  12    8.18    0.28
   1   9  12    2.75    0.15
   2   9  12    0.25    0.07
   3   9  12    0.14    0.06
   4   9  12    1.33    0.12
  -3  -2  13    5.64    0.24
  -3  -2  13    5.39    0.27
  -2  -2  13    0.04    0.08
  -2  -2  13    0.04    0.07
  -1  -2  13    3.43    0.19
  -1  -2  13    3.28    0.21
   0  -2  13    4.45    0.24
   0  -2  13    4.58    0.22
  -1   2 -13    3.71    0.19
   1  -2  13    4.39    0.21
   1  -2  13    4.10    0.24
  -2   2 -13   -0.13    0.07
   2  -2  13   -0.06    0.07
[truncated: 16,651 more chars]
