# Supplementary material for: Crystal structure of di­chlorido­bis­(dimethyl N-cyano­dithio­imino­carbonate)zinc
Source: Acta Crystallogr E Crystallogr Commun. 2016 Feb 24;72(Pt 3):417–9. doi: 10.1107/S2056989016002607 (PMC4778821; doi:10.1107/S2056989016002607)
Supplement: Supplementary file 2 [file e-72-00417-Isup2.hkl]

data_I                                                                          
_shelx_title ' mbdm11 in P-1'                                                   
_shelx_refln_list_code          4                                               
_shelx_F_calc_maximum      246.05                                               
_exptl_crystal_F_000       432.00                                               
_reflns_d_resolution_high  0.7429                                               
                                                                                
loop_                                                                           
 _space_group_symop_operation_xyz                                               
 'x, y, z'                                                                      
 '-x, -y, -z'                                                                   
                                                                                
_cell_length_a     8.8574                                                       
_cell_length_b     8.8833                                                       
_cell_length_c    11.2391                                                       
_cell_angle_alpha  73.084                                                       
_cell_angle_beta   87.430                                                       
_cell_angle_gamma  79.980                                                       
                                                                                
_shelx_F_squared_multiplier     1.000                                           
                                                                                
loop_                                                                           
 _refln_index_h                                                                 
 _refln_index_k                                                                 
 _refln_index_l                                                                 
 _refln_F_squared_calc                                                          
 _refln_F_squared_meas                                                          
 _refln_F_squared_sigma                                                         
 _refln_observed_status                                                         
   1   0   0        692.06        694.91         7.66 o                         
   2   0   0       3009.27       3112.82        38.99 o                         
   3   0   0       1844.78       1820.03        27.85 o                         
   4   0   0         74.48         70.75         2.00 o                         
   5   0   0         17.78         18.62         0.98 o                         
   6   0   0       6061.08       6114.08        68.84 o                         
   7   0   0          1.69         -0.71         0.80 o                         
   8   0   0        292.75        282.57         5.42 o                         
   9   0   0         78.03         74.10         3.04 o                         
  10   0   0        238.17        235.12         6.31 o                         
  11   0   0          2.41          1.45         2.50 o                         
 -11   1   0         13.14         11.93         3.41 o                         
 -10   1   0        404.23        405.91         8.70 o                         
  -9   1   0       2139.83       2232.90        34.23 o                         
  -8   1   0        278.78        274.67         5.27 o                         
  -7   1   0       5244.64       5546.26        62.74 o                         
  -6   1   0        331.32        314.86         4.53 o                         
  -5   1   0       1482.23       1506.44        16.06 o                         
  -4   1   0       4060.82       4334.50        44.57 o                         
  -3   1   0       8021.92       8304.98        85.77 o                         
  -2   1   0       2192.50       2276.88        34.85 o                         
  -1   1   0      20567.90      20091.37       250.59 o                         
   0   1   0        347.46        331.81         3.94 o                         
   1   1   0       1149.11       1170.71        13.30 o                         
   2   1   0       1480.21       1450.23        13.85 o                         
   3   1   0       5032.22       5318.29        50.26 o                         
   4   1   0       5385.80       5495.25        52.10 o                         
   5   1   0       5119.38       5240.94        49.86 o                         
   6   1   0         14.98         15.20         1.25 o                         
   7   1   0         48.72         38.90         1.92 o                         
   8   1   0        618.18        614.03         9.53 o                         
   9   1   0        506.00        503.85         8.43 o                         
  10   1   0        613.05        607.63         9.98 o                         
  11   1   0        558.70        558.76        14.95 o                         
 -11   2   0         14.45         10.84         3.51 o                         
 -10   2   0        934.40        961.02        20.16 o                         
  -9   2   0        202.12        205.15        13.94 o                         
  -8   2   0       3079.04       3326.35        49.49 o                         
  -7   2   0        240.86        238.61         3.97 o                         
  -6   2   0        297.61        281.50         4.45 o                         
  -5   2   0        854.03        856.57         9.60 o                         
  -4   2   0       6981.92       7166.16        73.28 o                         
  -3   2   0       2665.87       2806.17        36.05 o                         
  -2   2   0       2655.94       2642.43        36.14 o                         
  -1   2   0         69.91         66.87         1.15 o                         
   0   2   0        825.85        715.41         8.31 o                         
   1   2   0        407.73        407.40         4.93 o                         
   2   2   0      60539.70      60235.23       670.85 o                         
   3   2   0        415.71        358.96         4.97 o                         
   4   2   0       1703.79       1774.23        18.64 o                         
   5   2   0        409.72        385.13         4.72 o                         
   6   2   0       1317.82       1282.33        14.00 o                         
   7   2   0        500.01        481.42         6.70 o                         
   8   2   0        185.74        164.54         4.10 o                         
   9   2   0        342.05        327.87         6.27 o                         
  10   2   0          0.76         -1.09         1.76 o                         
  11   2   0        292.30        288.15         7.78 o                         
 -10   3   0        301.80        315.87         9.64 o                         
  -9   3   0        315.71        315.17         8.76 o                         
  -8   3   0        599.43        622.88        13.58 o                         
  -7   3   0        508.37        508.52         9.18 o                         
  -6   3   0          5.36          8.23         1.06 o                         
  -5   3   0       4053.57       4126.90        46.67 o                         
  -4   3   0       4560.41       4672.89        59.10 o                         
  -3   3   0       4189.35       4252.45        53.68 o                         
  -2   3   0        727.89        882.70        11.62 o                         
  -1   3   0        275.06        288.35         3.71 o                         
   0   3   0       1692.91       1744.06        22.31 o                         
   1   3   0       2854.25       2932.61        27.91 o                         
   2   3   0       1828.06       1762.97        20.17 o                         
   3   3   0        326.62        335.11         5.52 o                         
   4   3   0       1435.34       1342.71        26.93 o                         
   5   3   0          4.81          4.92         0.87 o                         
   6   3   0        564.25        552.29         7.37 o                         
   7   3   0         28.82         26.98         1.59 o                         
   8   3   0        375.54        372.97         5.86 o                         
   9   3   0        100.33         87.83         3.39 o                         
  10   3   0       1807.45       1940.76        32.15 o                         
  11   3   0         40.01         33.61         2.86 o                         
 -10   4   0          7.86          1.86         3.26 o                         
  -9   4   0        145.11        145.39         7.44 o                         
  -8   4   0        103.66         95.13         4.82 o                         
  -7   4   0        678.41        699.45        12.04 o                         
  -6   4   0       2249.86       2400.15        36.02 o                         
  -5   4   0        597.84        575.35        12.39 o                         
  -4   4   0       1330.24       1315.07        20.04 o                         
  -3   4   0        353.69        343.42         6.08 o                         
  -2   4   0        326.38        334.98         4.42 o                         
  -1   4   0       1223.10       1225.25        14.24 o                         
   0   4   0        440.08        373.17         4.87 o                         
   1   4   0       2215.78       2178.42        22.73 o                         
   2   4   0        154.90        122.88         2.20 o                         
   3   4   0       2626.80       2474.76        25.80 o                         
   4   4   0       7027.98       7335.43        82.37 o                         
   5   4   0         75.48         73.12         2.09 o                         
   6   4   0        381.07        366.37         6.09 o                         
   7   4   0       1071.30       1063.59        13.36 o                         
   8   4   0         42.08         33.18         2.32 o                         
   9   4   0       2098.08       2201.78        29.59 o                         
  10   4   0          1.64          0.30         1.92 o                         
  11   4   0          3.10          2.44         2.31 o                         
  -9   5   0         40.51         27.47         3.71 o                         
  -8   5   0        763.16        776.41        16.87 o                         
  -7   5   0          0.59          3.10         1.72 o                         
  -6   5   0         67.49         58.63         3.16 o                         
  -5   5   0         92.28         83.61         4.65 o                         
  -4   5   0       1523.86       1491.63        30.37 o                         
  -3   5   0        144.65        145.74         4.06 o                         
  -2   5   0       4111.60       4154.91        46.95 o                         
  -1   5   0          7.86          6.26         0.75 o                         
   0   5   0        957.91        871.54        11.77 o                         
   1   5   0        156.74        148.02         2.52 o                         
   2   5   0       6877.84       7026.56        71.98 o                         
   3   5   0          8.66          3.53         0.79 o                         
   4   5   0         35.05         33.54         1.48 o                         
   5   5   0        991.72        978.27        12.19 o                         
   6   5   0       2009.00       2028.54        24.00 o                         
   7   5   0        161.87        149.37         3.48 o                         
   8   5   0        215.87        208.70         4.57 o                         
   9   5   0          1.79         -1.11         1.57 o                         
  10   5   0         10.52          7.57         2.20 o                         
  11   5   0        252.97        239.61         6.35 o                         
  -8   6   0        349.40        334.76         9.61 o                         
  -7   6   0       1777.51       1948.47        30.17 o                         
  -6   6   0          6.97          9.53         2.09 o                         
  -5   6   0        125.18        114.98         4.82 o                         
  -4   6   0        135.37        143.15         4.82 o                         
  -3   6   0        437.25        408.63         9.92 o                         
  -2   6   0         49.94         50.79         2.25 o                         
  -1   6   0       2716.60       2797.73        41.50 o                         
   0   6   0        326.82        316.81         5.27 o                         
   1   6   0        868.22        876.04        12.08 o                         
   2   6   0       2106.53       2001.46        23.28 o                         
   3   6   0        124.79        120.84         2.37 o                         
   4   6   0        616.49        641.38         7.71 o                         
   5   6   0       2245.85       2261.88        24.24 o                         
   6   6   0       4008.75       4169.63        43.64 o                         
   7   6   0        875.31        880.00        10.48 o                         
   8   6   0        110.75         94.04         3.16 o                         
   9   6   0          0.36         -0.60         1.92 o                         
  10   6   0         33.16         22.74         2.62 o                         
  11   6   0        457.70        476.25        15.65 o                         
  -8   7   0        930.69        972.90        20.81 o                         
  -7   7   0          9.81          5.41         2.32 o                         
  -6   7   0          4.95          3.41         2.79 o                         
  -5   7   0        846.15        898.78        27.89 o                         
  -4   7   0         20.76         15.19         2.79 o                         
  -3   7   0       1272.73       1366.10        28.51 o                         
  -2   7   0       3730.79       3928.44        57.96 o                         
  -1   7   0        413.85        414.61         7.75 o                         
   0   7   0        195.58        182.79         4.52 o                         
   1   7   0        491.43        474.18         9.37 o                         
   2   7   0         11.38          7.86         1.03 o                         
   3   7   0       1020.93       1030.86        12.80 o                         
   4   7   0       3278.98       3377.02        35.54 o                         
   5   7   0        518.50        519.31         6.78 o                         
   6   7   0        325.00        311.48         4.87 o                         
   7   7   0        184.21        175.36         5.22 o                         
   8   7   0         63.44         51.71         3.75 o                         
   9   7   0        142.07        134.77         4.78 o                         
  10   7   0          0.14         -1.04         2.20 o                         
  -6   8   0       1148.45       1215.50        27.27 o                         
  -5   8   0       1204.05       1284.07        25.63 o                         
  -4   8   0        505.95        534.33        12.48 o                         
  -3   8   0        933.84        990.47        20.14 o                         
  -2   8   0        531.94        572.48        12.92 o                         
  -1   8   0        110.12        103.40         3.80 o                         
   0   8   0         83.21         83.77         4.12 o                         
   1   8   0        182.93        164.78         4.95 o                         
   2   8   0       1017.70       1050.66        17.17 o                         
   3   8   0        465.05        462.06         7.58 o                         
   4   8   0         57.81         46.97         2.47 o                         
   5   8   0        110.66         91.22         3.30 o                         
   6   8   0          1.91          2.19         1.65 o                         
   7   8   0         44.69         36.59         2.42 o                         
   8   8   0       1509.65       1556.59        25.40 o                         
   9   8   0         18.76         12.54         3.09 o                         
  -5   9   0         89.10         85.63         5.20 o                         
  -4   9   0         42.87         31.95         3.71 o                         
  -3   9   0        136.01        126.80        10.23 o                         
  -2   9   0        314.49        296.96         8.54 o                         
  -1   9   0        580.89        592.96        10.98 o                         
   0   9   0        486.75        494.80         9.66 o                         
   1   9   0        995.41       1062.01        17.77 o                         
   2   9   0        307.52        303.68         7.03 o                         
   3   9   0         93.84         81.29         8.68 o                         
   4   9   0        136.67        136.22         5.90 o                         
   5   9   0          2.41          0.00         2.38 o                         
   6   9   0         90.67         84.21         3.46 o                         
   7   9   0        431.31        430.75         8.57 o                         
   8   9   0          5.43          4.47         2.62 o                         
  -3  10   0         89.11         64.45         4.59 o                         
  -2  10   0        141.76        132.47         6.34 o                         
  -1  10   0         22.53         19.76         3.26 o                         
   0  10   0       1018.70       1131.74        47.72 o                         
   1  10   0          2.67          3.41         2.63 o                         
   2  10   0        468.93        466.78        11.83 o                         
   3  10   0         44.17         35.08         3.94 o                         
   4  10   0         11.78         11.53         4.34 o                         
   5  10   0         52.42         48.92        12.70 o                         
   6  10   0          2.03          7.13         3.07 o                         
   7  10   0         40.14         39.28         5.03 o                         
  -1  11   0         17.01         15.00         3.71 o                         
   0  11   0         18.42         17.47         5.58 o                         
   1  11   0         67.59         52.78         7.75 o                         
   2  11   0          6.25          9.92         3.51 o                         
   3  11   0         40.96         35.50         4.96 o                         
   4  11   0        948.32       1040.33        53.29 o                         
   5  11   0         93.76         79.43         7.44 o                         
  -4 -11   1         89.84         73.74         7.44 o                         
  -3 -11   1          2.59          0.62         3.51 o                         
  -2 -11   1          2.94          0.50         3.26 o                         
  -1 -11   1        567.71        620.65        15.34 o                         
   0 -11   1        317.66        308.44        10.05 o                         
  -6 -10   1        105.61         94.07        13.94 o                         
  -5 -10   1        160.15        171.00         7.22 o                         
  -4 -10   1        334.27        332.93         9.85 o                         
  -3 -10   1        261.01        267.86         8.76 o                         
  -2 -10   1       1404.20       1531.65        30.45 o                         
  -1 -10   1        189.33        187.82        11.15 o                         
   0 -10   1         35.53         28.46         7.44 o                         
   1 -10   1          3.22          2.17         3.41 o                         
   2 -10   1         57.19         47.04         4.15 o                         
   3 -10   1          1.32         -0.17         3.26 o                         
  -8  -9   1         72.26         48.77         3.73 o                         
  -7  -9   1         12.64          7.39         2.62 o                         
  -6  -9   1        125.27        118.03         4.55 o                         
  -5  -9   1        782.47        788.45        17.30 o                         
  -4  -9   1       1083.44       1093.69        22.56 o                         
  -3  -9   1        177.37        169.65         6.57 o                         
  -2  -9   1        476.90        496.91        14.87 o                         
  -1  -9   1        154.68        149.19         5.01 o                         
   0  -9   1        413.42        419.52         8.82 o                         
   1  -9   1        563.34        589.96        13.80 o                         
   2  -9   1          1.03         -0.31         2.63 o                         
   3  -9   1         43.29         36.46         3.71 o                         
   4  -9   1         31.37         25.42         3.71 o                         
   5  -9   1          5.55          7.56         3.26 o                         
  -9  -8   1        755.67        782.33        22.12 o                         
  -8  -8   1        112.77         96.20         4.17 o                         
  -7  -8   1        189.60        170.93         5.14 o                         
  -6  -8   1        399.09        400.83         6.78 o                         
  -5  -8   1          2.40         -0.58         1.56 o                         
  -4  -8   1          2.80          3.13         1.45 o                         
  -3  -8   1        401.16        384.07         9.38 o                         
  -2  -8   1         13.57          9.63         1.89 o                         
  -1  -8   1          3.24          2.48         1.79 o                         
   0  -8   1       1558.29       1645.99        25.76 o                         
   1  -8   1        122.07        107.32         3.97 o                         
   2  -8   1        327.24        329.68         8.98 o                         
   3  -8   1        166.99        161.88         6.34 o                         
   4  -8   1       1210.14       1303.80        26.07 o                         
   5  -8   1         15.25         14.57         3.07 o                         
   6  -8   1         21.71         16.97         3.26 o                         
 -10  -7   1        240.27        234.87         6.40 o                         
  -9  -7   1         49.49         36.31         2.83 o                         
  -8  -7   1        128.02        108.07         4.14 o                         
  -7  -7   1       1166.76       1183.69        17.04 o                         
  -6  -7   1         57.30         48.25         2.04 o                         
  -5  -7   1        479.04        472.69         6.40 o                         
  -4  -7   1        186.20        181.80         3.43 o                         
  -3  -7   1         14.74         10.01         1.25 o                         
  -2  -7   1        454.93        415.53         5.97 o                         
  -1  -7   1         29.99         25.06         1.76 o                         
   0  -7   1         69.96         64.89         2.97 o                         
   1  -7   1        587.77        579.46        10.25 o                         
   2  -7   1         27.48         20.70         2.00 o                         
   3  -7   1        107.13        110.13         5.03 o                         
   4  -7   1        150.49        148.50         5.70 o                         
   5  -7   1        406.78        381.89        16.11 o                         
   6  -7   1        314.51        302.25        17.97 o                         
   7  -7   1          2.18         -2.32         2.32 o                         
 -10  -6   1         17.40         12.17         2.39 o                         
  -9  -6   1         12.50          8.60         2.14 o                         
  -8  -6   1        613.87        623.36         9.17 o                         
  -7  -6   1        298.79        273.68         5.08 o                         
  -6  -6   1         55.11         45.21         1.85 o                         
  -5  -6   1        642.53        654.53         8.00 o                         
  -4  -6   1        241.10        230.31         3.69 o                         
  -3  -6   1        613.57        592.59         7.20 o                         
  -2  -6   1       1065.05       1064.65        12.96 o                         
  -1  -6   1        408.33        421.26         7.33 o                         
   0  -6   1        102.84         94.67         3.49 o                         
   1  -6   1        619.63        629.24        11.65 o                         
   2  -6   1         14.37         13.18         1.50 o                         
   3  -6   1        546.24        544.01         9.40 o                         
   4  -6   1        174.28        149.39         5.26 o                         
   5  -6   1       1613.25       1761.29        33.30 o                         
   6  -6   1       1122.26       1164.43        23.22 o                         
   7  -6   1        358.74        332.19         9.34 o                         
   8  -6   1        199.78        192.36         6.06 o                         
 -11  -5   1        139.39        117.84         5.43 o                         
 -10  -5   1          3.53          2.87         2.14 o                         
  -9  -5   1        164.92        139.39         3.97 o                         
  -8  -5   1          8.23          4.15         1.53 o                         
  -7  -5   1        155.26        137.27         3.48 o                         
  -6  -5   1        745.62        731.46         8.76 o                         
  -5  -5   1          6.43          5.65         0.92 o                         
  -4  -5   1       1466.63       1434.15        15.60 o                         
  -3  -5   1         70.66         67.21         2.12 o                         
  -2  -5   1       1142.58       1119.50        12.27 o                         
  -1  -5   1        330.42        313.26         4.96 o                         
   0  -5   1       3372.13       3446.12        43.92 o                         
   1  -5   1       3695.44       3793.13        48.10 o                         
   2  -5   1        270.90        251.70         4.56 o                         
   3  -5   1        400.22        404.50         6.50 o                         
   4  -5   1        631.47        670.71        11.67 o                         
   5  -5   1         54.80         61.38         3.51 o                         
   6  -5   1         67.86         55.40         2.86 o                         
   7  -5   1       1337.75       1423.98        22.66 o                         
   8  -5   1         41.38         34.19         2.97 o                         
   9  -5   1        487.02        506.84        12.71 o                         
 -11  -4   1        117.50        109.13         4.41 o                         
 -10  -4   1        175.75        172.60         5.11 o                         
  -9  -4   1        628.11        606.94        16.19 o                         
  -8  -4   1        363.25        356.28         5.86 o                         
  -7  -4   1         42.91         37.48         2.64 o                         
  -6  -4   1        217.80        207.21         3.76 o                         
  -5  -4   1         31.60         27.04         1.21 o                         
  -4  -4   1        391.77        429.66         5.31 o                         
  -3  -4   1       7587.36       7910.40        80.92 o                         
  -2  -4   1       1802.92       1779.30        18.76 o                         
  -1  -4   1         79.72         92.72         1.87 o                         
   0  -4   1      11261.02      11212.20       127.43 o                         
   1  -4   1       1024.33       1033.74        12.19 o                         
   2  -4   1       1843.03       1886.84        19.94 o                         
   3  -4   1       2832.33       2878.39        36.95 o                         
   4  -4   1        315.43        306.22         5.17 o                         
   5  -4   1         61.43         57.88         2.36 o                         
   6  -4   1        949.32        927.42        13.29 o                         
   7  -4   1        288.57        290.14         8.88 o                         
   8  -4   1         30.17         22.33         2.37 o                         
   9  -4   1        317.30        309.86         9.20 o                         
  10  -4   1          3.17          3.55         3.26 o                         
 -11  -3   1        354.29        349.50         7.51 o                         
 -10  -3   1        430.89        415.14         9.41 o                         
  -9  -3   1         65.94         55.86         2.93 o                         
  -8  -3   1         64.91         55.29         2.22 o                         
  -7  -3   1       4418.10       4427.22        50.55 o                         
  -6  -3   1        102.82        104.21         3.36 o                         
  -5  -3   1        324.03        332.53         4.82 o                         
  -4  -3   1       7348.17       7557.88        84.81 o                         
  -3  -3   1        464.96        407.11         4.88 o                         
  -2  -3   1         64.19         39.56         1.11 o                         
  -1  -3   1       6589.58       6558.27        62.00 o                         
   0  -3   1       1193.80       1163.07        13.58 o                         
   1  -3   1       1018.91        985.45        10.54 o                         
   2  -3   1       7119.63       7177.57        73.33 o                         
   3  -3   1       1536.26       1600.29        31.40 o                         
   4  -3   1        660.13        674.35         9.67 o                         
   5  -3   1       1639.73       1687.86        20.00 o                         
   6  -3   1         30.09         24.42         1.29 o                         
   7  -3   1        532.06        504.79         9.18 o                         
   8  -3   1          5.57          6.58         2.00 o                         
   9  -3   1         32.88         26.26         3.51 o                         
  10  -3   1        130.95        126.57         6.57 o                         
 -11  -2   1        403.65        409.93         9.18 o                         
 -10  -2   1        223.95        205.23         9.93 o                         
  -9  -2   1         61.48         51.01         2.70 o                         
  -8  -2   1       3578.04       3717.64        47.95 o                         
  -7  -2   1       2025.60       2041.54        24.00 o                         
  -6  -2   1         11.30         11.22         1.03 o                         
  -5  -2   1       2434.35       2582.95        29.54 o                         
  -4  -2   1        812.32        783.05        10.76 o                         
  -3  -2   1       1039.58       1013.28        11.82 o                         
  -2  -2   1       5121.42       5105.04        48.87 o                         
  -1  -2   1       7524.67       7433.65        70.07 o                         
   0  -2   1        376.61        321.35         4.04 o                         
   1  -2   1       1643.60       1651.53        20.65 o                         
   2  -2   1       6138.10       6316.33       125.67 o                         
   3  -2   1        269.48        250.83         5.68 o                         
   4  -2   1       2886.99       3006.55        31.24 o                         
   5  -2   1          8.03          9.36         1.00 o                         
   6  -2   1       3463.57       3539.97        36.93 o                         
   7  -2   1          2.05          2.47         0.98 o                         
   8  -2   1         10.62         16.35         2.30 o                         
   9  -2   1        106.56         94.43         5.03 o                         
  10  -2   1         75.67         58.67         4.96 o                         
  11  -2   1         77.41         68.43         5.27 o                         
 -11  -1   1        348.80        346.65         8.46 o                         
 -10  -1   1         55.60         39.17         2.97 o                         
  -9  -1   1          3.21          2.51         1.61 o                         
  -8  -1   1        951.83        952.49        13.55 o                         
  -7  -1   1        112.80        108.08         3.10 o                         
  -6  -1   1       1379.05       1458.37        19.44 o                         
  -5  -1   1       8613.75       8733.08        89.14 o                         
  -4  -1   1       2801.46       2800.36        28.97 o                         
  -3  -1   1       5247.75       5312.32        59.42 o                         
  -2  -1   1       6610.62       6629.77        67.63 o                         
  -1  -1   1       1443.54       1422.52        14.11 o                         
   0  -1   1         13.07         16.20         0.95 o                         
   1  -1   1       2539.94       2583.27        57.38 o                         
   2  -1   1       1020.30       1030.70        24.37 o                         
   3  -1   1       1722.28       1725.52        23.73 o                         
   4  -1   1          7.22          4.46         0.68 o                         
   5  -1   1        348.94        340.26         6.10 o                         
   6  -1   1         38.82         35.86         1.36 o                         
   7  -1   1          3.80          4.16         0.98 o                         
   8  -1   1        838.39        861.92        11.02 o                         
   9  -1   1         72.60         54.80         3.09 o                         
  10  -1   1       1155.75       1212.11        30.10 o                         
  11  -1   1        102.34         77.51         5.27 o                         
 -11   0   1         82.42         60.82         3.80 o                         
 -10   0   1        183.57        172.30         5.85 o                         
  -9   0   1        420.03        419.83        10.01 o                         
  -8   0   1         61.12         54.25         3.41 o                         
  -7   0   1         53.68         55.68         2.17 o                         
  -6   0   1       5134.51       5278.67        66.70 o                         
  -5   0   1          7.65          6.24         0.93 o                         
  -4   0   1       1339.59       1370.54        22.27 o                         
  -3   0   1        150.16        179.25         3.71 o                         
  -2   0   1       2189.77       2201.16        22.52 o                         
  -1   0   1        676.02        719.52         6.89 o                         
   0   0   1         73.47         84.16         1.24 o                         
   1   0   1        158.38        158.87         3.12 o                         
   2   0   1        681.55        638.45        15.91 o                         
   3   0   1       1566.64       1498.54        20.80 o                         
   4   0   1        148.07        134.42         3.65 o                         
   5   0   1          7.82          5.41         1.04 o                         
   6   0   1         95.58         79.24         1.89 o                         
   7   0   1       1740.37       1772.88        19.22 o                         
   8   0   1       1353.25       1383.12        16.79 o                         
   9   0   1       1180.89       1216.59        17.19 o                         
  10   0   1        125.41        122.04         6.44 o                         
  11   0   1          8.40          3.92         2.50 o                         
 -11   1   1        533.61        541.27        14.11 o                         
 -10   1   1         48.38         41.55         3.22 o                         
  -9   1   1         16.01         11.15         2.15 o                         
  -8   1   1        140.67        127.68         3.67 o                         
  -7   1   1        191.74        183.30         3.86 o                         
  -6   1   1        265.18        253.85         5.01 o                         
  -5   1   1        834.11        813.11        12.52 o                         
  -4   1   1        187.64        156.06         2.86 o                         
  -3   1   1       2758.06       2986.83        33.53 o                         
  -2   1   1      10668.72      11031.59       123.05 o                         
  -1   1   1        896.83        980.99        24.79 o                         
   0   1   1        196.33        221.85         6.20 o                         
   1   1   1        894.51        911.82        20.64 o                         
   2   1   1      10302.62      10144.53       103.58 o                         
   3   1   1        198.41        159.71         2.00 o                         
   4   1   1        121.71        108.25         2.14 o                         
   5   1   1        172.35        157.37         2.41 o                         
   6   1   1       1388.61       1347.00        16.12 o                         
   7   1   1         10.94         13.17         1.25 o                         
   8   1   1       1226.71       1254.54        17.35 o                         
   9   1   1         40.76         33.52         3.06 o                         
  10   1   1          3.76          1.24         1.92 o                         
  11   1   1         62.21         59.96         5.66 o                         
 -11   2   1         18.12         15.79         3.71 o                         
 -10   2   1         95.36         86.09         6.82 o                         
  -9   2   1        838.69        870.73        14.79 o                         
  -8   2   1          8.50          5.99         1.79 o                         
  -7   2   1        668.40        643.86         8.63 o                         
  -6   2   1        908.12        918.96        11.19 o                         
  -5   2   1       1699.06       1676.63        19.34 o                         
  -4   2   1        927.00        985.71        11.58 o                         
  -3   2   1         49.50         40.64         1.30 o                         
  -2   2   1        546.76        483.99         9.20 o                         
  -1   2   1       5034.80       5241.89        86.66 o                         
   0   2   1       1870.39       1884.38        27.43 o                         
   1   2   1       4980.85       4974.98        53.86 o                         
   2   2   1       5641.43       5569.96        52.50 o                         
   3   2   1        191.31        186.24         2.27 o                         
   4   2   1        975.90        964.14         9.67 o                         
   5   2   1       4109.79       4057.76        38.81 o                         
   6   2   1       1223.68       1211.37        12.27 o                         
   7   2   1       1310.40       1321.82        14.62 o                         
   8   2   1        123.61        115.21         4.47 o                         
   9   2   1        172.16        165.63         4.41 o                         
  10   2   1        230.84        213.02         6.17 o                         
  11   2   1        454.51        469.64         8.74 o                         
 -10   3   1        384.24        386.59        10.73 o                         
  -9   3   1        145.07        131.54         5.90 o                         
  -8   3   1       1006.19       1041.27        20.81 o                         
  -7   3   1        440.89        382.02         7.25 o                         
  -6   3   1        323.88        321.96         8.40 o                         
  -5   3   1       3545.32       3599.30        45.63 o                         
  -4   3   1       1042.23       1018.93        13.40 o                         
  -3   3   1        711.74        697.17        13.15 o                         
  -2   3   1       8677.49       8918.84       111.24 o                         
  -1   3   1       2997.09       3208.29        36.03 o                         
   0   3   1        605.79        603.97         5.99 o                         
   1   3   1         19.37         24.58         1.47 o                         
   2   3   1         59.32         46.23         1.15 o                         
   3   3   1        629.60        564.08         6.32 o                         
   4   3   1      10708.16      10644.65       100.48 o                         
   5   3   1        330.30        332.26         4.30 o                         
   6   3   1        804.10        797.70        11.85 o                         
   7   3   1          3.33          3.74         1.06 o                         
   8   3   1          2.44          1.44         1.25 o                         
   9   3   1         68.96         60.88         4.38 o                         
  10   3   1        299.33        292.01         7.51 o                         
  11   3   1        313.35        312.02         7.96 o                         
 -10   4   1          8.11          7.40         3.26 o                         
  -9   4   1       1059.96       1131.93        23.24 o                         
  -8   4   1         32.01         25.61         5.27 o                         
  -7   4   1         50.42         41.06         2.45 o                         
  -6   4   1       1472.09       1495.16        23.02 o                         
  -5   4   1       1423.47       1389.82        21.23 o                         
  -4   4   1          6.77          6.37         1.31 o                         
  -3   4   1       7578.33       7671.01       110.79 o                         
  -2   4   1       2385.31       2472.83        28.05 o                         
  -1   4   1       2185.26       2235.33        25.33 o                         
   0   4   1       1564.75       1505.07        17.29 o                         
   1   4   1       1369.05       1270.15        13.41 o                         
   2   4   1        416.41        390.95         5.50 o                         
   3   4   1       3619.96       3761.22        42.57 o                         
   4   4   1        104.33        104.20         2.35 o                         
   5   4   1        234.32        223.41         3.71 o                         
   6   4   1         11.42          9.77         1.15 o                         
   7   4   1        112.91         93.63         2.65 o                         
   8   4   1       1563.17       1624.20        19.73 o                         
   9   4   1        166.17        162.53         4.56 o                         
  10   4   1        360.77        341.92         6.97 o                         
  11   4   1          7.14          8.50         2.39 o                         
  -9   5   1         43.55         30.93         3.71 o                         
  -8   5   1         71.35         56.27         4.15 o                         
  -7   5   1         69.23         53.92         2.82 o                         
  -6   5   1       1279.34       1319.72        20.75 o                         
  -5   5   1         53.23         66.00         3.51 o                         
  -4   5   1       1835.99       1976.56        36.37 o                         
  -3   5   1        809.02        811.49        20.53 o                         
  -2   5   1        153.10        140.76         2.37 o                         
  -1   5   1       1186.09       1177.27        13.80 o                         
   0   5   1       2844.49       2834.86        36.10 o                         
   1   5   1       4958.59       5047.50        56.76 o                         
   2   5   1         59.98         61.01         1.59 o                         
   3   5   1       2971.64       2914.03        33.37 o                         
   4   5   1        674.28        681.23         8.64 o                         
   5   5   1          7.98          6.15         1.03 o                         
   6   5   1       1180.52       1184.95        14.58 o                         
   7   5   1        819.41        820.10        10.75 o                         
   8   5   1          4.70          5.26         1.70 o                         
   9   5   1       1010.59       1015.82        13.35 o                         
  10   5   1         38.66         30.33         2.70 o                         
  11   5   1        210.18        198.71         5.80 o                         
  -9   6   1         16.78         15.01         3.55 o                         
  -8   6   1         42.79         33.45         4.03 o                         
  -7   6   1        753.43        769.65        13.35 o                         
  -6   6   1       1086.15       1128.52        18.24 o                         
  -5   6   1         63.60         54.17         3.72 o                         
  -4   6   1        233.58        222.48         7.13 o                         
  -3   6   1         22.07         11.87         2.17 o                         
  -2   6   1          4.93          3.51         1.07 o                         
  -1   6   1       1449.32       1490.61        22.66 o                         
   0   6   1       6121.68       6399.75        80.41 o                         
   1   6   1        824.88        821.45        10.08 o                         
   2   6   1        633.02        607.54         7.75 o                         
   3   6   1          3.66          3.21         0.79 o                         
   4   6   1         58.21         45.74         1.59 o                         
   5   6   1          6.75          8.33         1.20 o                         
   6   6   1        155.80        145.95         3.43 o                         
   7   6   1        209.98        201.34         4.20 o                         
   8   6   1       1223.94       1257.25        17.71 o                         
   9   6   1          1.32          0.93         1.63 o                         
  10   6   1         35.72         29.89         2.76 o                         
  11   6   1         54.27         37.74         3.20 o                         
  -8   7   1        622.44        645.11        22.31 o                         
  -7   7   1        337.00        341.67         7.71 o                         
  -6   7   1         46.25         34.11         2.93 o                         
  -5   7   1        353.24        350.97         8.98 o                         
  -4   7   1         41.47         28.61         4.96 o                         
  -3   7   1          4.97          6.96         1.86 o                         
  -2   7   1          9.01         10.43         1.43 o                         
  -1   7   1        372.93        389.80         9.35 o                         
   0   7   1          6.69          4.21         1.28 o                         
   1   7   1        596.27        575.02         9.89 o                         
   2   7   1        285.59        250.59         4.47 o                         
   3   7   1        444.29        442.95         6.20 o                         
   4   7   1       1947.10       1971.97        21.29 o                         
   5   7   1       3285.11       3391.59        35.75 o                         
   6   7   1          8.25          5.13         1.24 o                         
   7   7   1       1199.95       1252.83        16.95 o                         
   8   7   1        322.09        332.45         5.98 o                         
   9   7   1          0.49         -0.21         1.88 o                         
  10   7   1        171.72        178.61         6.08 o                         
  -7   8   1         35.21         26.18         3.87 o                         
  -6   8   1        394.19        387.70        10.05 o                         
  -5   8   1          2.51          1.80         2.38 o                         
  -4   8   1        858.74        899.31        19.83 o                         
  -3   8   1        479.58        483.86        11.17 o                         
  -2   8   1        224.39        215.10         8.02 o                         
  -1   8   1        251.44        239.01         5.48 o                         
   0   8   1       2061.74       2148.22        32.80 o                         
   1   8   1         30.32         23.60         2.79 o                         
   2   8   1       1539.23       1620.11        25.16 o                         
   3   8   1        191.77        175.98         3.90 o                         
   4   8   1       1098.13       1120.58        15.64 o                         
   5   8   1        409.27        397.86         8.61 o                         
   6   8   1       1113.13       1144.56        17.27 o                         
   7   8   1          8.40          4.17         1.82 o                         
   8   8   1         93.73         73.38         3.90 o                         
   9   8   1        537.46        544.49        17.33 o                         
  -5   9   1        342.41        341.02         9.61 o                         
  -4   9   1       1106.05       1172.49        32.53 o                         
  -3   9   1       1777.16       1904.11        36.36 o                         
  -2   9   1        186.82        177.03         6.34 o                         
  -1   9   1       1048.75       1045.92        17.29 o                         
   0   9   1        167.33        150.28         4.76 o                         
   1   9   1         22.50         19.64         2.25 o                         
   2   9   1        531.91        519.41         9.89 o                         
   3   9   1        841.72        867.80        17.97 o                         
   4   9   1       1130.53       1196.09        24.10 o                         
   5   9   1        155.98        145.22         4.62 o                         
   6   9   1        596.99        599.44        10.91 o                         
   7   9   1        434.38        415.08        14.85 o                         
   8   9   1        107.36         90.84         4.52 o                         
   9   9   1        306.52        303.75         8.33 o                         
  -4  10   1       1334.22       1407.81        68.48 o                         
  -3  10   1         19.75         18.20         3.26 o                         
  -2  10   1          4.46          8.96         2.82 o                         
  -1  10   1        608.03        617.98        14.24 o                         
   0  10   1          4.49          5.91         2.82 o                         
   1  10   1       1055.12       1136.18        31.61 o                         
   2  10   1       1488.40       1644.46        32.21 o                         
   3  10   1        421.39        444.95        11.39 o                         
   4  10   1        102.93         95.07         5.26 o                         
   5  10   1          5.47          3.72         2.63 o                         
   6  10   1         28.95         24.57         3.51 o                         
   7  10   1        421.96        437.89        11.81 o                         
  -1  11   1        557.28        570.62        14.00 o                         
   0  11   1        580.56        613.05        14.44 o                         
   1  11   1        557.99        575.04        14.00 o                         
   2  11   1         92.65         98.66         8.68 o                         
   3  11   1         29.20         25.53         3.71 o                         
   4  11   1         11.87         11.95         4.34 o                         
   5  11   1         10.34          9.92         3.51 o                         
  -6 -10   2        269.31        282.59        14.25 o                         
  -5 -10   2         87.88         80.93         9.61 o                         
  -4 -10   2        112.07        115.65         6.34 o                         
  -3 -10   2         22.25         18.41         3.51 o                         
  -2 -10   2         86.91         87.10         5.70 o                         
  -1 -10   2         15.93         10.53         3.51 o                         
   0 -10   2        242.48        254.80        10.23 o                         
   1 -10   2        322.55        329.34        10.29 o                         
   2 -10   2          2.22          0.70         3.26 o                         
  -7  -9   2        154.24        162.38         7.26 o                         
  -6  -9   2        139.15        125.79         5.48 o                         
  -5  -9   2         47.97         38.55         3.87 o                         
  -4  -9   2         19.15         20.07         3.26 o                         
  -3  -9   2        100.55         88.79         5.03 o                         
  -2  -9   2        500.47        526.05        14.87 o                         
  -1  -9   2        797.41        857.89        18.62 o                         
   0  -9   2       1186.77       1237.67        21.94 o                         
   1  -9   2        633.11        644.84        14.90 o                         
   2  -9   2         91.90         75.24         8.06 o                         
   3  -9   2        101.69         86.22         5.20 o                         
   4  -9   2        105.02         81.09         5.46 o                         
  -9  -8   2        186.42        173.11         6.83 o                         
  -8  -8   2        221.21        226.85         6.09 o                         
  -7  -8   2        325.06        314.47         7.52 o                         
  -6  -8   2          7.78          7.59         1.73 o                         
  -5  -8   2          7.57          2.90         1.57 o                         
  -4  -8   2        301.00        292.78         8.29 o                         
  -3  -8   2       1719.04       1802.85        28.38 o                         
  -2  -8   2       1408.87       1494.20        23.85 o                         
  -1  -8   2         96.10         80.51         3.69 o                         
   0  -8   2        286.33        276.74         6.55 o                         
   1  -8   2         13.53          7.05         2.00 o                         
   2  -8   2          3.88          2.79         2.63 o                         
   3  -8   2       1469.20       1584.57        31.11 o                         
   4  -8   2          5.14          0.62         2.63 o                         
   5  -8   2        188.66        165.79         7.01 o                         
   6  -8   2        213.59        182.78         7.45 o                         
  -9  -7   2         19.78         19.94         2.70 o                         
  -8  -7   2        508.12        500.01        10.13 o                         
  -7  -7   2        782.11        788.65        12.30 o                         
  -6  -7   2         75.96         66.75         4.01 o                         
  -5  -7   2         71.00         65.70         3.42 o                         
  -4  -7   2       2037.92       2146.07        23.23 o                         
  -3  -7   2         43.88         39.58         1.81 o                         
  -2  -7   2        112.11         96.75         3.29 o                         
  -1  -7   2        140.72        122.77         3.48 o                         
   0  -7   2        727.69        742.54        11.49 o                         
   1  -7   2        133.03        122.07         4.04 o                         
   2  -7   2       4262.12       4533.70        66.90 o                         
   3  -7   2        570.81        570.82        13.15 o                         
   4  -7   2        126.94        123.02         5.70 o                         
   5  -7   2         20.93         15.95         3.07 o                         
   6  -7   2         34.30         23.96         3.51 o                         
   7  -7   2         62.36         51.70         3.74 o                         
 -10  -6   2         32.43         22.50         2.83 o                         
  -9  -6   2          5.45          7.76         2.24 o                         
  -8  -6   2        159.75        151.20         4.70 o                         
  -7  -6   2       1386.16       1448.22        19.21 o                         
  -6  -6   2        255.93        260.50         4.27 o                         
  -5  -6   2       2742.83       2849.19        30.27 o                         
  -4  -6   2         18.99         16.75         1.62 o                         
  -3  -6   2       1347.78       1367.62        15.09 o                         
  -2  -6   2         16.38         16.10         1.25 o                         
  -1  -6   2       2067.41       2034.71        26.88 o                         
   0  -6   2        536.30        544.02         8.37 o                         
   1  -6   2        945.56        972.76        13.63 o                         
   2  -6   2         39.27         36.63         1.74 o                         
   3  -6   2       1926.47       2006.49        26.56 o                         
   4  -6   2         54.55         43.40         3.79 o                         
   5  -6   2        218.51        214.39         5.94 o                         
   6  -6   2        906.35        972.14        20.16 o                         
   7  -6   2        194.34        174.75         5.60 o                         
   8  -6   2          3.99          8.28         2.73 o                         
 -11  -5   2         14.63          9.25         2.59 o                         
 -10  -5   2          3.71          2.08         2.08 o                         
  -9  -5   2        105.08         87.14         3.26 o                         
  -8  -5   2       1036.84       1048.81        18.37 o                         
  -7  -5   2         30.69         23.40         1.81 o                         
  -6  -5   2       3556.39       3731.70        39.17 o                         
  -5  -5   2       2290.92       2353.76        25.13 o                         
  -4  -5   2        559.49        562.05         6.90 o                         
  -3  -5   2        302.27        317.12         4.29 o                         
  -2  -5   2       1839.55       1898.06        20.22 o                         
  -1  -5   2       1143.03       1125.09        15.18 o                         
   0  -5   2        975.52       1025.31        13.94 o                         
   1  -5   2        296.27        313.89         5.18 o                         
   2  -5   2        460.43        452.08         7.16 o                         
   3  -5   2         12.98          6.90         1.19 o                         
   4  -5   2       1514.98       1536.30        20.91 o                         
   5  -5   2         78.42         73.22         3.41 o                         
   6  -5   2        109.90         91.00         4.65 o                         
   7  -5   2       1091.83       1200.23        19.56 o                         
   8  -5   2        948.11       1001.99        16.93 o                         
   9  -5   2          6.98          1.36         3.26 o                         
 -11  -4   2         38.63         30.54         3.31 o                         
 -10  -4   2         24.98         18.19         2.55 o                         
  -9  -4   2       2272.02       2403.14        32.22 o                         
  -8  -4   2         73.05         62.75         3.05 o                         
  -7  -4   2        533.20        531.08         7.65 o                         
  -6  -4   2        224.07        221.42         3.55 o                         
  -5  -4   2        194.36        160.67         2.78 o                         
  -4  -4   2         13.26         13.94         1.34 o                         
  -3  -4   2       1683.73       1635.06        17.41 o                         
  -2  -4   2       2483.42       2473.89        25.93 o                         
  -1  -4   2       7125.62       7187.09        74.14 o                         
   0  -4   2       1335.57       1322.17        17.35 o                         
   1  -4   2        186.64        184.63         2.74 o                         
   2  -4   2        433.60        419.54         7.76 o                         
   3  -4   2        243.83        222.46         3.63 o                         
   4  -4   2       1215.53       1246.22        17.03 o                         
   5  -4   2       2677.40       2823.18        36.79 o                         
   6  -4   2        694.90        741.85        11.20 o                         
   7  -4   2        319.46        317.73         6.22 o                         
   8  -4   2        671.83        697.37        12.51 o                         
   9  -4   2        155.16        148.89         7.01 o                         
 -11  -3   2         63.70         56.92         3.94 o                         
 -10  -3   2       1112.03       1144.13        20.48 o                         
  -9  -3   2        154.08        145.45         4.25 o                         
  -8  -3   2        295.86        289.16         4.98 o                         
  -7  -3   2        900.04        888.93        11.47 o                         
  -6  -3   2          5.48          5.50         1.03 o                         
  -5  -3   2        975.04        970.10        11.97 o                         
  -4  -3   2       2964.92       3038.78        31.58 o                         
  -3  -3   2        161.19        171.34         2.55 o                         
  -2  -3   2       4065.82       4137.41        39.52 o                         
  -1  -3   2        340.29        260.04         3.07 o                         
   0  -3   2        826.07        786.94        10.40 o                         
   1  -3   2       2642.53       2766.55        44.07 o                         
   2  -3   2        576.84        497.68         6.48 o                         
   3  -3   2       5089.74       5486.80        69.25 o                         
   4  -3   2        908.02        909.40        12.69 o                         
   5  -3   2       1985.53       1988.65        26.25 o                         
   6  -3   2         41.32         35.64         3.76 o                         
   7  -3   2          0.26          0.74         1.35 o                         
   8  -3   2        361.74        352.57         7.53 o                         
   9  -3   2       1678.32       1896.96        36.36 o                         
  10  -3   2        346.02        338.98        13.63 o                         
 -11  -2   2         82.90         63.73         3.94 o                         
 -10  -2   2        197.08        176.36         7.95 o                         
  -9  -2   2       1172.81       1172.95        18.52 o                         
  -8  -2   2         95.07         82.69         3.49 o                         
  -7  -2   2        294.25        280.29         4.59 o                         
  -6  -2   2        995.03       1030.53        14.10 o                         
  -5  -2   2         24.09         26.11         1.25 o                         
  -4  -2   2       1511.56       1442.04        15.39 o                         
  -3  -2   2         50.22         47.71         1.34 o                         
  -2  -2   2       4851.67       5006.41        47.48 o                         
  -1  -2   2       1645.34       1615.38        14.70 o                         
   0  -2   2       4857.70       4840.15        49.54 o                         
   1  -2   2       2505.17       2702.51        43.41 o                         
   2  -2   2       9738.84      10108.64       131.69 o                         
   3  -2   2        402.36        381.10        11.00 o                         
   4  -2   2       5032.52       5012.46        56.64 o                         
   5  -2   2       2877.63       2902.38        30.40 o                         
   6  -2   2        212.49        199.46         3.24 o                         
   7  -2   2        259.71        252.64         4.01 o                         
   8  -2   2        897.57        921.08        16.26 o                         
   9  -2   2          9.61          4.96         2.63 o                         
  10  -2   2         69.95         59.02         4.59 o                         
  11  -2   2        132.48        125.18         9.30 o                         
 -11  -1   2         95.13         75.00         4.16 o                         
 -10  -1   2        377.54        368.91         8.23 o                         
  -9  -1   2          0.43         -1.39         1.55 o                         
  -8  -1   2         36.74         28.78         1.92 o                         
  -7  -1   2       1153.66       1141.90        13.96 o                         
  -6  -1   2         74.60         54.31         1.57 o                         
  -5  -1   2      10818.76      11010.03       112.29 o                         
  -4  -1   2       1082.49       1092.32        11.76 o                         
  -3  -1   2        164.97        164.22         2.31 o                         
  -2  -1   2          9.05          9.85         0.88 o                         
  -1  -1   2        461.36        511.18         5.52 o                         
   0  -1   2        134.96        161.68         2.08 o                         
   1  -1   2       4307.36       4149.17        63.41 o                         
   2  -1   2       1043.79       1074.85        21.24 o                         
   3  -1   2          2.95          8.04         0.87 o                         
   4  -1   2       3226.46       3085.77        36.02 o                         
   5  -1   2       1517.20       1610.78        18.89 o                         
   6  -1   2         12.93         12.52         1.98 o                         
   7  -1   2       1676.69       1690.11        18.37 o                         
   8  -1   2        788.04        777.55         9.45 o                         
   9  -1   2        338.87        338.46         6.02 o                         
  10  -1   2        128.34        114.95         8.37 o                         
  11  -1   2        135.01        135.04         6.97 o                         
 -11   0   2         47.10         46.46         4.53 o                         
 -10   0   2        122.80        106.71         4.65 o                         
  -9   0   2        496.79        481.97         9.30 o                         
  -8   0   2       1268.25       1263.17        17.43 o                         
  -7   0   2        724.64        715.74        10.45 o                         
  -6   0   2       3833.16       3907.63        49.73 o                         
  -5   0   2          5.51          4.24         0.98 o                         
  -4   0   2        136.63        119.35         2.57 o                         
  -3   0   2       2225.04       2181.08        22.52 o                         
  -2   0   2       1344.92       1334.86        13.91 o                         
  -1   0   2       3463.06       3506.79        39.77 o                         
   0   0   2      17539.46      17557.34       219.30 o                         
   1   0   2       1777.87       1782.62        22.62 o                         
   2   0   2         21.80         26.72         0.92 o                         
   3   0   2        552.40        620.72        11.50 o                         
   4   0   2       1199.31       1251.02        18.08 o                         
   5   0   2        386.93        367.89         5.05 o                         
   6   0   2       2879.64       2891.54        30.40 o                         
   7   0   2        163.37        156.26         2.90 o                         
   8   0   2        203.21        191.06         3.53 o                         
   9   0   2        440.68        434.51         8.25 o                         
  10   0   2         28.89         22.46         2.31 o                         
  11   0   2         65.52         53.33         3.90 o                         
 -11   1   2         50.51         32.02         3.22 o                         
 -10   1   2        412.95        400.99         8.59 o                         
  -9   1   2        376.97        376.86         7.99 o                         
  -8   1   2        115.56        101.08         3.69 o                         
  -7   1   2        948.24        908.40        12.70 o                         
  -6   1   2          4.27          4.80         0.93 o                         
  -5   1   2         15.59         14.74         0.93 o                         
  -4   1   2       3999.83       4066.21        51.13 o                         
  -3   1   2      13334.40      14314.03       178.40 o                         
  -2   1   2        227.32        213.52         3.10 o                         
  -1   1   2       2352.32       2571.78        64.45 o                         
   0   1   2        688.69        743.65        19.21 o                         
   1   1   2       8023.85       8243.77       103.18 o                         
   2   1   2         42.41         30.64         1.61 o                         
   3   1   2         86.46         75.24         1.33 o                         
   4   1   2        454.12        419.37         6.50 o                         
   5   1   2         65.35         64.84         1.61 o                         
   6   1   2          3.90         -0.26         0.87 o                         
   7   1   2          8.07          4.80         1.15 o                         
   8   1   2        281.91        266.47         4.74 o                         
   9   1   2         27.14         20.88         1.87 o                         
  10   1   2       1079.63       1130.90        24.51 o                         
  11   1   2          2.38         -0.30         2.25 o                         
 -11   2   2        157.99        142.53         6.97 o                         
 -10   2   2        907.79        944.97        19.93 o                         
  -9   2   2        607.50        647.31        14.46 o                         
  -8   2   2       1748.66       1857.93        28.62 o                         
  -7   2   2        816.46        792.72        13.12 o                         
  -6   2   2         30.09         21.23         1.37 o                         
  -5   2   2        132.66        125.65         2.97 o                         
  -4   2   2       2659.50       2702.18        39.59 o                         
  -3   2   2       1848.98       1946.68        24.71 o                         
  -2   2   2       1424.81       1562.13        28.04 o                         
  -1   2   2          0.41          5.58         0.62 o                         
   0   2   2       1840.67       1891.96        47.72 o                         
   1   2   2       2048.38       2008.38        22.61 o                         
   2   2   2        986.25       1032.27        16.84 o                         
   3   2   2        157.69        126.62         1.88 o                         
   4   2   2        437.24        433.92         5.96 o                         
   5   2   2       3709.92       3726.93        35.73 o                         
   6   2   2        430.91        403.99         4.77 o                         
   7   2   2         33.13         27.83         1.33 o                         
   8   2   2         50.92         50.43         2.20 o                         
   9   2   2         27.20         22.97         2.04 o                         
  10   2   2         26.59         18.46         2.31 o                         
  11   2   2       1234.12       1335.43        22.66 o                         
 -10   3   2          5.02          5.22         2.97 o                         
  -9   3   2         79.94         66.82         4.15 o                         
  -8   3   2        354.49        352.44        12.39 o                         
  -7   3   2        264.04        265.44        14.87 o                         
  -6   3   2          5.01          9.80         1.28 o                         
  -5   3   2          3.88          4.54         0.86 o                         
  -4   3   2       2207.14       2182.38        27.96 o                         
  -3   3   2        398.30        385.68         9.30 o                         
  -2   3   2        567.24        624.04        16.73 o                         
  -1   3   2       2150.08       2474.00        36.14 o                         
   0   3   2        219.30        204.37         5.00 o                         
   1   3   2        731.57        680.04         7.21 o                         
   2   3   2       4791.89       4735.86        48.45 o                         
   3   3   2       2768.10       2874.79        29.73 o                         
   4   3   2       3033.08       2987.01        30.99 o                         
   5   3   2        768.41        747.19         8.51 o                         
   6   3   2         32.89         29.49         1.42 o                         
   7   3   2       2388.62       2464.67        26.27 o                         
   8   3   2         90.60         84.02         2.77 o                         
   9   3   2        169.27        152.34         4.25 o                         
  10   3   2       1377.64       1460.85        24.51 o                         
  11   3   2        107.44        106.74         4.65 o                         
 -10   4   2         84.34         70.06         6.82 o                         
  -9   4   2         12.06          6.15         2.82 o                         
  -8   4   2         14.77         10.33         2.52 o                         
  -7   4   2       1488.27       1609.94        30.45 o                         
  -6   4   2        453.54        450.75         7.99 o                         
  -5   4   2         91.97         81.23         3.64 o                         
  -4   4   2         46.98         45.89         2.19 o                         
  -3   4   2       4167.54       4190.76        74.49 o                         
  -2   4   2        108.81         93.25         2.15 o                         
  -1   4   2        418.40        435.31         6.04 o                         
   0   4   2        884.19        823.88        10.76 o                         
   1   4   2       1358.61       1295.85        15.51 o                         
   2   4   2        793.70        766.74         8.43 o                         
   3   4   2       1133.12       1108.69        13.08 o                         
   4   4   2        522.16        479.65         6.37 o                         
   5   4   2        231.80        233.65         3.41 o                         
   6   4   2       3719.29       3843.81        40.14 o                         
   7   4   2       2033.55       2056.29        22.18 o                         
   8   4   2          5.25          5.59         1.35 o                         
   9   4   2        716.05        703.37        15.74 o                         
  10   4   2        128.00        117.23         4.32 o                         
  11   4   2        131.41        120.30         4.76 o                         
  -9   5   2        167.06        154.71        14.25 o                         
  -8   5   2         65.44         55.00         3.87 o                         
  -7   5   2        221.36        206.45         6.53 o                         
  -6   5   2        184.62        162.83         4.21 o                         
  -5   5   2        902.33        925.26        16.22 o                         
  -4   5   2       1749.19       1662.89        30.45 o                         
  -3   5   2       3379.49       3434.41        87.38 o                         
  -2   5   2       1184.68       1154.06        20.26 o                         
  -1   5   2       1163.76       1132.82        32.57 o                         
   0   5   2        481.01        456.18         7.39 o                         
   1   5   2       2069.10       2069.21        23.67 o                         
   2   5   2       1718.60       1609.66        20.84 o                         
   3   5   2       1975.68       1962.43        22.73 o                         
   4   5   2        159.45        139.52         2.75 o                         
   5   5   2         52.42         37.73         1.86 o                         
   6   5   2       1639.52       1664.02        18.13 o                         
   7   5   2          7.56          5.80         1.25 o                         
   8   5   2        582.28        572.67         8.20 o                         
   9   5   2        907.22        923.34        19.70 o                         
  10   5   2        258.22        252.85         6.53 o                         
  11   5   2        236.06        219.28         7.18 o                         
  -9   6   2          9.02          6.82         3.10 o                         
  -8   6   2        859.32        882.92        34.39 o                         
  -7   6   2        632.49        661.58        15.18 o                         
  -6   6   2         22.15         21.87         1.96 o                         
  -5   6   2         23.19         19.91         2.79 o                         
  -4   6   2        218.70        200.56         5.46 o                         
  -3   6   2          2.46          3.10         1.86 o                         
  -2   6   2        955.66        943.07        18.18 o                         
  -1   6   2       6693.09       7032.23       124.89 o                         
   0   6   2          6.29          9.34         1.31 o                         
   1   6   2       1328.51       1243.61        14.74 o                         
   2   6   2       1895.09       1864.93        21.61 o                         
   3   6   2        152.47        138.43         2.93 o                         
   4   6   2         84.49         79.40         2.20 o                         
   5   6   2        401.95        395.49         5.81 o                         
   6   6   2         44.15         40.00         1.92 o                         
   7   6   2        849.28        872.39        11.47 o                         
   8   6   2       1054.36       1067.30        15.60 o                         
   9   6   2          1.37          1.40         1.63 o                         
  10   6   2         51.63         42.72         4.03 o                         
  11   6   2         15.74          9.43         2.70 o                         
  -8   7   2        848.67        878.12        27.27 o                         
  -7   7   2         53.05         38.20         3.55 o                         
  -6   7   2        286.22        261.97         6.16 o                         
  -5   7   2       1478.02       1567.89        33.15 o                         
  -4   7   2          3.37          4.96         3.10 o                         
  -3   7   2          2.73          0.62         2.48 o                         
  -2   7   2       2706.41       2832.28        51.49 o                         
  -1   7   2       1255.91       1273.55        25.72 o                         
   0   7   2        134.28        119.64         3.45 o                         
   1   7   2        938.77        916.64        12.46 o                         
   2   7   2        352.73        332.77         5.40 o                         
   3   7   2       2711.07       2762.26        35.63 o                         
   4   7   2        281.78        259.89         8.41 o                         
   5   7   2          3.32          4.05         1.41 o                         
   6   7   2        237.70        234.74         4.94 o                         
   7   7   2         44.41         36.23         2.15 o                         
   8   7   2         10.96          7.14         1.92 o                         
   9   7   2         47.52         40.60         2.93 o                         
  10   7   2          2.43          1.80         2.55 o                         
  -7   8   2        233.04        209.48        10.53 o                         
  -6   8   2       1687.48       1782.16        38.44 o                         
  -5   8   2        164.90        164.84         8.68 o                         
  -4   8   2        209.29        187.07         6.09 o                         
  -3   8   2         34.18         23.55         3.72 o                         
  -2   8   2         18.04         14.41         1.79 o                         
  -1   8   2       1014.37       1076.22        17.17 o                         
   0   8   2        313.23        297.26         6.19 o                         
   1   8   2        550.83        553.64         9.89 o                         
   2   8   2        513.31        521.21         8.03 o                         
   3   8   2        266.51        253.24         4.78 o                         
   4   8   2          4.56          5.76         3.09 o                         
   5   8   2        761.49        754.81        11.31 o                         
   6   8   2        186.98        177.49         4.55 o                         
   7   8   2        309.84        309.39         7.16 o                         
   8   8   2         58.42         50.47         2.93 o                         
   9   8   2          0.79          1.49         2.45 o                         
  10   8   2         16.08          8.41         3.00 o                         
  -6   9   2        275.24        253.67        16.73 o                         
  -5   9   2        403.37        401.57        15.49 o                         
  -4   9   2        259.35        271.43        11.77 o                         
  -3   9   2        159.12        146.25         8.68 o                         
  -2   9   2        550.63        569.51        18.59 o                         
  -1   9   2         96.04         82.46         5.25 o                         
   0   9   2         34.79         29.55         2.25 o                         
   1   9   2        115.16         99.11         3.80 o                         
   2   9   2         41.99         33.52         3.78 o                         
   3   9   2        109.42        114.05         5.26 o                         
   4   9   2        950.29        973.53        16.21 o                         
   5   9   2        127.84        114.16         5.96 o                         
   6   9   2        433.66        441.12         9.67 o                         
   7   9   2         59.89         50.18         2.83 o                         
   8   9   2         13.10         12.15         2.28 o                         
   9   9   2        368.34        379.64         9.29 o                         
  -4  10   2        203.46        192.73        11.15 o                         
  -3  10   2        100.74         77.46         6.82 o                         
  -2  10   2          1.37          0.62         3.72 o                         
  -1  10   2        531.91        550.92        18.59 o                         
   0  10   2        256.22        252.02         6.63 o                         
   1  10   2        137.04        144.07         5.90 o                         
   2  10   2        382.17        400.84        11.46 o                         
   3  10   2         11.66          7.13         2.79 o                         
   4  10   2          6.00          7.44         2.63 o                         
   5  10   2        163.34        155.64         6.57 o                         
   6  10   2          0.92         -1.55         2.63 o                         
   7  10   2         13.60          9.70         2.45 o                         
   8  10   2        558.06        615.35        15.18 o                         
  -2  11   2        164.56        167.32        10.53 o                         
  -1  11   2         18.47         18.59         4.96 o                         
   0  11   2         69.60         68.64         8.06 o                         
   1  11   2        975.22       1097.18        22.77 o                         
   2  11   2         76.33         74.53         8.99 o                         
   3  11   2        534.98        581.28        19.83 o                         
   4  11   2        612.13        622.41        18.28 o                         
   5  11   2         83.05         84.65         5.26 o                         
   6  11   2         60.48         57.70         4.82 o                         
  -5 -10   3        577.54        613.62        16.42 o                         
  -4 -10   3        182.86        191.60        10.53 o                         
  -3 -10   3          2.55          0.50         3.26 o                         
  -2 -10   3          3.16          2.79         3.07 o                         
  -1 -10   3         20.91         21.97         3.94 o                         
   0 -10   3         61.12         61.02         5.03 o                         
   1 -10   3         21.72         14.87         3.94 o                         
  -7  -9   3         21.35         20.76         4.38 o                         
  -6  -9   3        208.29        200.91         8.76 o                         
  -5  -9   3        466.55        487.14        16.73 o                         
  -4  -9   3          3.02          2.53         3.41 o                         
  -3  -9   3          8.10          6.82         3.07 o                         
  -2  -9   3         52.35         49.09         5.58 o                         
  -1  -9   3        625.49        626.19        14.67 o                         
   0  -9   3         82.06         77.99         5.03 o                         
   1  -9   3         41.23         42.65         5.89 o                         
   2  -9   3         24.32         23.86         3.94 o                         
   3  -9   3        490.03        512.06        15.80 o                         
   4  -9   3        136.68        127.65         8.06 o                         
  -8  -8   3          0.02         -2.20         2.20 o                         
  -7  -8   3          1.41          0.97         2.08 o                         
  -6  -8   3          3.23          1.63         2.42 o                         
  -5  -8   3        121.54        107.91         6.20 o                         
  -4  -8   3         95.89         81.26         5.71 o                         
  -3  -8   3        893.93        937.26        19.70 o                         
  -2  -8   3         86.00         67.17         5.75 o                         
  -1  -8   3        289.32        298.22         8.80 o                         
   0  -8   3        197.71        197.31         5.72 o                         
   1  -8   3        670.10        704.74        12.76 o                         
   2  -8   3         20.77         14.28         3.07 o                         
   3  -8   3        160.11        154.77         6.78 o                         
   4  -8   3        209.09        216.50        19.52 o                         
   5  -8   3        555.43        574.41        26.03 o                         
  -9  -7   3        114.04         90.82         6.07 o                         
  -8  -7   3        318.07        315.58         8.72 o                         
  -7  -7   3          9.90          6.57         2.08 o                         
  -6  -7   3        126.96        107.95         4.01 o                         
  -5  -7   3         27.70         22.92         1.81 o                         
  -4  -7   3        198.01        195.55         3.72 o                         
  -3  -7   3         10.51          8.67         1.55 o                         
  -2  -7   3        721.75        761.19        11.38 o                         
  -1  -7   3        881.78        895.52        13.17 o                         
   0  -7   3        962.73        998.93        14.33 o                         
   1  -7   3       1856.24       1965.96        30.41 o                         
   2  -7   3        135.64        125.30         4.37 o                         
   3  -7   3        623.05        644.85        14.46 o                         
   4  -7   3        373.42        386.29        20.45 o                         
   5  -7   3       2287.17       2566.16        48.42 o                         
   6  -7   3         46.97         35.09         3.87 o                         
   7  -7   3         84.71         74.81         6.53 o                         
 -10  -6   3         10.30         12.53         2.70 o                         
  -9  -6   3        784.45        809.05        12.93 o                         
  -8  -6   3          4.16          3.36         2.00 o                         
  -7  -6   3         31.56         33.02         2.51 o                         
  -6  -6   3        315.68        305.73         6.73 o                         
  -5  -6   3        120.45        107.91         2.78 o                         
  -4  -6   3       1653.13       1692.14        18.55 o                         
  -3  -6   3       1758.06       1792.06        19.52 o                         
  -2  -6   3        217.61        198.49         4.25 o                         
  -1  -6   3         14.89         13.43         1.67 o                         
   0  -6   3        906.70        933.56        13.24 o                         
   1  -6   3          5.72          4.52         1.45 o                         
   2  -6   3       2643.94       2757.32        32.09 o                         
   3  -6   3       1414.92       1504.02        20.60 o                         
   4  -6   3       1252.12       1324.47        21.70 o                         
   5  -6   3       1193.23       1264.13        20.96 o                         
   6  -6   3        127.46        115.28         5.07 o                         
   7  -6   3         54.90         44.73         3.39 o                         
   8  -6   3        360.93        352.51         8.34 o                         
 -10  -5   3         19.02         15.78         2.51 o                         
  -9  -5   3         29.48         31.49         3.76 o                         
  -8  -5   3         29.79         26.18         2.09 o                         
  -7  -5   3       1275.12       1315.09        18.58 o                         
  -6  -5   3        201.60        192.56         4.04 o                         
  -5  -5   3       2859.86       2963.23        31.41 o                         
  -4  -5   3         75.01         68.18         2.03 o                         
  -3  -5   3        804.76        788.75         9.18 o                         
  -2  -5   3        432.54        442.54         5.68 o                         
  -1  -5   3        278.29        261.28         4.80 o                         
   0  -5   3        136.79        145.00         3.32 o                         
   1  -5   3       6294.92       6589.33        74.33 o                         
   2  -5   3       1791.06       1870.21        22.17 o                         
   3  -5   3        256.38        230.90         4.50 o                         
   4  -5   3       1232.98       1268.15        17.73 o                         
   5  -5   3        287.88        271.43         6.52 o                         
   6  -5   3         32.48         31.46         2.89 o                         
   7  -5   3       2945.03       3201.50        79.49 o                         
   8  -5   3         41.49         36.41         3.47 o                         
   9  -5   3         75.26         64.34         5.03 o                         
 -11  -4   3         19.67         13.16         3.18 o                         
 -10  -4   3          4.80          2.20         2.40 o                         
  -9  -4   3         79.09         72.02         4.24 o                         
  -8  -4   3        508.93        507.82         7.70 o                         
  -7  -4   3       1151.61       1172.26        14.80 o                         
  -6  -4   3       2047.15       2098.43        24.89 o                         
  -5  -4   3        205.54        184.34         3.08 o                         
  -4  -4   3         12.02          8.00         0.90 o                         
  -3  -4   3       3341.47       3379.58        35.25 o                         
  -2  -4   3       3642.17       3664.35        38.07 o                         
  -1  -4   3        552.92        536.03         7.56 o                         
   0  -4   3       3747.28       3783.85        48.18 o                         
   1  -4   3          9.89          3.52         1.14 o                         
   2  -4   3          2.01          3.10         1.18 o                         
   3  -4   3        346.93        318.13         4.32 o                         
   4  -4   3        948.73        914.26        13.08 o                         
   5  -4   3        105.86        116.16         3.54 o                         
   6  -4   3       2025.08       2155.69        27.79 o                         
   7  -4   3         98.63         85.18         3.49 o                         
   8  -4   3        112.22         97.61         3.80 o                         
   9  -4   3        125.92        117.58         5.37 o                         
 -11  -3   3        251.63        230.77         7.16 o                         
 -10  -3   3         25.98         19.76         2.48 o                         
  -9  -3   3        115.06         98.62         3.86 o                         
  -8  -3   3         35.18         28.73         1.99 o                         
  -7  -3   3       1952.41       1989.39        23.72 o                         
  -6  -3   3        251.65        245.35         4.72 o                         
  -5  -3   3        292.59        269.20         5.48 o                         
  -4  -3   3        302.00        302.11         4.02 o                         
  -3  -3   3       6741.40       6794.26        69.70 o                         
  -2  -3   3        811.89        828.97         9.93 o                         
  -1  -3   3       7636.02       7784.19        79.61 o                         
   0  -3   3          1.22          5.26         0.69 o                         
   1  -3   3       1133.25       1150.06        15.52 o                         
   2  -3   3         75.62         80.57         1.85 o                         
   3  -3   3       3126.49       3129.34        54.39 o                         
   4  -3   3         75.09         82.06         2.94 o                         
   5  -3   3        108.13         90.42         2.91 o                         
   6  -3   3          5.19          3.17         1.28 o                         
   7  -3   3        165.23        164.67         4.34 o                         
   8  -3   3        359.83        357.99         6.97 o                         
   9  -3   3        366.08        358.93         7.23 o                         
  10  -3   3        388.94        434.41        17.35 o                         
 -11  -2   3        287.52        273.47         7.51 o                         
 -10  -2   3       2220.54       2342.80        36.37 o                         
  -9  -2   3         85.13         71.98         4.56 o                         
  -8  -2   3       1270.55       1276.32        17.81 o                         
  -7  -2   3        268.11        267.78         4.54 o                         
  -6  -2   3         15.08         15.80         1.25 o                         
  -5  -2   3        489.25        514.06         7.75 o                         
  -4  -2   3       2828.61       2839.95        32.43 o                         
  -3  -2   3        490.92        480.72         7.30 o                         
  -2  -2   3       1154.65       1077.84        11.59 o                         
  -1  -2   3       1196.59       1153.29        12.07 o                         
   0  -2   3         19.32         25.32         0.85 o                         
   1  -2   3        684.73        756.37         8.39 o                         
   2  -2   3        721.77        680.09        11.11 o                         
   3  -2   3       3269.76       3179.67        49.08 o                         
   4  -2   3         40.44         38.15         1.42 o                         
   5  -2   3       1091.71       1080.71        12.04 o                         
   6  -2   3        207.64        221.20         3.93 o                         
   7  -2   3        307.67        313.76         5.21 o                         
   8  -2   3         90.00         74.43         2.77 o                         
   9  -2   3        130.60        127.09         4.30 o                         
  10  -2   3          1.09          0.00         3.07 o                         
 -11  -1   3       1366.76       1415.39        23.61 o                         
 -10  -1   3         18.00         15.50         2.61 o                         
  -9  -1   3         10.01          7.64         2.15 o                         
  -8  -1   3          7.09          6.82         1.55 o                         
  -7  -1   3        322.48        327.19         5.03 o                         
  -6  -1   3        876.68        863.63        10.75 o                         
  -5  -1   3       1785.74       1745.64        18.55 o                         
  -4  -1   3       1551.91       1521.02        16.15 o                         
  -3  -1   3        252.55        255.46         3.29 o                         
  -2  -1   3        724.14        712.17         8.59 o                         
  -1  -1   3       2158.05       2230.73        21.35 o                         
   0  -1   3       1695.58       1687.70        17.67 o                         
   1  -1   3       3271.86       3433.11        42.01 o                         
   2  -1   3       4699.54       4640.21        61.92 o                         
   3  -1   3       1767.09       1844.09        27.97 o                         
   4  -1   3       5155.04       5317.43        54.69 o                         
   5  -1   3         29.81         23.37         1.14 o                         
   6  -1   3        569.49        580.31         7.73 o                         
   7  -1   3       1976.86       2018.67        21.91 o                         
   8  -1   3        273.53        260.89         4.39 o                         
   9  -1   3          1.69          0.16         1.57 o                         
  10  -1   3       1844.07       1966.55        62.86 o                         
  11  -1   3          8.83          1.24         4.96 o                         
 -11   0   3        137.10        121.72         5.37 o                         
 -10   0   3         37.24         30.58         2.86 o                         
  -9   0   3        108.16         88.91         3.80 o                         
  -8   0   3        977.58        967.93        15.98 o                         
  -7   0   3       1238.91       1213.23        16.57 o                         
  -6   0   3        941.91        917.40        12.70 o                         
  -5   0   3       1001.81        939.66        10.29 o                         
  -4   0   3       1374.24       1485.01        15.68 o                         
  -3   0   3       7789.96       8045.35        89.85 o                         
  -2   0   3         33.92         29.32         0.98 o                         
  -1   0   3        255.34        249.43         3.75 o                         
   0   0   3        919.40        924.36        12.00 o                         
   1   0   3       1316.17       1298.62        16.81 o                         
   2   0   3         85.91         79.14         1.63 o                         
   3   0   3       8786.43       9339.85       188.98 o                         
   4   0   3        307.64        298.39         4.25 o                         
   5   0   3       1027.90        984.83        18.16 o                         
   6   0   3       2871.96       2912.50        33.64 o                         
   7   0   3       2861.16       3000.70        31.70 o                         
   8   0   3          9.53          8.85         1.27 o                         
   9   0   3       1444.20       1507.72        21.57 o                         
  10   0   3         13.36         10.22         1.99 o                         
  11   0   3         15.71          7.44         4.96 o                         
 -11   1   3         17.53         13.53         3.42 o                         
 -10   1   3         84.75         76.30         4.82 o                         
  -9   1   3        551.09        541.51        10.25 o                         
  -8   1   3        577.68        588.59        10.61 o                         
  -7   1   3        172.43        159.73         4.16 o                         
  -6   1   3       2232.04       2267.22        29.44 o                         
  -5   1   3       2016.94       2086.01        26.96 o                         
  -4   1   3        355.35        356.30         6.08 o                         
  -3   1   3        396.19        394.54         5.49 o                         
  -2   1   3       3885.68       4036.87        50.51 o                         
  -1   1   3        732.36        754.37        13.58 o                         
   0   1   3       9862.56      10023.18       125.33 o                         
   1   1   3       2941.96       3006.65        34.91 o                         
   2   1   3       2480.66       2412.29        41.62 o                         
   3   1   3         98.30        123.89         2.41 o                         
   4   1   3       1680.12       1556.26        16.48 o                         
   5   1   3          3.21          2.52         0.64 o                         
   6   1   3       5482.21       5659.38        64.13 o                         
   7   1   3        400.80        393.80         5.37 o                         
   8   1   3       2307.18       2426.13        28.65 o                         
   9   1   3       1121.47       1173.70        22.68 o                         
  10   1   3         70.11         63.42         6.16 o                         
  11   1   3         95.53         73.26         4.40 o                         
 -11   2   3        213.02        186.67         7.85 o                         
 -10   2   3         42.21         33.71         3.71 o                         
  -9   2   3        755.06        775.00        16.65 o                         
  -8   2   3        146.99        131.63         5.20 o                         
  -7   2   3       1183.21       1207.32        23.24 o                         
  -6   2   3        287.62        260.61         6.34 o                         
  -5   2   3         14.35         13.16         1.16 o                         
  -4   2   3         83.76         76.95         4.06 o                         
  -3   2   3       1177.22       1117.28        28.64 o                         
  -2   2   3          6.90          4.34         0.55 o                         
  -1   2   3      24178.49      25429.01       635.20 o                         
   0   2   3         11.11         16.11         1.86 o                         
   1   2   3       2792.78       2834.60        35.63 o                         
   2   2   3       3602.91       3632.45        69.33 o                         
   3   2   3          3.20          6.90         0.75 o                         
   4   2   3        843.87        811.96        12.59 o                         
   5   2   3       5779.60       6040.91        68.01 o                         
   6   2   3        418.73        416.70         5.91 o                         
   7   2   3         49.71         50.53         1.75 o                         
   8   2   3       1243.91       1280.92        15.94 o                         
   9   2   3        255.24        244.81         4.85 o                         
  10   2   3         20.10         15.39         2.09 o                         
  11   2   3        246.90        243.47         7.39 o                         
 -10   3   3        549.45        578.53        19.52 o                         
  -9   3   3         67.96         49.79         3.71 o                         
  -8   3   3       2135.78       2229.87        41.41 o                         
  -7   3   3        476.63        493.13        10.73 o                         
  -6   3   3         11.27          8.85         1.59 o                         
  -5   3   3       2229.06       2258.80        38.86 o                         
  -4   3   3       2362.54       2483.93        36.49 o                         
  -3   3   3         22.71         20.44         1.55 o                         
  -2   3   3       4995.73       5385.39        95.09 o                         
  -1   3   3          2.51          2.48         0.62 o                         
   0   3   3          9.75         14.50         1.86 o                         
   1   3   3       1055.97        947.82        14.31 o                         
   2   3   3        586.96        537.93         5.98 o                         
   3   3   3       5703.92       5830.59        59.75 o                         
   4   3   3       3132.95       3066.46        34.97 o                         
   5   3   3       1585.06       1579.73        18.57 o                         
   6   3   3          5.82         10.64         1.11 o                         
   7   3   3        334.40        331.28         5.19 o                         
   8   3   3        257.53        241.25         4.05 o                         
   9   3   3        620.10        635.53         9.18 o                         
  10   3   3        384.44        374.45         7.02 o                         
  11   3   3          1.88          2.91         2.61 o                         
 -10   4   3         36.86         26.88         3.55 o                         
  -9   4   3       1960.94       2024.50        38.55 o                         
  -8   4   3        138.86        127.90         5.36 o                         
  -7   4   3          2.69          2.60         2.06 o                         
  -6   4   3       1634.77       1619.07        24.56 o                         
  -5   4   3       1170.31       1179.68        18.75 o                         
  -4   4   3       2031.76       2129.78        38.78 o                         
  -3   4   3        311.89        291.26         8.68 o                         
  -2   4   3        597.91        621.27        11.83 o                         
  -1   4   3        697.56        725.79        13.58 o                         
   0   4   3        105.33         80.75         2.00 o                         
   1   4   3       5958.86       5882.79        85.15 o                         
   2   4   3       1914.52       1849.72        23.63 o                         
   3   4   3        562.88        579.41         6.93 o                         
   4   4   3        151.38        123.47         2.43 o                         
   5   4   3        978.42        973.95        10.88 o                         
   6   4   3         40.20         37.20         1.47 o                         
   7   4   3        132.09        121.47         3.33 o                         
   8   4   3        985.73       1023.93        11.97 o                         
   9   4   3        142.62        123.79         3.71 o                         
  10   4   3          7.35          7.28         2.17 o                         
  11   4   3         16.61         17.46         3.33 o                         
  -9   5   3        316.85        306.25         9.92 o                         
  -8   5   3        103.63         95.33         4.76 o                         
  -7   5   3        404.95        397.47         9.61 o                         
  -6   5   3       1515.22       1597.18        24.56 o                         
  -5   5   3       3412.95       3739.54        83.35 o                         
  -4   5   3        315.86        326.58        10.53 o                         
  -3   5   3         35.43         30.37         2.48 o                         
  -2   5   3         17.54          9.84         1.55 o                         
  -1   5   3        116.31        119.49         2.39 o                         
   0   5   3        303.66        303.30         5.24 o                         
   1   5   3       1909.40       1897.98        43.38 o                         
   2   5   3        173.07        148.04         2.79 o                         
   3   5   3       1212.55       1279.65        15.13 o                         
   4   5   3        857.15        858.57        10.59 o                         
   5   5   3        524.74        540.03         6.58 o                         
   6   5   3          1.73          1.28         0.92 o                         
   7   5   3       1520.01       1530.41        16.95 o                         
   8   5   3        356.06        339.40         5.22 o                         
   9   5   3       1927.37       2098.17        31.99 o                         
  10   5   3          1.30         -0.25         2.08 o                         
  11   5   3          5.05          0.28         3.59 o                         
  -9   6   3          0.89          4.69         3.10 o                         
  -8   6   3        111.42         97.50         5.03 o                         
  -7   6   3       1242.34       1282.92        43.07 o                         
  -6   6   3        206.83        190.71         6.20 o                         
  -5   6   3        136.61        124.42         5.58 o                         
  -4   6   3         73.06         63.21         4.34 o                         
  -3   6   3         22.11         17.67         1.75 o                         
  -2   6   3        779.48        802.45        15.55 o                         
  -1   6   3       1467.65       1443.26        21.82 o                         
   0   6   3       4115.63       4081.09        59.51 o                         
   1   6   3         98.01         95.93         2.55 o                         
   2   6   3       1761.01       1783.43        23.08 o                         
   3   6   3        393.78        370.66         5.65 o                         
   4   6   3         11.51          9.37         1.15 o                         
   5   6   3        888.80        865.88        10.97 o                         
   6   6   3        724.95        703.62         9.42 o                         
   7   6   3          3.58          1.26         1.35 o                         
   8   6   3       1492.70       1545.07        20.99 o                         
   9   6   3          3.75          2.95         1.76 o                         
  10   6   3          9.00          8.75         2.45 o                         
  11   6   3        405.20        428.58        12.33 o                         
  -8   7   3          0.77          1.72         2.63 o                         
  -7   7   3          9.65          8.20         2.63 o                         
  -6   7   3        101.16         93.56         5.27 o                         
  -5   7   3        254.15        254.70         9.92 o                         
  -4   7   3         18.04         14.87         3.10 o                         
  -3   7   3       2513.37       2722.37        70.65 o                         
  -2   7   3        551.68        542.71        11.61 o                         
  -1   7   3       1196.54       1224.89        23.44 o                         
   0   7   3         27.16         18.20         1.52 o                         
   1   7   3       3841.42       3977.10        58.44 o                         
   2   7   3        124.40        111.94         2.83 o                         
   3   7   3         38.28         31.65         1.91 o                         
   4   7   3       2128.61       2149.19        32.55 o                         
   5   7   3       1425.81       1453.99        19.75 o                         
   6   7   3         15.72         10.74         1.70 o                         
   7   7   3        228.03        209.03         5.28 o                         
   8   7   3          0.97         -1.89         1.89 o                         
   9   7   3         11.59          5.05         2.45 o                         
  10   7   3        540.12        563.72        35.63 o                         
  -7   8   3         10.71          4.96         5.58 o                         
  -6   8   3        375.79        353.37        12.70 o                         
  -5   8   3         66.30         57.01         5.58 o                         
  -4   8   3         50.81         50.82         4.96 o                         
  -3   8   3        325.28        337.12        12.39 o                         
  -2   8   3        349.29        353.92         8.54 o                         
  -1   8   3         74.21         58.37         5.89 o                         
   0   8   3        596.09        591.16        18.59 o                         
   1   8   3       2637.22       2716.91        35.09 o                         
   2   8   3        766.63        745.41        10.67 o                         
   3   8   3        493.38        480.81         7.57 o                         
   4   8   3       1215.06       1242.92        17.12 o                         
   5   8   3        979.96        989.01        21.33 o                         
   6   8   3        530.89        498.56        20.38 o                         
   7   8   3        279.28        273.90         6.78 o                         
   8   8   3          5.40          3.41         2.25 o                         
   9   8   3         51.75         41.09         3.45 o                         
  10   8   3        351.13        359.29        10.93 o                         
  -6   9   3        349.77        333.40        14.87 o                         
  -5   9   3         10.93          1.24         3.72 o                         
  -4   9   3       1220.45       1286.51        36.56 o                         
  -3   9   3       1501.71       1626.73        44.62 o                         
  -2   9   3        137.32        140.05         8.06 o                         
  -1   9   3        120.27        105.76         6.82 o                         
   0   9   3        722.46        746.70        15.99 o                         
   1   9   3         81.98         77.54         4.26 o                         
   2   9   3        526.12        543.34        11.51 o                         
   3   9   3       2162.21       2244.55        29.67 o                         
   4   9   3        217.32        222.17         6.65 o                         
   5   9   3        258.20        246.17         5.96 o                         
   6   9   3        382.29        401.65         8.34 o                         
   7   9   3         11.85          8.76         2.05 o                         
   8   9   3          2.09         -1.19         1.92 o                         
   9   9   3          0.32         -2.45         2.69 o                         
  -4  10   3       1030.33       1134.06        33.46 o                         
  -3  10   3        254.58        270.19        12.39 o                         
  -2  10   3        296.56        292.50        12.39 o                         
  -1  10   3        236.67        250.36        11.15 o                         
   0  10   3         40.30         25.76         3.26 o                         
   1  10   3        529.80        568.27        19.21 o                         
   2  10   3        366.00        379.69         9.85 o                         
   3  10   3        215.09        206.27         6.78 o                         
   4  10   3         18.94         12.05         2.82 o                         
   5  10   3          0.55          2.20         2.38 o                         
   6  10   3          0.96         -1.51         2.00 o                         
   7  10   3        491.52        515.67        10.39 o                         
   8  10   3         10.76          6.20         2.78 o                         
  -2  11   3        732.95        784.55        25.41 o                         
  -1  11   3        269.93        260.28        12.39 o                         
   0  11   3        376.29        356.95        14.87 o                         
   1  11   3        170.82        166.70         9.92 o                         
   2  11   3         22.49         20.72         3.51 o                         
   3  11   3         21.07         24.76         4.65 o                         
   4  11   3          7.86          4.81         2.82 o                         
   5  11   3         79.05         67.02         4.82 o                         
   6  11   3        191.63        194.39         7.89 o                         
  -3 -10   4        174.71        166.86         8.68 o                         
  -2 -10   4          6.44          7.13         3.51 o                         
  -1 -10   4          0.94          1.86         3.51 o                         
  -6  -9   4         24.16         15.04         4.15 o                         
  -5  -9   4        160.99        140.67        11.15 o                         
  -4  -9   4        166.97        145.80         6.97 o                         
  -3  -9   4        261.97        255.21         8.73 o                         
  -2  -9   4        825.48        868.38        36.25 o                         
  -1  -9   4        320.76        289.18        15.18 o                         
   0  -9   4          4.17          0.31         3.07 o                         
   1  -9   4        562.15        576.78        14.46 o                         
   2  -9   4        768.46        782.90        45.86 o                         
   3  -9   4        207.70        190.57         8.33 o                         
  -8  -8   4         46.07         32.62         3.22 o                         
  -7  -8   4         31.04         25.08         2.83 o                         
  -6  -8   4        236.98        241.96         8.11 o                         
  -5  -8   4        570.13        602.42        10.53 o                         
  -4  -8   4        218.60        208.60         7.54 o                         
  -3  -8   4       2371.30       2515.34        38.99 o                         
  -2  -8   4        779.11        803.90        24.17 o                         
  -1  -8   4         45.21         38.02         3.71 o                         
   0  -8   4        633.69        640.12        12.54 o                         
   1  -8   4         22.57         22.63         2.61 o                         
   2  -8   4         38.41         22.73         3.51 o                         
   3  -8   4        742.27        774.32        17.53 o                         
   4  -8   4        241.01        230.60        15.18 o                         
   5  -8   4         55.94         49.51         6.51 o                         
  -9  -7   4         37.81         26.58         3.01 o                         
  -8  -7   4          0.62          0.94         2.14 o                         
  -7  -7   4        497.58        518.98         9.36 o                         
  -6  -7   4        487.80        504.54         8.89 o                         
  -5  -7   4        559.81        555.68         9.63 o                         
  -4  -7   4        657.07        655.90        10.51 o                         
  -3  -7   4        600.30        594.56         9.67 o                         
  -2  -7   4          5.58          2.78         1.61 o                         
  -1  -7   4       2062.91       2201.00        29.43 o                         
   0  -7   4        723.53        742.78        11.38 o                         
   1  -7   4         15.60         12.56         2.09 o                         
   2  -7   4        171.83        166.13         4.98 o                         
   3  -7   4        257.13        243.38         7.89 o                         
   4  -7   4        163.34        142.17         8.99 o                         
   5  -7   4        147.98        148.62         7.44 o                         
   6  -7   4        141.20        116.05         9.92 o                         
  -9  -6   4         10.47          8.57         2.45 o                         
  -8  -6   4         50.22         40.92         2.93 o                         
  -7  -6   4        273.76        283.57         6.26 o                         
  -6  -6   4         15.32         12.96         2.08 o                         
  -5  -6   4         96.40         78.99         3.00 o                         
  -4  -6   4        480.49        503.12         6.69 o                         
  -3  -6   4          9.61          8.57         1.60 o                         
  -2  -6   4         38.74         32.12         2.08 o                         
  -1  -6   4       2524.75       2590.18        34.01 o                         
   0  -6   4         67.05         63.04         2.68 o                         
   1  -6   4          5.59          3.07         1.50 o                         
   2  -6   4        133.04        112.66         5.03 o                         
   3  -6   4       1705.95       1753.78        24.16 o                         
   4  -6   4          4.88          0.66         2.00 o                         
   5  -6   4          4.73          1.55         2.25 o                         
   6  -6   4         49.73         41.63         3.48 o                         
   7  -6   4        107.98         89.51         6.62 o                         
 -10  -5   4          2.70          0.31         2.31 o                         
  -9  -5   4          2.43          3.17         2.08 o                         
  -8  -5   4        510.56        525.64         9.21 o                         
  -7  -5   4        164.67        160.55         4.09 o                         
  -6  -5   4        364.71        366.97         6.04 o                         
  -5  -5   4       1088.41       1133.86        12.98 o                         
  -4  -5   4          9.13          9.68         1.16 o                         
  -3  -5   4        189.81        157.44         3.36 o                         
  -2  -5   4         76.98         72.63         2.43 o                         
  -1  -5   4        115.23         97.16         3.01 o                         
   0  -5   4         53.30         52.96         2.17 o                         
   1  -5   4        896.39        883.24        11.25 o                         
   2  -5   4        264.46        266.79         4.57 o                         
   3  -5   4        225.53        206.45         4.63 o                         
   4  -5   4        361.77        335.04         6.34 o                         
   5  -5   4        175.31        173.79         5.43 o                         
   6  -5   4        263.05        254.79         6.83 o                         
   7  -5   4       1248.11       1343.92        39.80 o                         
   8  -5   4         91.32         82.98         4.79 o                         
 -10  -4   4         25.74         23.93         3.09 o                         
  -9  -4   4        493.40        493.53         8.98 o                         
  -8  -4   4        131.89        119.45         3.65 o                         
  -7  -4   4        329.01        324.10         5.60 o                         
  -6  -4   4         39.44         38.84         3.12 o                         
  -5  -4   4        653.34        624.38         8.53 o                         
  -4  -4   4        706.51        703.89         8.37 o                         
  -3  -4   4        422.63        431.69         6.42 o                         
  -2  -4   4        475.39        435.64         6.04 o                         
  -1  -4   4        340.82        339.29         4.99 o                         
   0  -4   4        406.50        402.38         6.84 o                         
   1  -4   4         61.08         51.87         1.94 o                         
   2  -4   4         18.88         17.63         1.35 o                         
   3  -4   4       2336.34       2277.21        30.05 o                         
   4  -4   4        527.09        557.63         8.88 o                         
   5  -4   4       1800.65       1837.55        24.93 o                         
   6  -4   4        477.87        489.16         8.68 o                         
   7  -4   4        459.15        462.66         8.36 o                         
   8  -4   4          2.46          5.60         2.25 o                         
   9  -4   4        878.56        914.70        50.24 o                         
 -11  -3   4        111.86         93.48         4.76 o                         
 -10  -3   4         29.81         27.11         2.97 o                         
  -9  -3   4         71.55         63.24         4.20 o                         
  -8  -3   4        477.21        455.91         7.04 o                         
  -7  -3   4         72.09         61.83         2.43 o                         
  -6  -3   4        267.10        268.20         4.59 o                         
  -5  -3   4       2310.42       2383.07        27.88 o                         
  -4  -3   4         22.76         13.57         1.15 o                         
  -3  -3   4          5.64          4.84         0.79 o                         
  -2  -3   4        478.80        478.19         5.77 o                         
  -1  -3   4       4038.37       4071.92        42.17 o                         
   0  -3   4       2541.48       2477.74        28.49 o                         
   1  -3   4        624.47        592.50         7.70 o                         
   2  -3   4       1736.99       1702.99        22.46 o                         
   3  -3   4          8.49          9.07         1.06 o                         
   4  -3   4        343.36        341.33         5.40 o                         
   5  -3   4        184.00        174.30         5.01 o                         
   6  -3   4       1658.21       1671.29        20.26 o                         
   7  -3   4          4.03          4.85         1.73 o                         
   8  -3   4       1345.20       1423.15        29.70 o                         
   9  -3   4       1169.24       1266.76        23.35 o                         
  10  -3   4          0.61          0.36         4.15 o                         
 -11  -2   4        190.56        178.68         6.55 o                         
 -10  -2   4        305.35        308.00         7.75 o                         
  -9  -2   4        756.70        773.10        13.94 o                         
  -8  -2   4         22.22         17.01         1.86 o                         
  -7  -2   4         82.78         73.37         2.54 o                         
  -6  -2   4         13.72         13.66         2.43 o                         
  -5  -2   4          2.27          0.52         0.87 o                         
  -4  -2   4        914.08        910.96        11.25 o                         
  -3  -2   4       4515.22       4476.08        56.70 o                         
  -2  -2   4         42.91         43.40         1.26 o                         
  -1  -2   4       8119.41       8309.27        84.92 o                         
   0  -2   4        801.32        779.91         8.64 o                         
   1  -2   4        612.64        626.19         7.92 o                         
   2  -2   4       2321.94       2304.52        29.70 o                         
   3  -2   4        343.81        335.49         4.39 o                         
   4  -2   4       1667.44       1730.60        18.59 o                         
   5  -2   4       5010.34       4967.62        56.53 o                         
   6  -2   4          0.09         -0.18         1.02 o                         
   7  -2   4        153.36        133.28         3.88 o                         
   8  -2   4        220.58        199.25         5.42 o                         
   9  -2   4          4.14          3.49         2.45 o                         
  10  -2   4         94.49         88.12         6.40 o                         
 -11  -1   4         58.16         55.06         4.65 o                         
 -10  -1   4        294.73        278.34         7.57 o                         
  -9  -1   4         29.68         22.00         2.85 o                         
  -8  -1   4       2012.41       2071.55        31.96 o                         
  -7  -1   4          4.66          3.31         1.15 o                         
  -6  -1   4          0.74          1.35         1.10 o                         
  -5  -1   4       2432.98       2474.68        28.55 o                         
  -4  -1   4       1664.97       1735.06        22.62 o                         
  -3  -1   4        884.08        869.17        10.87 o                         
  -2  -1   4       3490.48       3346.43        37.91 o                         
  -1  -1   4        441.83        461.55         5.14 o                         
   0  -1   4        731.03        712.72         8.64 o                         
   1  -1   4      12870.93      13239.57       147.60 o                         
   2  -1   4       1181.41       1165.18        14.64 o                         
   3  -1   4        157.69        133.60         2.24 o                         
   4  -1   4       3076.86       3140.49        32.76 o                         
   5  -1   4        960.97        939.89        11.73 o                         
   6  -1   4         88.90         88.11         2.89 o                         
   7  -1   4          6.46          6.83         1.38 o                         
   8  -1   4         91.30         77.76         2.63 o                         
   9  -1   4        193.26        177.18         6.80 o                         
  10  -1   4        445.96        446.17        16.42 o                         
 -11   0   4         71.45         61.34         9.61 o                         
 -10   0   4          9.50          7.10         2.82 o                         
  -9   0   4       2568.99       2728.12        50.83 o                         
  -8   0   4       1168.72       1202.40        19.44 o                         
  -7   0   4        417.29        405.05         8.94 o                         
  -6   0   4       1354.11       1406.14        21.83 o                         
  -5   0   4        234.34        215.13         3.70 o                         
  -4   0   4       1565.89       1575.46        20.45 o                         
  -3   0   4       1228.53       1143.47        14.87 o                         
  -2   0   4          3.69          5.48         0.85 o                         
  -1   0   4       2392.84       2569.26        29.10 o                         
   0   0   4        395.37        370.58         5.34 o                         
   1   0   4       4060.12       3976.82        56.17 o                         
   2   0   4        552.66        488.20         6.20 o                         
   3   0   4        750.62        777.22         9.47 o                         
   4   0   4        275.16        263.07         3.97 o                         
   5   0   4       2538.95       2599.99        27.36 o                         
   6   0   4        252.22        260.03         4.41 o                         
   7   0   4        721.34        688.69         9.39 o                         
   8   0   4        508.84        503.54         7.48 o                         
   9   0   4        380.88        373.38         6.42 o                         
  10   0   4        355.73        359.48        16.49 o                         
  11   0   4         69.75         52.86         5.46 o                         
 -11   1   4          0.40          4.01         3.26 o                         
 -10   1   4          2.30          1.81         3.41 o                         
  -9   1   4        101.03         82.55         4.65 o                         
  -8   1   4         30.20         25.59         2.82 o                         
  -7   1   4        164.93        161.32         5.58 o                         
  -6   1   4       2824.09       2890.31        42.93 o                         
  -5   1   4       2390.79       2383.41        35.42 o                         
  -4   1   4        829.55        782.13        10.53 o                         
  -3   1   4        214.58        211.20         3.41 o                         
  -2   1   4         17.41         12.01         0.72 o                         
  -1   1   4       1058.79       1195.03        17.53 o                         
   0   1   4        406.71        385.81         6.30 o                         
   1   1   4       9222.01       9346.77       104.32 o                         
   2   1   4        668.74        660.45         8.14 o                         
   3   1   4       1521.14       1611.67        26.17 o                         
   4   1   4        178.09        163.61         4.16 o                         
   5   1   4         62.98         50.83         1.53 o                         
   6   1   4          1.14          1.04         0.82 o                         
   7   1   4       2566.44       2605.62        27.73 o                         
   8   1   4        151.19        133.99         4.07 o                         
   9   1   4       1189.57       1254.18        18.11 o                         
  10   1   4         10.71          6.97         2.17 o                         
  11   1   4         17.95         12.05         2.70 o                         
 -10   2   4        190.33        173.58         6.97 o                         
  -9   2   4         71.41         66.29         4.15 o                         
  -8   2   4        160.75        145.38        10.53 o                         
  -7   2   4       3159.74       3251.02        59.16 o                         
  -6   2   4          5.63          3.10         1.49 o                         
  -5   2   4        133.01        119.54         2.97 o                         
  -4   2   4          4.99          6.20         1.03 o                         
  -3   2   4       1305.46       1418.51        36.56 o                         
  -2   2   4       3176.95       3356.95        84.28 o                         
  -1   2   4        427.96        459.20        12.39 o                         
   0   2   4       6636.34       7149.55       179.09 o                         
   1   2   4       4456.18       4808.16        53.87 o                         
   2   2   4       3989.53       4102.35        51.59 o                         
   3   2   4        145.57        134.61         4.56 o                         
   4   2   4          1.95          2.57         0.63 o                         
   5   2   4        788.40        763.83        10.69 o                         
   6   2   4       2674.42       2703.49        31.31 o                         
   7   2   4        328.92        313.16         5.05 o                         
   8   2   4       1039.07       1079.76        15.64 o                         
   9   2   4        112.21         92.44         4.89 o                         
  10   2   4          0.06          0.14         2.00 o                         
  11   2   4        804.12        897.32        14.46 o                         
 -10   3   4        115.87        106.43         5.46 o                         
  -9   3   4        124.22        100.11         5.03 o                         
  -8   3   4        205.11        189.08         8.99 o                         
  -7   3   4        870.40        863.42        17.30 o                         
  -6   3   4          9.46          9.24         1.59 o                         
  -5   3   4        801.70        804.54        15.55 o                         
  -4   3   4        118.54        109.07         4.96 o                         
  -3   3   4       4228.40       4382.45        77.78 o                         
  -2   3   4        469.57        509.15         9.92 o                         
   0   3   4          5.70          8.88         1.03 o                         
   1   3   4      11426.15      11950.11       172.33 o                         
   2   3   4        932.64        935.16        11.02 o                         
   3   3   4       2774.84       2830.79        34.14 o                         
   4   3   4       1121.41       1113.65        15.13 o                         
   5   3   4         70.32         56.78         1.90 o                         
   6   3   4        175.51        170.70         3.31 o                         
   7   3   4       2060.82       2077.50        24.66 o                         
   8   3   4         33.36         27.60         1.76 o                         
   9   3   4        265.25        250.07         5.71 o                         
  10   3   4        814.08        872.67        20.75 o                         
  11   3   4        714.20        779.98        17.82 o                         
 -10   4   4        884.32        900.20        57.01 o                         
  -9   4   4        184.43        170.32         9.30 o                         
  -8   4   4        375.12        361.00         9.17 o                         
  -7   4   4        348.49        338.86         8.29 o                         
  -6   4   4        368.25        362.40         8.29 o                         
  -5   4   4        492.84        462.40         9.61 o                         
  -4   4   4         48.86         45.17         4.03 o                         
  -3   4   4       3881.59       3958.53        57.72 o                         
  -2   4   4       3192.63       3194.64        56.97 o                         
  -1   4   4        635.85        642.63        17.35 o                         
   0   4   4        275.41        269.83         4.88 o                         
   1   4   4       2209.77       2250.60        33.15 o                         
   2   4   4       3333.81       3395.93        38.41 o                         
   3   4   4       8712.17       9018.62       100.88 o                         
   4   4   4       6008.12       6207.45        71.75 o                         
   5   4   4       1513.36       1547.22        20.53 o                         
   6   4   4       1580.61       1610.50        19.29 o                         
   7   4   4        394.88        390.77         6.03 o                         
   8   4   4        309.21        290.60         5.14 o                         
   9   4   4         18.06         14.29         2.17 o                         
  10   4   4        454.84        464.93         9.44 o                         
  11   4   4        522.63        561.18        15.99 o                         
  -9   5   4          8.59         10.00         2.97 o                         
  -8   5   4         50.02         36.22         3.10 o                         
  -7   5   4        230.37        215.66         9.92 o                         
  -6   5   4       2139.90       2258.21        59.49 o                         
  -5   5   4       1584.34       1604.13        30.01 o                         
  -4   5   4       1409.62       1416.31        26.51 o                         
  -3   5   4       5525.65       5698.15       101.63 o                         
  -2   5   4        406.96        373.38         7.89 o                         
  -1   5   4         68.65         60.53         1.89 o                         
   0   5   4       1507.83       1498.13        22.42 o                         
   1   5   4       1159.70       1161.86        21.69 o                         
   2   5   4       1889.95       1912.42        28.50 o                         
   3   5   4       8694.29       8710.55       109.07 o                         
   4   5   4        162.26        151.92         2.82 o                         
   5   5   4          6.43          6.07         1.11 o                         
   6   5   4        302.66        291.71         4.71 o                         
   7   5   4        348.09        343.14         4.97 o                         
   8   5   4        616.03        647.66        12.82 o                         
   9   5   4        460.53        482.32        10.70 o                         
  10   5   4        387.79        401.05         7.98 o                         
  11   5   4          5.43          4.37         2.73 o                         
  -9   6   4         28.86         23.05         4.65 o                         
  -8   6   4        236.80        222.47        11.77 o                         
  -7   6   4       1689.38       1847.96        50.20 o                         
  -6   6   4        677.04        688.49        21.07 o                         
  -5   6   4        148.62        134.01         4.76 o                         
  -4   6   4       2341.69       2489.36        64.45 o                         
  -3   6   4       1417.49       1433.68        26.51 o                         
  -2   6   4        766.85        761.69        12.04 o                         
  -1   6   4       4740.76       4768.65        69.41 o                         
   0   6   4        614.56        601.21         9.89 o                         
   1   6   4        347.55        335.22         7.41 o                         
   2   6   4        621.60        586.64         9.65 o                         
   3   6   4        123.21        101.35         2.55 o                         
   4   6   4        225.49        214.50         4.10 o                         
   5   6   4       1940.94       1933.14        22.78 o                         
   6   6   4        443.63        430.40         6.26 o                         
   7   6   4       1800.58       1878.44        20.61 o                         
   8   6   4        187.41        178.80         4.16 o                         
   9   6   4        195.01        182.11         5.11 o                         
  10   6   4         40.65         31.91         3.48 o                         
  11   6   4        151.14        151.98         8.06 o                         
  -8   7   4        268.68        257.80        13.01 o                         
  -7   7   4         10.53          8.68         4.96 o                         
  -6   7   4        857.89        894.24        26.65 o                         
  -5   7   4       1088.42       1109.18        22.13 o                         
  -4   7   4        594.61        601.73        17.97 o                         
  -3   7   4         73.74         56.39         4.34 o                         
  -2   7   4       1475.03       1501.15        28.26 o                         
  -1   7   4       1300.72       1257.80        27.95 o                         
   0   7   4       1997.83       1996.57        30.05 o                         
   1   7   4        110.10        102.81         2.92 o                         
   2   7   4        353.49        349.46         6.42 o                         
   3   7   4          3.49          2.25         1.16 o                         
   4   7   4         90.55         91.13         3.22 o                         
   5   7   4        732.43        719.47        12.28 o                         
   6   7   4        794.63        791.90        11.77 o                         
   7   7   4        402.07        377.81         6.89 o                         
   8   7   4        379.88        373.34         9.56 o                         
   9   7   4        264.55        260.62        13.94 o                         
  10   7   4          4.63          1.68         2.97 o                         
  -7   8   4        642.72        644.49        21.69 o                         
  -6   8   4         71.70         69.41         6.82 o                         
  -5   8   4        518.52        513.26        16.42 o                         
  -4   8   4         23.25         26.03         3.72 o                         
  -3   8   4        138.94        118.36         6.82 o                         
  -2   8   4        225.96        202.20         5.90 o                         
  -1   8   4       3924.94       4121.51        74.49 o                         
   0   8   4         79.45         79.37         3.94 o                         
   1   8   4         43.00         32.73         3.53 o                         
   2   8   4         18.52         12.57         1.64 o                         
   3   8   4         29.57         20.22         1.63 o                         
   4   8   4        256.61        241.13         5.48 o                         
   5   8   4        762.02        773.28        13.35 o                         
   6   8   4       1018.41       1005.37        20.37 o                         
   7   8   4         41.96         40.30         2.97 o                         
   8   8   4         49.31         38.89         3.05 o                         
   9   8   4         77.27         67.86         5.89 o                         
  10   8   4         40.29         30.08         4.38 o                         
  -6   9   4         14.23          4.34         5.58 o                         
  -5   9   4        209.65        214.42        10.53 o                         
  -4   9   4        462.39        473.46        16.11 o                         
  -3   9   4          7.56         11.15         3.72 o                         
  -2   9   4         66.81         55.15         4.96 o                         
  -1   9   4        280.14        270.91         8.99 o                         
   0   9   4         67.63         58.25         3.51 o                         
   1   9   4         42.84         29.92         3.41 o                         
   2   9   4        131.57        125.83         4.01 o                         
   3   9   4       1768.10       1825.74        24.40 o                         
   4   9   4       1036.62       1088.68        17.65 o                         
   5   9   4        376.51        363.91         7.63 o                         
   6   9   4        585.17        593.42        13.58 o                         
   7   9   4        129.03        131.52         5.90 o                         
   8   9   4         10.88          7.87         2.57 o                         
   9   9   4        681.16        734.34        17.30 o                         
  -4  10   4        948.30       1023.75        30.37 o                         
  -3  10   4          5.55          8.06         3.72 o                         
  -2  10   4        259.53        265.23        11.77 o                         
  -1  10   4        462.05        466.64        16.73 o                         
   0  10   4         19.09         14.68         2.63 o                         
   1  10   4       1083.65       1160.09        33.46 o                         
   2  10   4        629.50        620.95        19.83 o                         
   3  10   4        176.70        164.47         6.09 o                         
   4  10   4        197.02        195.80         6.78 o                         
   5  10   4        735.86        756.92        13.35 o                         
   6  10   4        100.47         86.44         5.92 o                         
   7  10   4         18.38         13.18         2.50 o                         
   8  10   4       1026.71       1114.25        19.19 o                         
  -2  11   4         91.90         88.00         7.44 o                         
  -1  11   4        112.86        105.35         8.06 o                         
   0  11   4          1.31          1.24         4.34 o                         
   1  11   4       1069.52       1155.75        34.08 o                         
   2  11   4        240.08        247.26        11.77 o                         
   3  11   4        321.38        325.90         9.17 o                         
   4  11   4        162.52        143.02         6.34 o                         
   5  11   4        701.95        715.98        16.43 o                         
   6  11   4         88.43         87.55         5.46 o                         
  -5  -9   5          9.09         11.15         6.20 o                         
  -4  -9   5          1.04          5.11         3.42 o                         
  -3  -9   5        192.74        194.07        10.53 o                         
  -2  -9   5        501.02        480.82        23.24 o                         
  -1  -9   5         63.42         50.82         4.82 o                         
   0  -9   5        160.98        157.60         7.66 o                         
   1  -9   5         12.20         10.94         3.72 o                         
   2  -9   5          1.37          0.93         3.51 o                         
  -7  -8   5         90.81         85.28         9.44 o                         
  -6  -8   5          4.47          5.37         2.86 o                         
  -5  -8   5        127.36        124.12         5.70 o                         
  -4  -8   5        214.17        195.97         6.27 o                         
  -3  -8   5        439.45        446.78         9.76 o                         
  -2  -8   5         43.60         41.07         4.15 o                         
  -1  -8   5          6.74          7.29         2.82 o                         
   0  -8   5        661.56        680.06        15.99 o                         
   1  -8   5         53.95         43.51         7.13 o                         
   2  -8   5        106.46         89.34         8.06 o                         
   3  -8   5         57.77         40.99         4.38 o                         
   4  -8   5        130.18        114.60        14.87 o                         
  -8  -7   5        137.10        132.86         6.08 o                         
  -7  -7   5          1.68         -1.69         2.73 o                         
  -6  -7   5        637.24        634.33        12.64 o                         
  -5  -7   5         92.01         83.81         6.25 o                         
  -4  -7   5          8.45          5.06         1.88 o                         
  -3  -7   5        689.45        713.08        15.97 o                         
  -2  -7   5        369.30        366.01        11.48 o                         
  -1  -7   5       1773.99       1880.29        25.71 o                         
   0  -7   5         18.41         20.84         3.22 o                         
   1  -7   5        310.74        297.80         6.36 o                         
   2  -7   5          1.30          0.00         3.72 o                         
   3  -7   5        342.39        331.32         9.64 o                         
   4  -7   5         53.11         55.10         8.68 o                         
   5  -7   5        318.54        294.01         9.41 o                         
   6  -7   5        312.01        345.18        16.11 o                         
  -9  -6   5         78.49         76.17         3.93 o                         
  -8  -6   5        282.65        281.76         8.05 o                         
  -7  -6   5         83.99         72.83         4.60 o                         
  -6  -6   5        446.56        441.69         9.60 o                         
  -5  -6   5         10.17          7.60         2.37 o                         
  -4  -6   5       1013.97       1057.00        19.05 o                         
  -3  -6   5       1509.58       1598.47        21.91 o                         
  -2  -6   5          0.05         -0.47         1.45 o                         
  -1  -6   5         90.33         86.03         3.39 o                         
   0  -6   5        314.02        311.05         6.04 o                         
   1  -6   5        528.23        521.82         8.52 o                         
   2  -6   5       2850.67       3063.44        40.05 o                         
   3  -6   5         89.81         76.90         3.69 o                         
   4  -6   5         89.28         76.64         4.58 o                         
   5  -6   5         33.32         26.23         3.05 o                         
   6  -6   5         28.90         25.97         3.26 o                         
   7  -6   5         29.50         25.87         3.41 o                         
 -10  -5   5         14.28          4.96         4.96 o                         
  -9  -5   5          2.46          3.86         2.28 o                         
  -8  -5   5        270.33        279.25         6.33 o                         
  -7  -5   5       1493.50       1602.13        22.38 o                         
  -6  -5   5         47.52         37.88         2.62 o                         
  -5  -5   5       1136.53       1151.19        16.50 o                         
  -4  -5   5        288.13        266.59         4.73 o                         
  -3  -5   5         82.84         81.45         3.38 o                         
  -2  -5   5        652.80        670.44         9.03 o                         
  -1  -5   5       1309.61       1322.84        18.20 o                         
   0  -5   5         14.73          7.31         1.31 o                         
   1  -5   5       6272.73       6499.36        75.55 o                         
   2  -5   5         15.19         13.69         1.53 o                         
   3  -5   5         60.09         55.86         3.22 o                         
   4  -5   5        128.91        111.00         3.93 o                         
   5  -5   5         10.42          6.06         1.95 o                         
   6  -5   5         49.18         35.50         3.41 o                         
   7  -5   5        266.43        243.58        14.74 o                         
   8  -5   5          6.43         11.67         4.21 o                         
 -10  -4   5        442.46        445.28        12.63 o                         
  -9  -4   5        120.62        110.67         4.46 o                         
  -8  -4   5       1085.14       1125.43        14.74 o                         
  -7  -4   5         32.90         27.53         1.99 o                         
  -6  -4   5       2759.43       2874.18        33.70 o                         
  -5  -4   5         10.85          7.63         1.61 o                         
  -4  -4   5          3.22          1.19         0.98 o                         
  -3  -4   5        565.42        546.09         6.77 o                         
  -2  -4   5       1050.93       1045.59        11.84 o                         
  -1  -4   5        590.45        558.13         6.91 o                         
   0  -4   5        412.18        389.02         5.76 o                         
   1  -4   5          2.90          3.33         1.15 o                         
   2  -4   5        135.04        128.99         3.48 o                         
   3  -4   5       1026.28        974.26        22.34 o                         
   4  -4   5        800.81        786.88        14.35 o                         
   5  -4   5       1405.78       1459.76        37.91 o                         
   6  -4   5         85.81         77.83         3.35 o                         
   7  -4   5        267.23        246.58         5.95 o                         
   8  -4   5        145.48        129.33         5.71 o                         
   9  -4   5        128.76         96.97        13.63 o                         
 -10  -3   5          1.68          1.03         3.26 o                         
  -9  -3   5        566.20        545.64        10.85 o                         
  -8  -3   5         10.94          9.30         1.68 o                         
  -7  -3   5        827.38        845.25        11.25 o                         
  -6  -3   5        586.79        590.06         9.30 o                         
  -5  -3   5        505.14        481.25         7.75 o                         
  -4  -3   5        203.48        206.11         4.34 o                         
  -3  -3   5       1048.25       1011.42        12.58 o                         
  -2  -3   5       2891.06       2987.43        31.29 o                         
  -1  -3   5        973.21       1053.57        11.80 o                         
   0  -3   5          6.60          8.37         1.02 o                         
   1  -3   5         68.94         69.77         2.15 o                         
   2  -3   5          3.88          5.95         1.30 o                         
   3  -3   5       2427.82       2389.66        31.37 o                         
   4  -3   5        566.52        551.47         8.73 o                         
   5  -3   5         31.80         35.08         2.36 o                         
   6  -3   5        425.79        442.08         7.96 o                         
   7  -3   5        529.81        526.41        11.74 o                         
   8  -3   5         19.35         15.72         2.89 o                         
   9  -3   5        147.26        134.29         8.52 o                         
 -10  -2   5       1333.40       1445.70        29.14 o                         
  -9  -2   5          9.86          5.77         2.82 o                         
  -8  -2   5         82.83         67.40         4.15 o                         
  -7  -2   5        140.25        129.74         3.72 o                         
  -6  -2   5        126.77        119.94         3.32 o                         
  -5  -2   5         79.76         75.01         4.20 o                         
  -4  -2   5       2096.71       2042.63        26.80 o                         
  -3  -2   5       2474.97       2452.05        28.38 o                         
  -2  -2   5        304.38        272.13         4.16 o                         
  -1  -2   5         47.09         45.17         1.66 o                         
   0  -2   5        631.08        600.33        10.33 o                         
   1  -2   5        851.15        822.89        11.46 o                         
   2  -2   5        819.26        789.99         9.90 o                         
   3  -2   5       1167.37       1108.42        13.51 o                         
   4  -2   5         21.48         24.45         1.76 o                         
   5  -2   5        163.84        172.95         4.16 o                         
   6  -2   5         51.47         43.54         2.45 o                         
   7  -2   5        663.41        681.95        15.40 o                         
   8  -2   5        388.97        390.90         8.32 o                         
   9  -2   5        671.00        685.45        11.60 o                         
  10  -2   5          0.05         -2.35         2.68 o                         
 -11  -1   5        435.28        445.67        12.27 o                         
 -10  -1   5        295.73        294.32         9.20 o                         
  -9  -1   5         10.31          7.72         2.82 o                         
  -8  -1   5        127.84        116.82         5.26 o                         
  -7  -1   5         38.93         35.10         2.43 o                         
  -6  -1   5        222.47        223.50         4.34 o                         
  -5  -1   5        188.28        165.45         4.56 o                         
  -4  -1   5        412.21        413.83         6.43 o                         
  -3  -1   5         37.59         39.48         1.61 o                         
  -2  -1   5        719.60        641.62         9.06 o                         
  -1  -1   5        726.39        738.91         9.08 o                         
   0  -1   5       3419.58       3450.19        43.77 o                         
   1  -1   5        780.72        683.56         9.60 o                         
   2  -1   5       2288.93       2176.65        25.16 o                         
   3  -1   5        101.12         97.45         2.07 o                         
   4  -1   5       2052.10       2072.08        34.01 o                         
   5  -1   5        132.28        118.17         3.41 o                         
   6  -1   5          7.26          4.17         1.25 o                         
   7  -1   5        846.71        836.70        12.97 o                         
   8  -1   5        862.50        892.16        15.77 o                         
   9  -1   5         81.10         68.93         4.20 o                         
  10  -1   5        498.35        524.21        11.18 o                         
 -11   0   5         77.61         60.37         4.76 o                         
 -10   0   5        299.50        278.12         8.76 o                         
  -9   0   5         21.35         19.46         5.27 o                         
  -8   0   5         56.15         47.20         3.26 o                         
  -7   0   5        338.87        333.43         8.33 o                         
  -6   0   5       1302.77       1305.52        20.39 o                         
  -5   0   5        892.43        914.93        14.67 o                         
  -4   0   5         41.93         33.69         1.79 o                         
  -3   0   5       1512.30       1552.55        23.26 o                         
  -2   0   5        116.24        124.12         2.73 o                         
  -1   0   5       4531.46       4515.58        50.88 o                         
   0   0   5       1484.37       1640.45        19.01 o                         
   1   0   5       2601.06       2511.84        32.07 o                         
   2   0   5        525.08        486.75         6.41 o                         
   3   0   5       6553.41       6642.23        74.71 o                         
   4   0   5       3661.14       3750.95        42.79 o                         
   5   0   5         25.97         18.14         1.28 o                         
   6   0   5       1195.16       1202.88        14.83 o                         
   7   0   5        510.57        529.40         7.72 o                         
   8   0   5         66.69         59.92         2.52 o                         
   9   0   5          8.89          5.44         1.71 o                         
  10   0   5        212.59        220.59         6.17 o                         
 -10   1   5          0.20         -1.34         2.52 o                         
  -9   1   5          1.21          2.14         2.38 o                         
  -8   1   5       1338.57       1399.92        27.17 o                         
  -7   1   5        629.25        627.19        20.45 o                         
  -6   1   5       3505.52       3686.77        66.61 o                         
  -5   1   5        824.43        838.89        13.24 o                         
  -4   1   5       1030.03       1020.28        13.63 o                         
  -3   1   5       1503.86       1556.60        20.14 o                         
  -2   1   5        556.33        602.77         9.30 o                         
  -1   1   5       3630.80       3876.42        56.41 o                         
   0   1   5       4700.57       4619.32        58.10 o                         
   1   1   5        257.49        254.62         4.10 o                         
   2   1   5        101.55         97.45         2.31 o                         
   3   1   5       3809.21       3672.27        41.68 o                         
   4   1   5        123.92         96.09         2.30 o                         
   5   1   5        445.58        453.89         6.23 o                         
   6   1   5       1608.18       1608.70        17.61 o                         
   7   1   5       1024.87       1038.65        13.28 o                         
   8   1   5        535.26        557.14         8.28 o                         
   9   1   5        398.42        402.29         7.78 o                         
  10   1   5          0.78          1.24         2.17 o                         
  11   1   5          4.34          2.83         3.09 o                         
 -10   2   5        488.94        466.64        14.25 o                         
  -9   2   5        429.35        430.26        16.42 o                         
  -8   2   5         37.44         32.46         2.82 o                         
  -7   2   5       1855.33       1906.14        35.71 o                         
  -6   2   5        199.34        191.15         5.46 o                         
  -5   2   5        240.23        230.55         4.40 o                         
  -4   2   5       6883.43       7127.35        89.24 o                         
  -3   2   5        440.89        443.71        12.39 o                         
  -2   2   5       1310.71       1350.96        34.70 o                         
  -1   2   5       6017.09       6435.02       162.36 o                         
   0   2   5          9.69         11.15         1.86 o                         
   1   2   5        314.44        310.56         5.22 o                         
   2   2   5       2138.38       2302.85        29.43 o                         
   3   2   5          0.02          0.45         0.67 o                         
   4   2   5        362.49        369.57         5.71 o                         
   5   2   5       3348.79       3405.21        39.02 o                         
   6   2   5        162.07        146.07         3.07 o                         
   7   2   5        556.66        585.79         8.23 o                         
   8   2   5        273.20        260.49         5.63 o                         
   9   2   5        116.41        101.88         4.07 o                         
  10   2   5        183.52        179.66         5.39 o                         
  11   2   5        221.66        218.79         6.25 o                         
 -10   3   5          1.82          0.86         2.63 o                         
  -9   3   5         23.94         17.60         2.97 o                         
  -8   3   5        499.98        523.25        20.76 o                         
  -7   3   5          5.53          0.70         1.59 o                         
  -6   3   5        152.05        141.97         4.32 o                         
  -5   3   5       2884.07       2920.64        80.87 o                         
  -4   3   5       2832.01       2995.04        76.22 o                         
  -3   3   5         21.96         15.49         1.86 o                         
  -2   3   5       3484.21       3730.63        94.20 o                         
   0   3   5       1073.00       1000.21        27.27 o                         
   1   3   5       2366.05       2444.23        44.25 o                         
   2   3   5          4.27          2.66         1.30 o                         
   3   3   5        740.20        720.07         8.97 o                         
   4   3   5         51.22         47.26         1.71 o                         
   5   3   5        116.08         96.34         3.00 o                         
   6   3   5        568.10        587.63         8.02 o                         
   7   3   5         50.57         35.48         1.85 o                         
   8   3   5        135.86        135.52         4.10 o                         
   9   3   5       1061.51       1135.09        16.72 o                         
  10   3   5          4.46          5.50         2.08 o                         
  11   3   5         15.18         11.27         2.70 o                         
 -10   4   5        231.62        236.11        13.01 o                         
  -9   4   5        656.53        678.81        43.38 o                         
  -8   4   5        541.46        521.46        13.32 o                         
  -7   4   5         22.96         16.20         2.06 o                         
  -6   4   5         55.73         36.56         4.34 o                         
  -5   4   5        888.34        917.16        25.41 o                         
  -4   4   5         54.90         54.65         2.38 o                         
  -3   4   5        754.88        764.00        11.92 o                         
  -2   4   5       1927.18       2051.58        37.25 o                         
  -1   4   5       1600.10       1614.95        41.52 o                         
   0   4   5        800.05        768.58        12.28 o                         
   1   4   5         39.75         36.22         1.64 o                         
   2   4   5       1235.14       1157.42        13.57 o                         
   3   4   5        990.23        988.00        11.86 o                         
   4   4   5        491.16        455.82         6.89 o                         
   5   4   5       1354.79       1388.65        16.68 o                         
   6   4   5         66.14         58.84         2.23 o                         
   7   4   5         10.07          7.21         1.25 o                         
   8   4   5         16.76         11.16         1.59 o                         
   9   4   5          1.02         -0.70         1.82 o                         
  10   4   5        115.38        110.79         4.56 o                         
  11   4   5        177.45        169.72         7.96 o                         
  -9   5   5        686.93        722.29        48.34 o                         
  -8   5   5        469.30        452.99        18.28 o                         
  -7   5   5         94.74         81.80         6.20 o                         
  -6   5   5          4.07          6.20         3.72 o                         
  -5   5   5       1049.85       1088.69        22.62 o                         
  -4   5   5         34.65         28.66         1.94 o                         
  -3   5   5        118.03         95.95         2.61 o                         
  -2   5   5          5.29          4.83         0.93 o                         
  -1   5   5        179.08        176.62         6.20 o                         
   0   5   5         20.43         16.69         1.32 o                         
   1   5   5       1408.19       1341.89        20.39 o                         
   2   5   5        293.17        248.05         4.08 o                         
   3   5   5        843.14        846.09        10.42 o                         
   4   5   5       1458.98       1572.49        18.57 o                         
   5   5   5         43.42         41.23         2.33 o                         
   6   5   5       1184.57       1206.86        14.91 o                         
   7   5   5          4.28          1.92         1.25 o                         
   8   5   5          2.74          1.71         1.43 o                         
   9   5   5        942.55       1017.09        15.26 o                         
  10   5   5        303.49        317.60         7.05 o                         
  11   5   5         23.01         18.14         3.13 o                         
  -8   6   5        420.85        449.29        16.73 o                         
  -7   6   5         88.57         74.98         6.20 o                         
  -6   6   5         26.38         22.93         4.34 o                         
  -5   6   5        139.40        134.59         5.89 o                         
  -4   6   5        989.56       1058.53        20.58 o                         
  -3   6   5        249.07        230.24         5.70 o                         
  -2   6   5        231.17        210.08         5.26 o                         
  -1   6   5        998.82        991.31        15.38 o                         
   0   6   5         13.75         10.63         1.07 o                         
   1   6   5        624.96        597.33         9.89 o                         
   2   6   5        872.59        840.88        16.43 o                         
   3   6   5        794.39        806.23        11.15 o                         
   4   6   5         22.16         25.69         1.88 o                         
   5   6   5       4372.61       4530.23        57.71 o                         
   6   6   5        781.76        816.56        11.93 o                         
   7   6   5        108.26        106.00         3.59 o                         
   8   6   5        816.58        847.43        14.79 o                         
   9   6   5         50.76         44.70         3.94 o                         
  10   6   5        205.75        199.94        15.18 o                         
  -8   7   5        223.88        236.73        12.39 o                         
  -7   7   5         19.76         18.59         4.96 o                         
  -6   7   5        556.36        549.06        18.59 o                         
  -5   7   5        777.46        799.26        16.87 o                         
  -4   7   5       1662.29       1715.98        32.42 o                         
  -3   7   5        581.90        565.17        16.73 o                         
  -2   7   5       1874.19       1863.01        28.14 o                         
  -1   7   5        452.59        447.46         7.75 o                         
   0   7   5         72.27         65.73         2.45 o                         
   1   7   5       3897.21       3897.89        70.11 o                         
   2   7   5        837.05        809.02        15.99 o                         
   3   7   5          5.00          3.89         1.16 o                         
   4   7   5        302.56        304.11         6.19 o                         
   5   7   5        737.24        756.47        12.76 o                         
   6   7   5        131.54        129.55         4.29 o                         
   7   7   5        636.26        637.46        12.80 o                         
   8   7   5        338.51        329.87        18.59 o                         
   9   7   5        577.87        612.57        14.67 o                         
  10   7   5         70.41         58.71         6.51 o                         
  -7   8   5        322.81        304.90        14.25 o                         
  -6   8   5         38.97         26.65         5.58 o                         
  -5   8   5        225.01        200.16        10.53 o                         
  -4   8   5          8.54         10.53         3.10 o                         
  -3   8   5        343.83        360.05        12.39 o                         
  -2   8   5       2283.92       2420.18        44.48 o                         
  -1   8   5         30.74         22.15         4.65 o                         
   0   8   5       3071.44       3107.46        46.27 o                         
   1   8   5       1896.48       1903.49        29.09 o                         
   2   8   5        408.66        372.81         7.25 o                         
   3   8   5         11.85         10.44         1.63 o                         
   4   8   5        406.10        384.26         7.50 o                         
   5   8   5          1.30         -0.04         1.53 o                         
   6   8   5        582.46        589.03        13.15 o                         
   7   8   5       1434.24       1516.94        29.80 o                         
   8   8   5          6.81          5.27         2.63 o                         
   9   8   5         14.10         10.23         3.07 o                         
  -6   9   5        759.22        739.93        24.17 o                         
  -5   9   5        127.62        104.73         8.06 o                         
  -4   9   5          2.43         -0.62         3.10 o                         
  -3   9   5       1856.99       2000.41        53.91 o                         
  -2   9   5        757.79        752.32        22.93 o                         
  -1   9   5         41.86         29.57         2.82 o                         
   0   9   5       1279.99       1307.92        25.63 o                         
   1   9   5         65.35         60.79         3.51 o                         
   2   9   5        415.48        413.02         7.97 o                         
   3   9   5       1767.43       1796.62        34.97 o                         
   4   9   5          1.00          0.00         1.86 o                         
   5   9   5        175.69        167.36         5.70 o                         
   6   9   5          9.84         10.26         3.41 o                         
   7   9   5         33.98         24.85         3.72 o                         
   8   9   5         47.89         43.38         4.15 o                         
   9   9   5          1.34         -2.79         3.07 o                         
  -4  10   5        162.51        143.77         9.30 o                         
  -3  10   5          0.05          1.86         3.72 o                         
  -2  10   5        525.62        541.00        17.97 o                         
  -1  10   5        160.54        149.97         8.68 o                         
   0  10   5        146.16        136.46         8.68 o                         
   1  10   5         56.53         45.86         4.96 o                         
   2  10   5       1160.01       1220.20        34.70 o                         
   3  10   5        101.53         92.34         6.82 o                         
   4  10   5        655.24        681.80        12.15 o                         
   5  10   5        274.26        271.62         9.74 o                         
   6  10   5        113.31        104.88         4.93 o                         
   7  10   5          6.78          8.06         4.34 o                         
   8  10   5          5.50         -1.24         3.07 o                         
  -2  11   5         19.20         14.25         4.34 o                         
  -1  11   5        241.86        232.39        11.77 o                         
   0  11   5        168.53        143.77         9.30 o                         
   1  11   5         28.70         27.27         4.96 o                         
   2  11   5          1.16          1.86         3.72 o                         
   3  11   5        296.27        305.51        13.01 o                         
   4  11   5         43.13         34.49         3.42 o                         
   5  11   5         49.03         43.53         3.87 o                         
   6  11   5          1.32          2.29         2.82 o                         
  -3  -9   6         37.23         27.69         4.32 o                         
  -2  -9   6        121.94         98.53        10.53 o                         
  -1  -9   6        222.77        220.40         9.17 o                         
   0  -9   6        377.86        376.78        16.11 o                         
  -6  -8   6        902.12       1025.04        34.02 o                         
  -5  -8   6          4.79          5.91         2.97 o                         
  -4  -8   6          0.65          0.62         3.51 o                         
  -3  -8   6         31.83         31.66         3.54 o                         
  -2  -8   6        176.73        174.02         6.44 o                         
  -1  -8   6        108.50        103.99         5.90 o                         
   0  -8   6        276.34        289.82         9.41 o                         
   1  -8   6         22.69         17.18         3.71 o                         
   2  -8   6         48.87         38.40         6.82 o                         
   3  -8   6         97.83         93.77         6.34 o                         
  -7  -7   6        512.87        535.06        11.68 o                         
  -6  -7   6        187.96        178.08         6.55 o                         
  -5  -7   6         76.54         76.01         5.02 o                         
  -4  -7   6          6.03          4.12         2.61 o                         
  -3  -7   6        549.75        572.00        12.27 o                         
  -2  -7   6        487.65        517.63        17.34 o                         
  -1  -7   6        535.81        556.38        11.20 o                         
   0  -7   6         14.79         12.77         2.61 o                         
   1  -7   6         14.15         13.18         2.61 o                         
   2  -7   6        412.49        415.99        11.17 o                         
   3  -7   6        340.29        353.10        10.53 o                         
   4  -7   6        102.81         88.01        20.76 o                         
   5  -7   6         76.19         63.23         5.20 o                         
  -8  -6   6          1.89          4.00         2.97 o                         
  -7  -6   6          9.86          5.15         2.61 o                         
  -6  -6   6          0.29         -0.21         2.50 o                         
  -5  -6   6         50.31         41.67         3.33 o                         
  -4  -6   6       1816.27       1982.54        51.58 o                         
  -3  -6   6        704.32        724.63        16.17 o                         
  -2  -6   6        328.48        337.69         6.57 o                         
  -1  -6   6        107.15         97.48         3.70 o                         
   0  -6   6         92.42         88.18         3.48 o                         
   1  -6   6        123.64        102.20         3.79 o                         
   2  -6   6          0.71         -1.28         2.00 o                         
   3  -6   6        496.12        495.72        10.25 o                         
   4  -6   6        194.96        184.42        10.84 o                         
   5  -6   6        116.16        100.94         5.90 o                         
   6  -6   6         20.65         14.49         3.41 o                         
  -9  -5   6         60.63         43.80         4.82 o                         
  -8  -5   6         23.42         14.93         2.97 o                         
  -7  -5   6         56.47         54.37         3.80 o                         
  -6  -5   6         21.63         16.30         3.84 o                         
  -5  -5   6        822.43        805.16        24.64 o                         
  -4  -5   6         55.58         51.27         2.99 o                         
  -3  -5   6         23.29         21.30         2.32 o                         
  -2  -5   6        579.50        578.47         8.14 o                         
  -1  -5   6         55.27         47.35         2.20 o                         
   0  -5   6       1428.22       1461.34        17.96 o                         
   1  -5   6         11.26          8.99         1.48 o                         
   2  -5   6        798.05        805.19        13.90 o                         
   3  -5   6         85.49         82.66         5.37 o                         
   4  -5   6       2579.71       2679.17        76.07 o                         
   5  -5   6          5.22          2.69         1.97 o                         
   6  -5   6         74.14         61.45         3.99 o                         
   7  -5   6         98.21         82.76         4.71 o                         
  -9  -4   6         24.51         16.79         3.71 o                         
  -8  -4   6         93.98         79.22         8.89 o                         
  -7  -4   6        139.61        123.10         5.60 o                         
  -6  -4   6        205.86        195.64         4.96 o                         
  -5  -4   6       1841.45       1943.09        23.39 o                         
  -4  -4   6        384.45        366.35         5.29 o                         
  -3  -4   6        329.85        304.11         4.53 o                         
  -2  -4   6        533.06        512.76         6.61 o                         
  -1  -4   6       2477.43       2582.24        27.49 o                         
   0  -4   6          0.23          2.14         1.58 o                         
   1  -4   6       2580.54       2619.07        34.39 o                         
   2  -4   6        139.19        129.21         3.79 o                         
   3  -4   6       2503.97       2522.11        43.65 o                         
   4  -4   6        415.94        402.74         7.41 o                         
   5  -4   6        302.97        296.60         6.51 o                         
   6  -4   6         18.77         13.64         2.18 o                         
   7  -4   6        451.98        436.84        23.24 o                         
   8  -4   6        141.44        126.44         7.59 o                         
 -10  -3   6         55.05         36.17         4.59 o                         
  -9  -3   6         63.53         51.29         8.37 o                         
  -8  -3   6       1716.56       1760.81        28.03 o                         
  -7  -3   6          1.21         -0.34         1.68 o                         
  -6  -3   6       2282.03       2430.01        32.15 o                         
  -5  -3   6        125.20        118.05         3.48 o                         
  -4  -3   6       1231.19       1252.42        15.46 o                         
  -3  -3   6         19.84         15.90         1.59 o                         
  -2  -3   6        130.09        123.54         2.55 o                         
  -1  -3   6        712.06        724.94         8.55 o                         
   0  -3   6       5213.81       5364.14        68.17 o                         
   1  -3   6         70.42         61.46         2.39 o                         
   2  -3   6         56.57         45.69         2.15 o                         
   3  -3   6        327.95        339.94         6.16 o                         
   4  -3   6        307.86        280.20         6.80 o                         
   5  -3   6        220.97        204.24         5.44 o                         
   6  -3   6       3616.35       3852.97        78.10 o                         
   7  -3   6        182.80        166.21        12.16 o                         
   8  -3   6         63.48         44.76         3.73 o                         
   9  -3   6         58.73         47.64         3.92 o                         
 -10  -2   6         75.26         59.20         7.44 o                         
  -9  -2   6       1051.79       1124.14        37.18 o                         
  -8  -2   6          2.43          2.65         2.38 o                         
  -7  -2   6       1518.33       1525.29        21.38 o                         
  -6  -2   6          2.37          0.24         1.37 o                         
  -5  -2   6         97.60         86.04         2.86 o                         
  -4  -2   6       3004.90       3057.69        39.51 o                         
  -3  -2   6       4270.17       4399.00        50.11 o                         
  -2  -2   6         29.69         23.72         1.16 o                         
  -1  -2   6       3674.97       3728.47        42.51 o                         
   0  -2   6       1944.55       1959.50        25.71 o                         
   1  -2   6        358.27        345.93         5.79 o                         
   2  -2   6         53.23         47.08         1.88 o                         
   3  -2   6       1028.96        991.40        12.34 o                         
   4  -2   6        346.41        301.82         4.87 o                         
   5  -2   6       3649.92       3729.35        50.10 o                         
   6  -2   6         59.64         49.46         2.81 o                         
   7  -2   6         43.86         35.42         2.68 o                         
   8  -2   6         19.91         14.14         2.62 o                         
   9  -2   6         12.95         10.95         2.50 o                         
 -10  -1   6        334.31        301.94         9.41 o                         
  -9  -1   6        263.72        260.93         8.33 o                         
  -8  -1   6       1547.68       1600.26        31.11 o                         
  -7  -1   6         21.02         15.99         2.38 o                         
  -6  -1   6       1071.91       1058.29        17.05 o                         
  -5  -1   6        555.78        558.46         9.66 o                         
  -4  -1   6       4224.14       4483.61        65.71 o                         
  -3  -1   6        233.89        211.86         4.01 o                         
  -2  -1   6       5864.57       6087.78        68.56 o                         
  -1  -1   6       1230.08       1271.63        17.04 o                         
   0  -1   6       2042.69       2046.12        26.64 o                         
   1  -1   6       1665.45       1722.27        22.69 o                         
   2  -1   6       2361.97       2334.63        27.10 o                         
   3  -1   6        928.74        957.07        11.90 o                         
   4  -1   6         31.01         22.11         1.38 o                         
   5  -1   6        400.88        378.71         6.51 o                         
   6  -1   6        163.00        159.82         3.91 o                         
   7  -1   6          9.71          9.33         2.18 o                         
   8  -1   6        551.24        565.31        10.82 o                         
   9  -1   6        671.61        721.41        13.42 o                         
  10  -1   6         16.45         17.51         2.74 o                         
 -10   0   6        159.40        150.68         6.78 o                         
  -9   0   6       1037.63       1098.78        39.66 o                         
  -8   0   6        146.08        140.61         6.20 o                         
  -7   0   6        660.74        644.37        13.80 o                         
  -6   0   6        281.28        268.38         7.01 o                         
  -5   0   6       1675.81       1688.53        25.76 o                         
  -4   0   6       1592.80       1564.19        23.61 o                         
  -3   0   6       1445.13       1430.01        21.70 o                         
  -2   0   6       1121.86       1092.07        13.02 o                         
  -1   0   6        780.73        810.33        11.07 o                         
   0   0   6         27.02         20.77         1.70 o                         
   1   0   6        487.47        469.11         6.96 o                         
   2   0   6       9303.88       9556.55       107.03 o                         
   3   0   6        411.12        415.06         5.86 o                         
   4   0   6       2372.86       2346.90        34.21 o                         
   5   0   6         57.60         53.43         2.37 o                         
   6   0   6          0.52          0.19         1.20 o                         
   7   0   6        387.77        385.05         9.42 o                         
   8   0   6        708.73        739.07        10.38 o                         
   9   0   6         29.08         25.12         2.56 o                         
  10   0   6        781.39        834.57        15.79 o                         
 -10   1   6          9.18          5.93         2.97 o                         
  -9   1   6         35.42         25.97         3.26 o                         
  -8   1   6          2.37          3.97         2.06 o                         
  -7   1   6       1157.99       1183.33        23.22 o                         
  -6   1   6       1281.88       1254.98        24.10 o                         
  -5   1   6       2092.45       2131.66        39.00 o                         
  -4   1   6        632.32        615.37        10.02 o                         
  -3   1   6        285.91        269.06         5.67 o                         
  -2   1   6        527.18        539.88         8.59 o                         
  -1   1   6         93.34         79.47         2.25 o                         
   0   1   6        937.44        987.09        13.16 o                         
   1   1   6       9491.15       9831.44       122.93 o                         
   2   1   6       2305.48       2406.32        27.71 o                         
   3   1   6        502.59        452.17         6.14 o                         
   4   1   6         16.27         12.79         1.15 o                         
   5   1   6         60.48         61.50         2.23 o                         
   6   1   6       2013.19       2054.30        24.32 o                         
   7   1   6       1440.61       1523.25        18.77 o                         
   8   1   6         16.47         14.40         1.71 o                         
   9   1   6        620.54        649.35        10.95 o                         
  10   1   6         80.34         75.95         3.80 o                         
 -10   2   6        175.26        158.55         6.70 o                         
  -9   2   6        268.46        247.13         7.58 o                         
  -8   2   6        757.24        767.48        20.14 o                         
  -7   2   6        570.03        549.64        12.04 o                         
  -6   2   6        692.52        675.71        13.80 o                         
  -5   2   6        525.07        508.88        11.46 o                         
  -4   2   6        908.91        940.27        17.74 o                         
  -3   2   6         98.23         97.00         5.89 o                         
  -2   2   6       2007.97       2037.59        52.06 o                         
  -1   2   6        106.30        106.59         4.96 o                         
   0   2   6        533.92        512.20         8.31 o                         
   1   2   6        980.22       1011.47        13.47 o                         
   2   2   6       4207.74       4365.43        55.23 o                         
   3   2   6        352.02        341.97         5.46 o                         
   4   2   6       4391.90       4499.50        57.24 o                         
   5   2   6       3454.23       3646.58        46.78 o                         
   6   2   6       3986.62       4186.61        48.05 o                         
   7   2   6         79.48         76.29         2.59 o                         
   8   2   6        931.45       1007.58        15.01 o                         
   9   2   6        117.03        103.66         4.56 o                         
  10   2   6         31.75         25.59         2.76 o                         
  11   2   6        246.10        246.76         6.77 o                         
 -10   3   6        486.55        454.41        39.04 o                         
  -9   3   6        169.90        150.20         6.82 o                         
  -8   3   6        370.69        365.49        12.39 o                         
  -7   3   6       1039.77       1048.83        34.70 o                         
  -6   3   6        125.24        122.86         4.32 o                         
  -5   3   6          9.64         13.01         2.48 o                         
  -4   3   6         36.46         43.38         3.10 o                         
  -3   3   6       2560.64       2763.27        70.65 o                         
  -2   3   6       6348.66       6829.16       171.04 o                         
  -1   3   6       5453.50       5763.26       146.25 o                         
   0   3   6        866.52        879.36        24.79 o                         
   1   3   6       3439.41       3513.31        51.52 o                         
   2   3   6        127.65        100.73         2.28 o                         
   3   3   6       3531.80       3572.35        45.62 o                         
   4   3   6         27.71         22.34         1.15 o                         
   5   3   6       1201.78       1171.52        14.35 o                         
   6   3   6        526.86        520.05         7.29 o                         
   7   3   6        593.74        603.79         8.46 o                         
   8   3   6       1013.13       1069.02        15.64 o                         
   9   3   6         64.52         60.19         4.56 o                         
  10   3   6        245.74        247.91         6.25 o                         
  11   3   6        179.33        172.16         5.95 o                         
  -9   4   6        605.39        586.13        22.31 o                         
  -8   4   6        268.11        252.64        22.31 o                         
  -7   4   6        135.46        126.42         7.44 o                         
  -6   4   6          4.06          3.10         3.10 o                         
  -5   4   6        131.66        131.38         6.82 o                         
  -4   4   6        994.04       1039.87        28.51 o                         
  -3   4   6       5013.08       5301.41        94.43 o                         
  -2   4   6       6574.24       6888.03       172.28 o                         
  -1   4   6          0.83          0.37         1.24 o                         
   0   4   6        151.17        146.61         3.33 o                         
   1   4   6       1310.06       1343.85        25.19 o                         
   2   4   6          5.33          5.21         0.76 o                         
   3   4   6       3556.62       3692.37        42.07 o                         
   4   4   6       4260.66       4457.31        56.62 o                         
   5   4   6        279.18        260.79         4.60 o                         
   6   4   6        366.30        357.08         7.30 o                         
   7   4   6       1224.48       1274.59        15.90 o                         
   8   4   6        455.91        461.66         7.18 o                         
   9   4   6        226.57        218.62         5.56 o                         
  10   4   6        167.09        173.56         5.40 o                         
  11   4   6        589.12        635.65        16.64 o                         
  -9   5   6        503.03        494.53        18.59 o                         
  -8   5   6        489.51        501.96        17.35 o                         
  -7   5   6        203.05        213.80         9.92 o                         
  -6   5   6       2054.55       2172.69        57.63 o                         
  -5   5   6       1219.81       1253.04        34.08 o                         
  -4   5   6        322.00        315.11         5.84 o                         
  -3   5   6       1425.69       1472.00        22.30 o                         
  -2   5   6         74.42         66.80         2.25 o                         
  -1   5   6          2.62          1.24         1.24 o                         
   0   5   6       7287.53       7317.14       106.26 o                         
   1   5   6       1053.61       1007.65        15.86 o                         
   2   5   6       3169.55       3179.13        46.99 o                         
   3   5   6       2501.61       2494.00        28.88 o                         
   4   5   6        608.59        624.90         8.25 o                         
   5   5   6        237.03        214.96         3.87 o                         
   6   5   6         75.18         59.88         2.24 o                         
   7   5   6         37.80         37.12         2.09 o                         
   8   5   6        734.33        764.80        10.53 o                         
   9   5   6          7.06          4.74         2.25 o                         
  10   5   6          8.97          3.72         2.61 o                         
  -8   6   6        150.29        135.72         9.92 o                         
  -7   6   6       2160.32       2408.18        64.45 o                         
  -6   6   6        196.56        193.97         9.92 o                         
  -5   6   6       1455.51       1558.56        42.14 o                         
  -4   6   6        501.59        516.12        10.93 o                         
  -3   6   6         74.47         63.60         2.32 o                         
  -2   6   6          9.50          9.08         1.31 o                         
  -1   6   6       4772.49       4834.34        86.33 o                         
   0   6   6       1977.26       1949.09        29.34 o                         
   1   6   6       1175.83       1161.48        18.13 o                         
   2   6   6         36.81         41.37         2.15 o                         
   3   6   6        203.48        185.50         3.63 o                         
   4   6   6        663.66        656.71         9.67 o                         
   5   6   6        313.54        320.18         5.73 o                         
   6   6   6        116.72        117.90         3.94 o                         
   7   6   6        642.16        668.69        10.45 o                         
   8   6   6        689.34        713.10        24.15 o                         
   9   6   6          9.53          8.68         3.07 o                         
  10   6   6         48.95         45.48         4.59 o                         
  -7   7   6        329.97        330.92        14.25 o                         
  -6   7   6       1930.62       2055.56        55.15 o                         
  -5   7   6        785.50        803.76        24.17 o                         
  -4   7   6        323.35        320.55         8.10 o                         
  -3   7   6          9.70          3.10         1.86 o                         
  -2   7   6        110.01         98.07         3.09 o                         
  -1   7   6          8.00          4.91         0.93 o                         
   0   7   6       1139.09       1109.91        17.41 o                         
   1   7   6         96.29         83.99         2.82 o                         
   2   7   6        462.81        441.33        12.08 o                         
   3   7   6         26.30         25.69         2.71 o                         
   4   7   6        286.57        284.55         6.06 o                         
   5   7   6          1.59          0.83         1.43 o                         
   6   7   6        799.32        808.33        13.83 o                         
   7   7   6        766.75        790.17        17.09 o                         
   8   7   6       1053.44       1143.25        35.94 o                         
   9   7   6        103.32        104.91         5.90 o                         
  10   7   6          0.30         -2.48         3.07 o                         
  -6   8   6         35.70         23.55         4.96 o                         
  -5   8   6        570.46        548.44        18.59 o                         
  -4   8   6        107.91        101.04        12.70 o                         
  -3   8   6        811.05        824.21        23.55 o                         
  -2   8   6        110.28        113.53         4.38 o                         
  -1   8   6       1255.06       1212.57        19.07 o                         
   0   8   6        139.22        115.14         5.87 o                         
   1   8   6        110.99         99.17         3.28 o                         
   2   8   6        235.75        229.77         6.34 o                         
   3   8   6          7.00          7.92         1.94 o                         
   4   8   6        797.13        816.98        13.59 o                         
   5   8   6        518.18        516.41        11.61 o                         
   6   8   6          2.90          4.65         2.79 o                         
   7   8   6        386.49        393.89        10.08 o                         
   8   8   6          2.28          1.24         2.63 o                         
   9   8   6          0.21         -2.24         2.82 o                         
  -5   9   6          9.61          7.44         4.96 o                         
  -4   9   6       1063.84       1112.37        31.60 o                         
  -3   9   6          0.88          3.72         3.10 o                         
  -2   9   6        124.99        101.63         6.82 o                         
  -1   9   6         87.10         77.87         4.34 o                         
   0   9   6        907.76        912.22        18.84 o                         
   1   9   6        194.55        182.11         4.73 o                         
   2   9   6         14.95         12.69         1.98 o                         
   3   9   6       1363.93       1419.13        38.42 o                         
   4   9   6         12.59          9.95         2.19 o                         
   5   9   6         93.50         84.59         4.38 o                         
   6   9   6        156.15        144.60         5.90 o                         
   7   9   6          0.75         -0.96         2.38 o                         
   8   9   6          1.05          1.76         2.82 o                         
  -4  10   6        621.51        629.00        20.45 o                         
  -3  10   6         10.71          8.06         3.72 o                         
  -2  10   6          2.26         -1.86         3.10 o                         
  -1  10   6         58.48         50.82         5.58 o                         
   0  10   6        365.52        342.70        13.01 o                         
   1  10   6        132.61        125.80         8.06 o                         
   2  10   6       1007.61       1063.42        30.99 o                         
   3  10   6          2.06          2.48         3.72 o                         
   4  10   6        732.95        776.50        13.46 o                         
   5  10   6        337.70        341.62        12.70 o                         
   6  10   6        193.73        194.71         7.01 o                         
   7  10   6          3.75          3.05         2.82 o                         
  -2  11   6          8.88         11.15         4.34 o                         
  -1  11   6         44.50         37.80         5.58 o                         
   0  11   6          9.74          9.30         4.34 o                         
   1  11   6        395.49        423.88        16.11 o                         
   2  11   6        599.26        596.16        19.83 o                         
   3  11   6         45.39         33.46         5.58 o                         
   4  11   6        169.78        145.01         9.30 o                         
   5  11   6        309.37        319.86         9.17 o                         
   6  11   6        263.25        258.55         6.91 o                         
  -4  -8   7        389.73        424.28        17.66 o                         
  -3  -8   7          0.22         -2.86         2.86 o                         
  -2  -8   7          3.67          2.13         2.82 o                         
  -1  -8   7        124.35        122.92        15.80 o                         
   0  -8   7        137.73        126.13         7.01 o                         
   1  -8   7        210.52        200.37         8.54 o                         
  -6  -7   7          4.20          3.50         2.97 o                         
  -5  -7   7        249.73        262.03         7.86 o                         
  -4  -7   7        425.87        429.19        10.01 o                         
  -3  -7   7        691.40        700.04        23.42 o                         
  -2  -7   7         78.24         70.28         5.49 o                         
  -1  -7   7          8.19          6.23         2.62 o                         
   0  -7   7         24.94         22.93         3.09 o                         
   1  -7   7        267.75        256.94         7.25 o                         
   2  -7   7          2.89         -0.95         3.26 o                         
   3  -7   7        713.57        722.42        21.38 o                         
   4  -7   7        182.59        170.64         8.10 o                         
  -7  -6   7        205.43        203.03        12.18 o                         
  -6  -6   7        526.46        541.00        19.13 o                         
  -5  -6   7         84.79         64.39         4.01 o                         
  -4  -6   7        948.60       1043.92        18.24 o                         
  -3  -6   7        158.63        149.91         7.25 o                         
  -2  -6   7        131.76        122.20         4.98 o                         
  -1  -6   7        530.86        562.32        15.57 o                         
   0  -6   7         41.10         32.95         2.97 o                         
   1  -6   7         24.81         19.42         2.73 o                         
   2  -6   7        555.76        562.22        11.33 o                         
   3  -6   7        112.77        106.51         4.88 o                         
   4  -6   7        334.13        329.09        11.15 o                         
   5  -6   7        544.44        570.17        14.44 o                         
  -8  -5   7        423.53        436.53        18.46 o                         
  -7  -5   7        331.55        347.67        12.41 o                         
  -6  -5   7        453.31        486.76        11.31 o                         
  -5  -5   7        292.53        300.53         7.50 o                         
  -4  -5   7         28.87         23.56         2.73 o                         
  -3  -5   7         10.15          5.73         1.73 o                         
  -2  -5   7       2387.91       2580.40        34.65 o                         
  -1  -5   7        468.22        443.76         7.81 o                         
   0  -5   7        143.16        128.63         3.88 o                         
   1  -5   7        220.74        217.49         7.51 o                         
   2  -5   7         43.06         35.17         2.60 o                         
   3  -5   7         14.43         14.00         2.24 o                         
   4  -5   7         11.95          9.82         2.14 o                         
   5  -5   7         19.84         17.31         2.68 o                         
   6  -5   7          5.12          3.69         2.82 o                         
  -9  -4   7        190.02        162.81         7.89 o                         
  -8  -4   7         61.84         48.41         4.38 o                         
  -7  -4   7         42.90         31.59         3.50 o                         
  -6  -4   7        326.62        325.70         8.10 o                         
  -5  -4   7        438.95        442.90         7.04 o                         
  -4  -4   7         16.56         11.65         1.63 o                         
  -3  -4   7         78.31         73.03         2.39 o                         
  -2  -4   7        507.06        500.14         6.70 o                         
  -1  -4   7        206.64        189.70         3.97 o                         
   0  -4   7         27.11         17.10         1.92 o                         
   1  -4   7         64.51         58.29         2.76 o                         
   2  -4   7       1673.44       1704.58        23.70 o                         
   3  -4   7         92.32         79.14         3.85 o                         
   4  -4   7         24.75         17.90         2.14 o                         
   5  -4   7        185.63        163.45         4.82 o                         
   6  -4   7        538.31        522.32        21.58 o                         
   7  -4   7         17.02         17.10         3.05 o                         
  -9  -3   7        555.59        549.64        28.51 o                         
  -8  -3   7         88.34         81.78         6.82 o                         
  -7  -3   7        116.68         87.78        10.13 o                         
  -6  -3   7        643.49        651.00        10.38 o                         
  -5  -3   7         74.70         65.93         2.81 o                         
  -4  -3   7        327.57        320.37         6.01 o                         
  -3  -3   7          0.32          0.24         0.98 o                         
  -2  -3   7        646.45        650.31         7.96 o                         
  -1  -3   7         34.36         34.82         1.76 o                         
   0  -3   7        933.45        943.02        13.63 o                         
   1  -3   7        591.54        598.66         9.36 o                         
   2  -3   7        323.64        303.42         5.05 o                         
   3  -3   7        398.63        376.11         6.87 o                         
   4  -3   7       1247.90       1255.73        19.68 o                         
   5  -3   7          8.69          5.55         1.92 o                         
   6  -3   7        484.87        483.60        10.29 o                         
   7  -3   7        461.97        474.11        13.95 o                         
   8  -3   7         23.18         21.47         2.81 o                         
 -10  -2   7        371.38        379.19        12.08 o                         
  -9  -2   7        218.51        208.69        12.70 o                         
  -8  -2   7         35.42         24.87         5.58 o                         
  -7  -2   7        150.66        148.17         6.13 o                         
  -6  -2   7        802.94        849.85        14.66 o                         
  -5  -2   7        479.43        452.20         8.70 o                         
  -4  -2   7         93.10         89.77         2.93 o                         
  -3  -2   7        225.27        220.89         3.84 o                         
  -2  -2   7        134.45        120.23         2.80 o                         
  -1  -2   7        368.13        357.97         5.25 o                         
   0  -2   7        585.08        607.76         9.21 o                         
   1  -2   7        486.77        486.43         7.80 o                         
   2  -2   7       2212.99       2148.11        25.32 o                         
   3  -2   7        591.25        567.74         7.89 o                         
   4  -2   7       1413.25       1411.69        17.44 o                         
   5  -2   7        450.62        446.40         7.86 o                         
   6  -2   7        849.92        882.00        13.52 o                         
   7  -2   7         21.03         14.52         2.36 o                         
   8  -2   7       1849.93       1970.93        64.79 o                         
   9  -2   7          3.40          3.10         2.56 o                         
 -10  -1   7          4.78          0.50         3.26 o                         
  -9  -1   7         84.09         71.55         4.59 o                         
  -8  -1   7         91.68         72.31         4.34 o                         
  -7  -1   7          8.51          5.35         2.38 o                         
  -6  -1   7        739.95        754.50        15.78 o                         
  -5  -1   7        174.38        174.87         4.52 o                         
  -4  -1   7         57.09         54.14         2.50 o                         
  -3  -1   7        886.77        910.88        12.77 o                         
  -2  -1   7       4215.23       4353.24        49.49 o                         
  -1  -1   7       2803.97       2859.27        36.95 o                         
   0  -1   7        473.84        463.88         7.18 o                         
   1  -1   7       1853.77       1824.95        24.16 o                         
   2  -1   7          3.64          5.81         2.30 o                         
   3  -1   7        753.07        717.24         9.39 o                         
   4  -1   7        235.19        245.67         5.67 o                         
   5  -1   7       1694.39       1726.59        20.93 o                         
   6  -1   7        259.18        242.41         4.65 o                         
   7  -1   7        938.38        990.21        15.59 o                         
   8  -1   7        468.95        464.83        10.14 o                         
   9  -1   7        115.36        104.50         4.43 o                         
 -10   0   7        245.96        240.57         8.29 o                         
  -9   0   7        182.20        167.53         6.53 o                         
  -8   0   7         68.94         62.13         3.94 o                         
  -7   0   7        100.62         80.75         7.13 o                         
  -6   0   7       1094.20       1122.39        21.91 o                         
  -5   0   7        303.83        296.57         7.45 o                         
  -4   0   7       2856.37       2920.42        43.29 o                         
  -3   0   7        169.94        174.38         3.44 o                         
  -2   0   7       4821.45       4896.11        55.37 o                         
  -1   0   7        262.64        251.26         4.38 o                         
   0   0   7        613.00        602.84         8.73 o                         
   1   0   7       2011.12       1975.13        27.64 o                         
   2   0   7        195.17        197.42         3.42 o                         
   3   0   7        232.29        217.30         4.05 o                         
   4   0   7       3833.06       3830.03        44.00 o                         
   5   0   7          0.06         -0.14         1.06 o                         
   6   0   7         42.10         30.26         1.88 o                         
   7   0   7        235.18        234.36         5.28 o                         
   8   0   7         52.67         41.43         2.51 o                         
   9   0   7         85.50         72.71         3.75 o                         
  10   0   7        859.84        959.77        19.50 o                         
 -10   1   7        108.69         80.12         5.03 o                         
  -9   1   7       1063.94       1143.16        26.34 o                         
  -8   1   7         11.88          6.59         2.38 o                         
  -7   1   7        135.32        124.40         5.03 o                         
  -6   1   7        462.02        472.03        10.52 o                         
  -5   1   7        197.40        187.77         5.26 o                         
  -4   1   7          1.15          0.00         1.31 o                         
  -3   1   7       2871.35       2951.72        43.29 o                         
  -2   1   7         44.35         44.69         1.89 o                         
  -1   1   7         25.98         20.30         1.53 o                         
   0   1   7       8909.14       9013.71       113.02 o                         
   1   1   7       1281.50       1224.74        16.33 o                         
   2   1   7        830.17        834.97        10.41 o                         
   3   1   7       3245.01       3261.75        37.52 o                         
   4   1   7       1321.82       1366.41        16.61 o                         
   5   1   7          6.26          4.49         1.15 o                         
   6   1   7         10.35         14.92         1.29 o                         
   7   1   7         59.24         46.05         2.25 o                         
   8   1   7         45.20         37.89         2.28 o                         
   9   1   7        369.46        388.03        13.51 o                         
  10   1   7         51.94         41.21         4.05 o                         
 -10   2   7        753.45        809.23        47.72 o                         
  -9   2   7        110.70         98.74         7.13 o                         
  -8   2   7         29.40         19.51         2.52 o                         
  -7   2   7       2020.87       2095.22        39.22 o                         
  -6   2   7        275.11        267.87         6.78 o                         
  -5   2   7       2040.16       2115.92        38.78 o                         
  -4   2   7       4685.41       4834.32        86.33 o                         
  -3   2   7         50.18         44.95         2.19 o                         
  -2   2   7        517.21        501.55         8.54 o                         
  -1   2   7       1100.90       1074.48        20.54 o                         
   0   2   7       3001.09       2985.75        44.00 o                         
   1   2   7        714.99        709.03        11.42 o                         
   2   2   7        520.64        500.41         7.41 o                         
   3   2   7        262.46        270.34         4.69 o                         
   4   2   7        462.31        437.24         7.02 o                         
   5   2   7          2.62          3.67         1.18 o                         
   6   2   7        236.48        214.85         4.16 o                         
   7   2   7        450.38        454.02         6.94 o                         
   8   2   7        291.20        282.13         6.16 o                         
   9   2   7        358.67        362.71         7.55 o                         
  10   2   7         14.08         10.34         2.60 o                         
  -9   3   7         11.57          9.24         2.52 o                         
  -8   3   7        963.91        963.33        34.08 o                         
  -7   3   7       1278.45       1359.62        26.28 o                         
  -6   3   7        902.74        960.05        18.83 o                         
  -5   3   7       1239.75       1264.20        34.08 o                         
  -4   3   7          0.53          1.86         1.86 o                         
  -3   3   7        311.90        327.20         9.92 o                         
  -2   3   7         39.34         37.80         2.48 o                         
  -1   3   7        296.37        282.59        10.53 o                         
   0   3   7       3850.15       3909.10       100.39 o                         
   1   3   7          6.24          5.58         1.02 o                         
   2   3   7        873.19        832.13        11.45 o                         
   3   3   7         15.96         13.13         1.25 o                         
   4   3   7        156.31        160.48         3.54 o                         
   5   3   7         51.13         46.82         2.44 o                         
   6   3   7       3312.75       3554.74        41.12 o                         
   7   3   7        496.38        504.79         7.57 o                         
   8   3   7       1188.48       1233.20        17.88 o                         
   9   3   7         24.95         25.19         2.98 o                         
  10   3   7         71.57         61.81         3.61 o                         
  -9   4   7        320.99        316.53        15.18 o                         
  -8   4   7        769.78        815.53        24.79 o                         
  -7   4   7        277.69        282.59        11.15 o                         
  -6   4   7          3.68          0.62         2.48 o                         
  -5   4   7        617.72        623.42        18.59 o                         
  -4   4   7        201.01        213.80         8.06 o                         
  -3   4   7       2739.90       3033.46        77.46 o                         
  -2   4   7       1005.23        989.67        26.65 o                         
  -1   4   7       4255.92       4395.57       112.79 o                         
   0   4   7        862.37        841.56        24.17 o                         
   1   4   7        678.20        697.13        14.24 o                         
   2   4   7        255.88        241.76         4.65 o                         
   3   4   7          0.76          2.71         0.87 o                         
   4   4   7        754.21        740.50         9.47 o                         
   5   4   7       2628.01       2738.19        31.87 o                         
   6   4   7          0.78          0.70         1.15 o                         
   7   4   7       1202.71       1249.67        15.73 o                         
   8   4   7          2.34          2.46         1.53 o                         
   9   4   7          0.05          0.76         2.00 o                         
  10   4   7        796.27        892.72        18.86 o                         
  -8   5   7        423.44        455.48        16.73 o                         
  -7   5   7          7.42          4.34         3.72 o                         
  -6   5   7         68.58         50.82         4.96 o                         
  -5   5   7         26.97         33.46         3.72 o                         
  -4   5   7       1569.45       1696.16        31.91 o                         
  -3   5   7          2.59          1.95         0.90 o                         
  -2   5   7       1866.66       1914.46        35.06 o                         
  -1   5   7         11.20         13.28         1.86 o                         
   0   5   7       2640.46       2691.27        40.19 o                         
   1   5   7        422.14        410.79         7.50 o                         
   2   5   7       1880.98       1888.59        28.74 o                         
   3   5   7       2222.93       2284.14        29.74 o                         
   4   5   7         54.46         48.29         2.33 o                         
   5   5   7        395.18        382.28         6.50 o                         
   6   5   7        535.64        550.58         8.82 o                         
   7   5   7          6.39          7.63         1.61 o                         
   8   5   7        702.68        745.02        11.77 o                         
   9   5   7       1105.61       1228.40        20.98 o                         
  10   5   7        697.16        754.99        14.77 o                         
  -8   6   7         64.67         57.63         6.20 o                         
  -7   6   7          3.70          2.48         3.72 o                         
  -6   6   7         42.90         29.13         4.34 o                         
  -5   6   7        466.26        472.84        15.49 o                         
  -4   6   7       1239.32       1275.97        34.70 o                         
  -3   6   7        208.95        201.51         4.40 o                         
  -2   6   7          8.06          6.57         1.40 o                         
  -1   6   7          1.70          1.03         1.07 o                         
   0   6   7         10.02          6.34         1.35 o                         
   1   6   7       2110.92       2146.99        32.44 o                         
   2   6   7       3913.70       3997.74        59.03 o                         
   3   6   7       1659.03       1692.14        22.53 o                         
   4   6   7       1344.29       1353.20        18.35 o                         
   5   6   7       1170.59       1222.27        17.04 o                         
   6   6   7        479.01        479.83         8.77 o                         
   7   6   7        592.09        607.25        10.91 o                         
   8   6   7        206.58        218.66         6.31 o                         
   9   6   7        383.85        370.01         9.35 o                         
  10   6   7        229.42        244.18         9.20 o                         
  -7   7   7        393.74        422.64        16.11 o                         
  -6   7   7        564.25        595.54        19.83 o                         
  -5   7   7       1189.64       1256.14        35.32 o                         
  -4   7   7        410.67        407.77        13.63 o                         
  -3   7   7        137.69        129.67         5.58 o                         
  -2   7   7         59.05         53.46         2.25 o                         
  -1   7   7        247.87        239.47         4.41 o                         
   0   7   7        470.77        474.80         8.46 o                         
   1   7   7       1257.24       1220.54        19.20 o                         
   2   7   7       3072.93       3120.65        46.63 o                         
   3   7   7         76.32         79.06         3.09 o                         
   4   7   7        169.30        159.22         3.70 o                         
   5   7   7        726.85        740.65        11.46 o                         
   6   7   7        120.10        109.07         4.82 o                         
   7   7   7        682.34        723.92        22.93 o                         
   8   7   7         35.67         34.42         3.51 o                         
   9   7   7        528.62        587.34        25.41 o                         
  -6   8   7        176.27        172.28         9.92 o                         
  -5   8   7        413.35        374.92        14.25 o                         
  -4   8   7        402.47        402.81        14.25 o                         
  -3   8   7         23.48         15.81         2.38 o                         
  -2   8   7       1822.16       1901.25        35.49 o                         
  -1   8   7          0.91          0.62         1.05 o                         
   0   8   7        566.62        540.04         9.54 o                         
   1   8   7         56.45         42.66         2.82 o                         
   2   8   7        907.72        914.38        20.45 o                         
   3   8   7        331.04        317.63         8.29 o                         
   4   8   7       1015.58       1037.52        17.35 o                         
   5   8   7         20.64         17.60         2.79 o                         
   6   8   7       1423.14       1507.13        29.36 o                         
   7   8   7        111.77        100.31         5.46 o                         
   8   8   7         55.16         50.40         4.15 o                         
   9   8   7        274.97        259.75         8.76 o                         
  -5   9   7         61.16         47.10         6.20 o                         
  -4   9   7         19.75         15.49         4.34 o                         
  -3   9   7       1493.78       1592.02        43.38 o                         
  -2   9   7          0.67          3.10         2.48 o                         
  -1   9   7        920.89        953.69        23.55 o                         
   0   9   7        211.74        196.24         6.34 o                         
   1   9   7        361.69        362.81         7.25 o                         
   2   9   7          6.46          7.44         2.48 o                         
   3   9   7        228.30        211.32         8.68 o                         
   4   9   7        260.33        268.33        10.53 o                         
   5   9   7        294.96        300.12         8.10 o                         
   6   9   7        783.30        812.16        17.30 o                         
   7   9   7         83.92         84.29         7.44 o                         
   8   9   7         37.18         30.18         7.44 o                         
  -4  10   7        120.60        110.31         8.06 o                         
  -3  10   7          0.14          1.86         3.10 o                         
  -2  10   7       1466.40       1606.90        44.62 o                         
  -1  10   7         15.48          7.44         3.10 o                         
   0  10   7         31.41         27.89         4.34 o                         
   1  10   7        139.30        117.74         8.06 o                         
   2  10   7          2.10          1.24         3.10 o                         
   3  10   7        319.83        319.02        11.77 o                         
   4  10   7        996.59       1052.26        30.37 o                         
   5  10   7       1002.12       1085.03        21.90 o                         
   6  10   7         35.83         31.93         8.06 o                         
   7  10   7          1.06          1.24         3.10 o                         
  -2  11   7        176.79        193.97        10.53 o                         
  -1  11   7         60.65         52.06         6.20 o                         
   0  11   7        108.95         87.38         6.82 o                         
   1  11   7         69.46         52.67         6.20 o                         
   2  11   7       1360.78       1514.56        42.76 o                         
   3  11   7        692.27        690.35        22.31 o                         
   4  11   7        344.22        335.26        14.25 o                         
   5  11   7        107.39         94.40         4.67 o                         
  -5  -7   8          0.29         -0.47         3.09 o                         
  -4  -7   8        230.86        227.52         7.35 o                         
  -3  -7   8        306.76        292.20        10.29 o                         
  -2  -7   8        146.24        148.76         6.01 o                         
  -1  -7   8         37.21         31.56         3.33 o                         
   0  -7   8         18.19         17.84         3.09 o                         
   1  -7   8          3.91          7.35         2.82 o                         
   2  -7   8         22.45         11.52         4.34 o                         
  -6  -6   8         49.12         45.64         3.94 o                         
  -5  -6   8        189.45        185.55         8.41 o                         
  -4  -6   8        228.94        228.76         7.25 o                         
  -3  -6   8        920.25       1019.94        26.17 o                         
  -2  -6   8          5.24          3.97         2.45 o                         
  -1  -6   8        717.18        751.22        24.36 o                         
   0  -6   8         10.18          8.01         2.62 o                         
   1  -6   8        101.14         85.63         4.26 o                         
   2  -6   8         86.68         71.06         4.77 o                         
   3  -6   8        682.73        702.13        13.59 o                         
   4  -6   8        163.06        150.83         7.66 o                         
  -7  -5   8        332.45        342.51        16.42 o                         
  -6  -5   8        272.82        257.69         7.50 o                         
  -5  -5   8          2.43          5.47         2.61 o                         
  -4  -5   8        826.40        877.84        15.73 o                         
  -3  -5   8        241.00        257.97         6.89 o                         
  -2  -5   8       1809.84       1920.11        41.43 o                         
  -1  -5   8        141.56        131.79         4.98 o                         
   0  -5   8        440.86        438.72         9.15 o                         
   1  -5   8        126.09        120.31         4.88 o                         
   2  -5   8        209.04        196.94         5.90 o                         
   3  -5   8         14.00          9.94         2.24 o                         
   4  -5   8        651.98        619.17        18.96 o                         
   5  -5   8        226.17        197.06         9.84 o                         
   6  -5   8       1014.39       1007.23        58.25 o                         
  -8  -4   8        123.74        103.81         7.75 o                         
  -7  -4   8        375.72        395.85        11.17 o                         
  -6  -4   8        359.66        361.84        12.98 o                         
  -5  -4   8        881.30        968.35        16.92 o                         
  -4  -4   8        790.65        849.68        13.01 o                         
  -3  -4   8          0.07          2.27         1.59 o                         
  -2  -4   8         55.41         48.39         2.24 o                         
  -1  -4   8       1932.32       2003.38        27.11 o                         
   0  -4   8        577.56        585.58         9.51 o                         
   1  -4   8       3017.32       3133.97        41.21 o                         
   2  -4   8         12.13         10.45         1.92 o                         
   3  -4   8        217.99        203.16         5.31 o                         
   4  -4   8          4.52          3.41         2.05 o                         
   5  -4   8        358.12        329.72        13.86 o                         
   6  -4   8          1.42          0.14         2.25 o                         
   7  -4   8        388.22        391.77        12.94 o                         
  -9  -3   8         30.83         28.43         4.15 o                         
  -8  -3   8        980.27       1060.91        22.56 o                         
  -7  -3   8         13.29          6.85         2.37 o                         
  -6  -3   8        771.90        823.26        14.66 o                         
  -5  -3   8        130.38        110.82         4.62 o                         
  -4  -3   8          0.75          1.08         1.55 o                         
  -3  -3   8        468.75        466.70         7.13 o                         
  -2  -3   8       1255.60       1245.27        15.51 o                         
  -1  -3   8         13.34         11.38         1.48 o                         
   0  -3   8       5460.35       5668.29        72.27 o                         
   1  -3   8        139.84        117.45         3.94 o                         
   2  -3   8         15.26         16.14         2.69 o                         
   3  -3   8        448.55        437.67         7.80 o                         
   4  -3   8         35.05         28.30         2.45 o                         
   5  -3   8        276.15        266.69         6.07 o                         
   6  -3   8        695.07        699.68        16.99 o                         
   7  -3   8          1.11          0.75         2.28 o                         
   8  -3   8        294.35        300.05         7.51 o                         
  -9  -2   8        482.41        482.87        12.71 o                         
  -8  -2   8         13.48         13.26         3.26 o                         
  -7  -2   8       2137.43       2380.70        45.13 o                         
  -6  -2   8        153.69        143.88         5.90 o                         
  -5  -2   8          0.62         -1.28         1.50 o                         
  -4  -2   8       2323.79       2473.90        32.68 o                         
  -3  -2   8       1061.99       1044.59        21.47 o                         
  -2  -2   8        181.76        177.11         3.53 o                         
  -1  -2   8        262.95        245.58         4.94 o                         
   0  -2   8        120.27        106.84         3.22 o                         
   1  -2   8        243.53        211.97         4.63 o                         
   2  -2   8       1060.51       1083.05        13.61 o                         
   3  -2   8        800.90        781.99        10.44 o                         
   4  -2   8        364.74        360.18         8.64 o                         
   5  -2   8        236.04        216.11         5.68 o                         
   6  -2   8        581.43        599.57        18.16 o                         
   7  -2   8          4.71          2.18         2.14 o                         
   8  -2   8         67.71         54.25         3.52 o                         
  -9  -1   8        154.91        135.73         9.30 o                         
  -8  -1   8       1225.14       1311.94        26.29 o                         
  -7  -1   8        119.72         98.71         6.51 o                         
  -6  -1   8        306.13        304.83        13.01 o                         
  -5  -1   8        415.90        432.31        10.08 o                         
  -4  -1   8        376.91        375.92         6.56 o                         
  -3  -1   8       1665.69       1730.65        23.15 o                         
  -2  -1   8        174.62        172.72         5.81 o                         
  -1  -1   8         17.27         13.85         1.37 o                         
   0  -1   8          9.55          8.74         1.30 o                         
   1  -1   8         47.36         37.82         2.05 o                         
   2  -1   8       1551.04       1468.88        17.84 o                         
   3  -1   8        294.32        287.95         4.89 o                         
   4  -1   8          1.81          1.54         1.23 o                         
   5  -1   8        226.38        217.22         5.80 o                         
   6  -1   8       1138.09       1190.86        25.82 o                         
   7  -1   8         32.51         28.80         2.64 o                         
   8  -1   8          8.93          6.16         2.82 o                         
   9  -1   8        163.41        171.41         6.35 o                         
  -9   0   8         11.65          8.39         2.82 o                         
  -8   0   8        131.66        122.75         7.13 o                         
  -7   0   8         26.36         16.73         5.27 o                         
  -6   0   8        190.36        178.56         8.37 o                         
  -5   0   8       1634.35       1708.84        32.21 o                         
  -4   0   8       2969.45       3078.87        46.02 o                         
  -3   0   8        326.76        310.95         5.46 o                         
  -2   0   8        473.67        452.68         7.01 o                         
  -1   0   8        157.90        157.79         3.44 o                         
   0   0   8        349.28        349.46         5.77 o                         
   1   0   8        846.56        846.56        11.99 o                         
   2   0   8       2913.26       2970.36        34.41 o                         
   3   0   8        295.58        267.87         4.50 o                         
   4   0   8        100.42         81.87         2.59 o                         
   5   0   8         70.84         62.38         2.45 o                         
   6   0   8         11.71         11.98         1.66 o                         
   7   0   8        221.04        222.27         4.90 o                         
   8   0   8       1122.18       1205.86        19.41 o                         
   9   0   8         56.53         53.75         4.43 o                         
  -9   1   8         10.53         10.11         2.82 o                         
  -8   1   8        276.15        272.12         7.85 o                         
  -7   1   8        537.84        536.50        12.04 o                         
  -6   1   8        906.28        898.90        17.97 o                         
  -5   1   8        358.81        371.13        17.35 o                         
  -4   1   8         37.74         28.28         2.19 o                         
  -3   1   8        227.51        216.96         4.79 o                         
  -2   1   8       1001.57        998.02        16.08 o                         
  -1   1   8       1788.66       1758.79        26.82 o                         
   0   1   8       1325.94       1296.81        17.41 o                         
   1   1   8       2563.63       2570.25        33.38 o                         
   2   1   8          1.72          2.89         0.92 o                         
   3   1   8       1453.90       1450.13        17.56 o                         
   4   1   8          3.04          2.97         1.08 o                         
   5   1   8          1.71          0.67         1.15 o                         
   6   1   8       1103.41       1136.22        14.50 o                         
   7   1   8        717.73        742.90        11.57 o                         
   8   1   8        343.36        353.87         7.56 o                         
   9   1   8        197.19        189.63         5.68 o                         
  10   1   8         45.65         39.86         4.43 o                         
  -9   2   8         13.09         11.98         4.65 o                         
  -8   2   8        492.32        500.77        11.81 o                         
  -7   2   8        646.83        635.54        13.80 o                         
  -6   2   8        435.21        439.18        13.01 o                         
  -5   2   8         21.71         21.83         1.94 o                         
  -4   2   8        643.21        654.10        13.15 o                         
  -3   2   8          8.72         11.81         1.31 o                         
  -2   2   8       4113.34       4187.58        75.58 o                         
  -1   2   8        424.93        426.27         9.35 o                         
   0   2   8        494.58        475.59         8.27 o                         
   1   2   8        154.59        146.71         5.00 o                         
   2   2   8       4508.38       4598.77        58.48 o                         
   3   2   8       3339.63       3386.39        43.61 o                         
   4   2   8       1020.15       1037.49        14.54 o                         
   5   2   8       1780.27       1826.99        24.54 o                         
   6   2   8        364.86        353.89         6.53 o                         
   7   2   8         11.00          8.74         1.57 o                         
   8   2   8        305.31        304.82         6.62 o                         
   9   2   8        119.24        114.59         4.59 o                         
  10   2   8         83.66         69.30         4.07 o                         
  -9   3   8        856.94        861.36        51.44 o                         
  -8   3   8        320.20        314.53         8.47 o                         
  -7   3   8        818.10        836.55        17.07 o                         
  -6   3   8       1249.13       1300.14        35.94 o                         
  -5   3   8         87.63         69.41         4.96 o                         
  -4   3   8          5.10          5.58         1.86 o                         
  -3   3   8        226.30        229.29         8.06 o                         
  -2   3   8       1632.24       1670.11        45.86 o                         
  -1   3   8       2506.81       2514.77        66.31 o                         
   0   3   8        817.99        811.19        24.17 o                         
   1   3   8         58.46         61.54         2.45 o                         
   2   3   8       3213.04       3161.48        40.59 o                         
   3   3   8        560.02        538.07         8.17 o                         
   4   3   8        798.93        794.17        11.51 o                         
   5   3   8       1099.17       1128.58        15.86 o                         
   6   3   8        269.06        259.52         4.78 o                         
   7   3   8        437.93        436.32         6.88 o                         
   8   3   8        411.77        419.36         7.95 o                         
   9   3   8          0.94         -0.98         2.14 o                         
  10   3   8         56.77         48.81         3.48 o                         
  -9   4   8         17.50          6.82         4.34 o                         
  -8   4   8         67.70         53.91         5.58 o                         
  -7   4   8        162.00        149.35         8.06 o                         
  -6   4   8         14.38          8.68         3.10 o                         
  -5   4   8       3282.46       3636.43        93.58 o                         
  -4   4   8        313.51        306.13        10.53 o                         
  -3   4   8        765.24        798.18        22.31 o                         
  -2   4   8       3098.99       3329.42        60.45 o                         
  -1   4   8         74.38         66.31         4.96 o                         
   0   4   8        541.14        506.30        16.11 o                         
   1   4   8        660.72        649.48        13.63 o                         
   2   4   8         40.39         34.96         1.89 o                         
   3   4   8        157.82        152.00         4.14 o                         
   4   4   8       2812.86       2929.13        38.03 o                         
   5   4   8        351.58        334.74         6.03 o                         
   6   4   8         21.65         20.48         1.97 o                         
   7   4   8        263.30        254.09         5.63 o                         
   8   4   8        150.92        145.50         4.55 o                         
   9   4   8         26.61         23.16         3.09 o                         
  10   4   8          0.19          0.00         2.73 o                         
  -8   5   8          4.42          8.06         4.34 o                         
  -7   5   8        124.88        132.00         8.06 o                         
  -6   5   8       1359.25       1417.89        39.04 o                         
  -5   5   8        537.85        527.99        16.73 o                         
  -4   5   8        309.38        298.22         7.22 o                         
  -3   5   8        837.50        853.56        13.49 o                         
  -2   5   8        522.55        520.04         9.03 o                         
  -1   5   8        667.83        648.41        13.80 o                         
   0   5   8       1219.50       1172.50        18.60 o                         
   1   5   8         23.76         14.13         1.53 o                         
   2   5   8         32.29         22.93         1.79 o                         
   3   5   8          2.62          7.52         3.96 o                         
   4   5   8        156.04        137.15         3.44 o                         
   5   5   8         11.64         11.22         2.61 o                         
   6   5   8          1.90          0.41         1.37 o                         
   7   5   8         90.55         76.87         3.22 o                         
   8   5   8        264.77        262.66         7.01 o                         
   9   5   8          4.48          4.90         2.61 o                         
  10   5   8         27.06         18.74         3.18 o                         
  -7   6   8         24.70         25.41         4.96 o                         
  -6   6   8         18.71         16.73         3.72 o                         
  -5   6   8         38.61         35.94         4.34 o                         
  -4   6   8        198.46        170.42         8.06 o                         
  -3   6   8       1036.57       1047.38        16.57 o                         
  -2   6   8        261.77        262.43         5.58 o                         
  -1   6   8        379.23        368.19         5.94 o                         
   0   6   8        204.54        182.93         4.40 o                         
   1   6   8        836.78        804.60        13.35 o                         
   2   6   8        963.06        934.15        15.38 o                         
   3   6   8        561.86        562.77         8.58 o                         
   4   6   8        648.44        655.14         9.91 o                         
   5   6   8        315.75        309.84         6.78 o                         
   6   6   8         12.47         12.21         1.76 o                         
   7   6   8         29.39         30.75         2.98 o                         
   8   6   8        395.51        425.61         9.29 o                         
   9   6   8        154.42        147.26         5.84 o                         
  10   6   8        188.17        190.25        11.77 o                         
  -7   7   8         36.93         19.21         4.96 o                         
  -6   7   8        503.66        542.24        18.59 o                         
  -5   7   8         39.03         35.32         4.96 o                         
  -4   7   8         82.37         89.24         6.20 o                         
  -3   7   8         73.40         71.46         3.72 o                         
  -2   7   8        899.27        879.16        11.19 o                         
  -1   7   8         81.40         69.75         2.86 o                         
   0   7   8       1870.00       1877.93        28.86 o                         
   1   7   8        146.87        137.75         3.94 o                         
   2   7   8        216.35        211.18         5.01 o                         
   3   7   8        569.12        579.38        10.61 o                         
   4   7   8        882.60        897.51        13.00 o                         
   5   7   8        960.46       1010.09        16.81 o                         
   6   7   8          9.30          8.83         2.38 o                         
   7   7   8        255.80        246.64         7.89 o                         
   8   7   8        468.35        519.84        12.92 o                         
   9   7   8        138.74        134.59         9.92 o                         
  -6   8   8          4.89          6.20         4.34 o                         
  -5   8   8        427.61        419.54        15.49 o                         
  -4   8   8        876.65        878.12        26.03 o                         
  -3   8   8         28.56         21.50         2.52 o                         
  -2   8   8        347.23        327.00         5.26 o                         
  -1   8   8         26.91         19.11         1.55 o                         
   0   8   8          8.54          8.87         1.53 o                         
   1   8   8        496.05        484.63        10.93 o                         
   2   8   8         37.99         34.52         2.82 o                         
   3   8   8         19.43         12.39         3.10 o                         
   4   8   8       2572.77       2736.00        71.89 o                         
   5   8   8        606.23        612.23        13.56 o                         
   6   8   8          0.11          0.11         2.38 o                         
   7   8   8       1331.34       1453.52        42.45 o                         
   8   8   8          1.75          2.17         2.63 o                         
   9   8   8        376.68        390.13        11.39 o                         
  -5   9   8        215.87        193.97        10.53 o                         
  -4   9   8        167.23        157.41         9.30 o                         
  -3   9   8        896.58        895.79        18.62 o                         
  -2   9   8        113.72        104.11         6.82 o                         
  -1   9   8          0.28          0.31         1.75 o                         
   0   9   8       3367.48       3405.75        58.97 o                         
   1   9   8        422.45        410.86        13.63 o                         
   2   9   8        121.00         95.43         6.20 o                         
   3   9   8        175.16        164.84         8.06 o                         
   4   9   8        235.76        224.95         9.92 o                         
   5   9   8         17.83         13.16         2.38 o                         
   6   9   8       1413.41       1504.57        29.58 o                         
   7   9   8        265.12        266.12         8.54 o                         
   8   9   8        368.02        394.74        15.49 o                         
  -3  10   8        982.92        983.10        25.72 o                         
  -2  10   8        255.46        250.98        11.15 o                         
  -1  10   8        913.41        944.43        27.89 o                         
   0  10   8        425.71        422.64        15.49 o                         
   1  10   8        396.00        395.99        14.25 o                         
   2  10   8        169.13        153.85         5.90 o                         
   3  10   8        228.47        223.09         9.92 o                         
   4  10   8        164.66        156.17         8.68 o                         
   5  10   8        414.67        441.06        10.93 o                         
   6  10   8        609.59        628.31        14.44 o                         
   7  10   8          2.74          1.57         2.82 o                         
  -1  11   8        565.12        558.35        19.21 o                         
   0  11   8         82.79         52.06         5.58 o                         
   1  11   8         82.25         65.69         6.20 o                         
   2  11   8       1390.06       1467.46        41.52 o                         
   3  11   8          5.69          1.86         3.72 o                         
   4  11   8         30.44         26.03         4.96 o                         
   5  11   8          4.48          3.72         3.72 o                         
  -2  -7   9        853.39        955.90        21.91 o                         
  -1  -7   9        101.65         89.27         4.83 o                         
   0  -7   9        416.62        431.34        10.23 o                         
  -5  -6   9         57.12         49.92         4.10 o                         
  -4  -6   9         24.42         21.57         3.33 o                         
  -3  -6   9         77.56         73.73        11.15 o                         
  -2  -6   9         10.57         10.37         2.82 o                         
  -1  -6   9        371.24        386.47        10.72 o                         
   0  -6   9          0.45         -0.65         2.45 o                         
   1  -6   9         29.96         24.02         3.18 o                         
   2  -6   9        294.88        290.00         8.48 o                         
   3  -6   9        363.76        350.25        12.53 o                         
  -6  -5   9        171.16        174.18         7.85 o                         
  -5  -5   9        177.18        171.99         6.42 o                         
  -4  -5   9        344.44        354.49         8.69 o                         
  -3  -5   9        156.73        163.83         5.81 o                         
  -2  -5   9        377.56        371.51        13.66 o                         
  -1  -5   9          7.47          2.45         2.25 o                         
   0  -5   9        315.84        300.23         9.56 o                         
   1  -5   9         81.17         73.18         4.66 o                         
   2  -5   9        109.02        101.26         7.68 o                         
   3  -5   9        341.40        348.16         7.91 o                         
   4  -5   9        183.80        166.79         7.78 o                         
   5  -5   9         19.82         15.70         2.88 o                         
  -7  -4   9         29.98         21.22         5.27 o                         
  -6  -4   9        110.19        100.70        12.39 o                         
  -5  -4   9       1434.32       1578.39        25.99 o                         
  -4  -4   9        230.74        237.00         6.78 o                         
  -3  -4   9         33.17         27.52         2.59 o                         
  -2  -4   9        277.33        254.29         5.02 o                         
  -1  -4   9        291.30        301.14         9.21 o                         
   0  -4   9          4.36          4.43         2.00 o                         
   1  -4   9          1.15         -1.09         1.82 o                         
   2  -4   9        817.92        855.88        13.39 o                         
   3  -4   9          7.27          1.90         2.05 o                         
   4  -4   9         19.52         20.37         2.50 o                         
   5  -4   9          1.98         -0.04         2.28 o                         
   6  -4   9          1.11         -1.12         2.51 o                         
  -8  -3   9          2.06          0.87         3.72 o                         
  -7  -3   9          2.96          1.24         2.50 o                         
  -6  -3   9        220.06        215.22         6.31 o                         
  -5  -3   9        329.36        324.64         7.75 o                         
  -4  -3   9         60.80         55.79         3.22 o                         
  -3  -3   9         59.50         51.26         3.26 o                         
  -2  -3   9         86.56         85.77         2.97 o                         
  -1  -3   9        546.03        559.54         9.20 o                         
   0  -3   9         13.81         11.39         2.00 o                         
   1  -3   9       1297.72       1347.21        19.05 o                         
   2  -3   9        367.89        351.81         6.93 o                         
   3  -3   9       1622.99       1687.07        41.86 o                         
   4  -3   9         74.77         66.46         3.44 o                         
   5  -3   9        225.21        209.89         5.63 o                         
   6  -3   9         49.81         37.22         3.04 o                         
   7  -3   9        438.28        437.40        18.96 o                         
  -8  -2   9        177.67        159.53         7.22 o                         
  -7  -2   9        332.77        326.56        13.44 o                         
  -6  -2   9       1503.52       1616.78        26.23 o                         
  -5  -2   9          7.59          7.64         2.15 o                         
  -4  -2   9        225.02        214.89         5.70 o                         
  -3  -2   9        193.24        173.01         4.32 o                         
  -2  -2   9        903.46        926.73        17.01 o                         
  -1  -2   9        221.21        210.85         4.69 o                         
   0  -2   9       3531.30       3666.30        47.48 o                         
   1  -2   9        546.24        563.21         9.04 o                         
   2  -2   9       1341.05       1359.28        16.89 o                         
   3  -2   9        558.85        546.20         9.21 o                         
   4  -2   9        665.31        684.22        11.03 o                         
   5  -2   9        496.04        489.70        10.15 o                         
   6  -2   9        243.36        232.52        10.20 o                         
   7  -2   9         75.06         59.29         3.51 o                         
   8  -2   9        259.52        259.69         6.96 o                         
  -9  -1   9       1625.34       1764.34        35.06 o                         
  -8  -1   9          0.77          2.38         2.82 o                         
  -7  -1   9        300.12        296.24         8.76 o                         
  -6  -1   9        202.93        194.65         5.66 o                         
  -5  -1   9        485.78        506.02         9.75 o                         
  -4  -1   9        154.48        146.03         4.50 o                         
  -3  -1   9        939.57        939.07        15.71 o                         
  -2  -1   9       1487.54       1547.88        21.06 o                         
  -1  -1   9       2202.60       2201.15        29.12 o                         
   0  -1   9        116.16        104.03         3.13 o                         
   1  -1   9         60.93         55.23         2.50 o                         
   2  -1   9        568.32        538.40         7.68 o                         
   3  -1   9       1112.69       1093.37        14.67 o                         
   4  -1   9       1771.12       1844.80        26.72 o                         
   5  -1   9       2588.43       2733.17        36.54 o                         
   6  -1   9         89.82         85.24         3.71 o                         
   7  -1   9         20.17         18.31         2.60 o                         
   8  -1   9         29.34         20.67         3.32 o                         
  -9   0   9        101.05         90.44         7.44 o                         
  -8   0   9        339.43        334.97         9.41 o                         
  -7   0   9         67.73         54.36         3.71 o                         
  -6   0   9         19.18         13.13         2.19 o                         
  -5   0   9       2492.91       2655.62        40.53 o                         
  -4   0   9       3331.03       3475.78        52.11 o                         
  -3   0   9        665.77        659.51        11.54 o                         
  -2   0   9       2872.88       2871.89        43.04 o                         
  -1   0   9        393.12        362.87         6.16 o                         
   0   0   9          5.24          4.88         1.61 o                         
   1   0   9        590.30        588.19         9.04 o                         
   2   0   9       2186.19       2197.81        25.93 o                         
   3   0   9          3.62          3.77         1.23 o                         
   4   0   9       1971.79       2022.11        24.26 o                         
   5   0   9          1.61          0.82         1.38 o                         
   6   0   9         42.09         40.65         2.33 o                         
   7   0   9        130.43        122.78         4.58 o                         
   8   0   9         62.12         57.15         4.05 o                         
   9   0   9        277.91        287.80         8.94 o                         
  -9   1   9        730.95        743.45        16.63 o                         
  -8   1   9         12.14          9.73         4.03 o                         
  -7   1   9       1162.92       1197.28        23.66 o                         
  -6   1   9        569.99        558.05        12.27 o                         
  -5   1   9        728.08        736.46        15.11 o                         
  -4   1   9         48.75         47.05         2.38 o                         
  -3   1   9       2300.66       2370.21        35.75 o                         
  -2   1   9          8.17          7.84         2.17 o                         
  -1   1   9          2.47          1.24         1.49 o                         
   0   1   9       2447.56       2527.83        32.83 o                         
   1   1   9        736.00        650.21         9.65 o                         
   2   1   9        270.05        246.38         4.22 o                         
   3   1   9         77.79         72.80         2.45 o                         
   4   1   9        120.94        116.29         3.10 o                         
   5   1   9        127.30        109.88         3.23 o                         
   6   1   9        537.89        575.62        10.67 o                         
   7   1   9        317.50        317.28         9.75 o                         
   8   1   9        518.19        552.41         8.75 o                         
   9   1   9         30.46         25.72         3.62 o                         
  -9   2   9         12.92         12.32         3.10 o                         
  -8   2   9        481.54        453.21        16.42 o                         
  -7   2   9        586.37        584.88        12.92 o                         
  -6   2   9        322.87        318.99         8.10 o                         
  -5   2   9        269.52        259.04         6.57 o                         
  -4   2   9        498.97        494.84        10.52 o                         
  -3   2   9       1072.26       1066.96        16.99 o                         
  -2   2   9        926.40        958.39        19.22 o                         
  -1   2   9        976.78        992.48        19.66 o                         
   0   2   9        744.34        649.48        19.21 o                         
   1   2   9       2433.76       2400.77        54.22 o                         
   2   2   9         64.40         48.93         2.14 o                         
   3   2   9        617.55        596.41         9.11 o                         
   4   2   9        181.72        170.77         4.07 o                         
   5   2   9        247.78        247.86         5.28 o                         
   6   2   9         73.59         68.21         2.92 o                         
   7   2   9        189.97        189.45         5.06 o                         
   8   2   9        406.30        427.96         8.23 o                         
   9   2   9        257.27        271.74         6.75 o                         
  -8   3   9        625.51        627.44        14.00 o                         
  -7   3   9        487.68        467.26        16.11 o                         
  -6   3   9        655.41        686.01        20.45 o                         
  -5   3   9        770.53        803.14        22.93 o                         
  -4   3   9          2.57          3.10         1.86 o                         
  -3   3   9          3.67          2.30         1.49 o                         
  -2   3   9         17.88         16.73         3.10 o                         
  -1   3   9        130.29        101.63         6.82 o                         
   0   3   9       1875.06       1869.82        35.02 o                         
   1   3   9         39.57         34.94         2.09 o                         
   2   3   9          3.22          1.75         1.16 o                         
   3   3   9          4.81          6.29         1.53 o                         
   4   3   9         27.69         27.06         3.31 o                         
   5   3   9        797.48        805.63        14.03 o                         
   6   3   9        764.98        796.18        12.13 o                         
   7   3   9        662.07        678.30        11.37 o                         
   8   3   9        114.37        111.59         5.07 o                         
   9   3   9         47.94         43.90         3.62 o                         
  -8   4   9         99.72         86.76         6.82 o                         
  -7   4   9       1039.85       1119.19        32.22 o                         
  -6   4   9        425.01        443.09        14.87 o                         
  -5   4   9         52.59         47.10         4.34 o                         
  -4   4   9        176.50        184.67         7.44 o                         
  -3   4   9        238.70        236.76         6.40 o                         
  -2   4   9        157.42        162.98         8.06 o                         
  -1   4   9         51.31         58.87         5.58 o                         
   0   4   9       1329.42       1339.18        37.80 o                         
   1   4   9        352.49        324.66         8.29 o                         
   2   4   9          5.67          8.04         1.34 o                         
   3   4   9        419.62        388.74         7.73 o                         
   4   4   9       2026.80       2113.34        32.55 o                         
   5   4   9       1723.20       1798.43        24.31 o                         
   6   4   9        561.18        567.00         9.25 o                         
   7   4   9       1534.40       1713.41        23.76 o                         
   8   4   9         17.98         14.18         2.61 o                         
   9   4   9         32.20         30.22         3.45 o                         
  -8   5   9        148.47        141.91         9.30 o                         
  -7   5   9         17.48         15.49         4.34 o                         
  -6   5   9          7.17          7.44         3.10 o                         
  -5   5   9         52.27         46.48         4.34 o                         
  -4   5   9        915.75        982.23        27.27 o                         
  -3   5   9       3423.20       3644.49        66.59 o                         
  -2   5   9        913.18        983.47        29.13 o                         
  -1   5   9        239.04        228.05         9.92 o                         
   0   5   9       1704.91       1667.93        31.98 o                         
   1   5   9        250.11        255.34         5.70 o                         
   2   5   9        581.48        564.82        10.45 o                         
   3   5   9       1324.80       1332.96        18.27 o                         
   4   5   9        242.50        230.24         4.77 o                         
   5   5   9        462.00        456.11         7.80 o                         
   6   5   9        991.38       1080.77        15.71 o                         
   7   5   9        367.83        384.12         8.45 o                         
   8   5   9         15.84         11.75         2.61 o                         
   9   5   9        803.20        905.29        17.50 o                         
  -7   6   9         64.12         53.29         5.58 o                         
  -6   6   9         54.64         45.86         4.96 o                         
  -5   6   9       1203.88       1338.56        37.18 o                         
  -4   6   9       2407.93       2650.48        68.79 o                         
  -3   6   9       1685.46       1797.29        27.77 o                         
  -2   6   9         23.41         22.01         1.96 o                         
  -1   6   9        503.56        502.99         9.29 o                         
   0   6   9        541.99        537.69         9.88 o                         
   1   6   9        110.32         85.39         3.33 o                         
   2   6   9       3167.41       3188.71        47.94 o                         
   3   6   9        567.33        560.98         8.72 o                         
   4   6   9        507.46        492.33         7.96 o                         
   5   6   9        102.30         98.64         3.39 o                         
   6   6   9        764.48        824.89        14.41 o                         
   7   6   9        127.62        109.02         4.62 o                         
   8   6   9        507.79        535.58        10.96 o                         
   9   6   9        324.33        343.73         8.70 o                         
  -6   7   9        161.35        161.12         9.30 o                         
  -5   7   9        226.30        231.15        10.53 o                         
  -4   7   9        233.80        225.57         9.30 o                         
  -3   7   9          6.15          4.96         2.19 o                         
  -2   7   9         17.12         14.31         1.25 o                         
  -1   7   9       3101.96       3105.19        46.63 o                         
   0   7   9         27.40         27.03         2.09 o                         
   1   7   9       1793.67       1759.48        27.31 o                         
   2   7   9       1251.51       1247.53        20.15 o                         
   3   7   9        176.07        160.52         4.52 o                         
   4   7   9         10.69          8.49         1.72 o                         
   5   7   9        148.20        145.47         4.62 o                         
   6   7   9        145.08        142.22         4.98 o                         
   7   7   9        606.14        648.22        14.90 o                         
   8   7   9        146.55        136.97         6.57 o                         
   9   7   9         57.98         47.98         4.59 o                         
  -5   8   9        297.40        281.97        11.77 o                         
  -4   8   9        140.72        141.29         8.06 o                         
  -3   8   9        112.08         99.90         4.35 o                         
  -2   8   9       1899.70       1929.08        23.11 o                         
  -1   8   9        435.01        427.04         7.20 o                         
   0   8   9        177.44        156.51         4.52 o                         
   1   8   9        195.92        162.99         4.97 o                         
   2   8   9        219.85        195.83         8.68 o                         
   3   8   9        596.10        578.19        18.59 o                         
   4   8   9        469.08        447.43        15.49 o                         
   5   8   9         82.07         83.93        13.01 o                         
   6   8   9        534.10        558.33        12.92 o                         
   7   8   9         32.57         34.35         5.58 o                         
   8   8   9          9.56         10.49         3.26 o                         
  -4   9   9         19.73          9.30         4.34 o                         
  -3   9   9         50.75         29.13         4.34 o                         
  -2   9   9         96.16         84.03         4.38 o                         
  -1   9   9        372.48        339.71        21.07 o                         
   0   9   9        213.74        194.37         6.34 o                         
   1   9   9         64.83         55.15         4.96 o                         
   2   9   9        154.31        146.87         7.44 o                         
   3   9   9        260.83        233.63         9.92 o                         
   4   9   9          1.43          1.24         3.10 o                         
   5   9   9        337.16        337.80         8.73 o                         
   6   9   9        363.61        361.13         9.61 o                         
   7   9   9        274.20        281.07        18.90 o                         
  -3  10   9         50.74         35.94         5.58 o                         
  -2  10   9        962.02       1014.46        29.75 o                         
  -1  10   9        261.40        268.95        11.15 o                         
   0  10   9         12.48          5.58         3.72 o                         
   1  10   9         42.61         33.46         4.96 o                         
   2  10   9         90.70         63.83         5.58 o                         
   3  10   9        201.53        204.50         9.92 o                         
   4  10   9        432.02        423.26        15.49 o                         
   5  10   9          2.84         -2.48         3.72 o                         
   6  10   9         86.56         76.23        17.35 o                         
   0  11   9        393.25        394.13        15.49 o                         
   1  11   9          0.16         -3.10         3.72 o                         
   2  11   9       1108.53       1172.48        34.70 o                         
   3  11   9         48.10         36.56         5.58 o                         
   4  11   9         13.81         11.77         4.34 o                         
  -3  -6  10         13.92         11.84         4.65 o                         
  -2  -6  10         35.67         27.22         4.59 o                         
  -1  -6  10        114.39        114.88         5.34 o                         
   0  -6  10        372.76        376.77        11.83 o                         
   1  -6  10        885.04        957.10        19.49 o                         
  -5  -5  10        361.09        391.21        11.56 o                         
  -4  -5  10        590.13        627.96        12.74 o                         
  -3  -5  10        215.58        247.60         8.10 o                         
  -2  -5  10        320.10        334.59        12.39 o                         
  -1  -5  10        204.04        186.19        11.77 o                         
   0  -5  10        205.97        199.83        10.89 o                         
   1  -5  10         54.26         46.57         3.69 o                         
   2  -5  10        196.91        189.92         6.53 o                         
   3  -5  10        269.47        259.67         7.75 o                         
  -6  -4  10         24.57         25.02         5.27 o                         
  -5  -4  10        967.30       1053.57        24.48 o                         
  -4  -4  10        440.56        456.06        12.04 o                         
  -3  -4  10         99.02         87.68         4.37 o                         
  -2  -4  10        586.99        656.89        12.63 o                         
  -1  -4  10          0.49         -0.40         2.08 o                         
   0  -4  10        110.74        106.17         5.99 o                         
   1  -4  10        688.18        724.63        12.43 o                         
   2  -4  10        350.90        344.41        13.06 o                         
   3  -4  10        316.64        311.50        11.72 o                         
   4  -4  10        445.52        425.55        12.08 o                         
   5  -4  10          0.96         -0.07         2.62 o                         
  -7  -3  10        150.72        144.98         7.22 o                         
  -6  -3  10        378.02        382.81         8.93 o                         
  -5  -3  10        252.94        261.07         7.14 o                         
  -4  -3  10         45.71         39.15         3.09 o                         
  -3  -3  10       2108.81       2266.07        46.50 o                         
  -2  -3  10        544.47        547.14        10.73 o                         
  -1  -3  10          3.91          1.74         1.76 o                         
   0  -3  10       1017.88       1050.59        18.43 o                         
   1  -3  10         53.27         41.94         3.22 o                         
   2  -3  10          6.89          4.01         1.97 o                         
   3  -3  10        125.23        108.06         4.27 o                         
   4  -3  10         67.82         60.67         3.44 o                         
   5  -3  10          1.63          0.62         2.28 o                         
   6  -3  10        150.49        136.47         7.21 o                         
  -8  -2  10         15.84         15.70         3.87 o                         
  -7  -2  10        429.74        440.91         9.88 o                         
  -6  -2  10        376.77        390.35        11.09 o                         
  -5  -2  10         11.86          8.79         2.32 o                         
  -4  -2  10        456.19        465.63         9.51 o                         
  -3  -2  10        887.96        904.08        15.71 o                         
  -2  -2  10         53.29         44.59         3.26 o                         
  -1  -2  10        448.17        458.98         8.02 o                         
   0  -2  10         63.82         48.68         2.68 o                         
   1  -2  10       1099.30       1108.64        17.08 o                         
   2  -2  10        175.48        164.70         4.08 o                         
   3  -2  10          6.51          5.25         1.97 o                         
   4  -2  10          2.55          0.22         2.17 o                         
   5  -2  10        498.87        504.25        13.06 o                         
   6  -2  10          1.85          1.44         2.25 o                         
   7  -2  10        283.41        274.49         7.16 o                         
  -8  -1  10        601.63        619.71        14.90 o                         
  -7  -1  10        497.20        501.18        10.56 o                         
  -6  -1  10         98.87         91.89         4.35 o                         
  -5  -1  10         89.51         82.64         3.94 o                         
  -4  -1  10         22.94         14.94         2.25 o                         
  -3  -1  10          6.10          3.13         1.89 o                         
  -2  -1  10        285.96        290.29         8.47 o                         
  -1  -1  10       1172.93       1170.30        19.17 o                         
   0  -1  10         87.78         84.96         3.24 o                         
   1  -1  10         23.92         17.16         1.88 o                         
   2  -1  10          1.26          1.56         1.43 o                         
   3  -1  10        259.17        254.55         4.89 o                         
   4  -1  10         39.64         34.34         2.23 o                         
   5  -1  10        236.12        225.32         5.81 o                         
   6  -1  10        916.24        990.72        16.51 o                         
   7  -1  10         50.41         42.93         3.40 o                         
  -8   0  10         88.23         74.29         8.99 o                         
  -7   0  10        384.86        389.11        14.87 o                         
  -6   0  10         16.96         13.23         2.32 o                         
  -5   0  10         11.35          8.78         1.89 o                         
  -4   0  10         41.91         36.76         2.61 o                         
  -3   0  10         24.81         22.70         2.09 o                         
  -2   0  10          8.37          6.69         2.06 o                         
  -1   0  10         12.66         13.97         1.72 o                         
   0   0  10        199.46        195.96         5.07 o                         
   1   0  10        144.84        122.76         3.58 o                         
   2   0  10        449.46        462.87         7.01 o                         
   3   0  10       1183.40       1190.95        15.11 o                         
   4   0  10        279.22        267.20         5.10 o                         
   5   0  10        349.76        339.82         6.05 o                         
   6   0  10        143.59        130.55         4.74 o                         
   7   0  10       1650.65       1800.20        29.16 o                         
   8   0  10         13.53         17.19         3.26 o                         
  -8   1  10         32.28         28.97         3.26 o                         
  -7   1  10        128.24        118.52         5.46 o                         
  -6   1  10        249.03        237.29         7.75 o                         
  -5   1  10          6.87          7.68         1.77 o                         
  -4   1  10        536.01        559.50        10.29 o                         
  -3   1  10       1910.26       2008.78        38.30 o                         
  -2   1  10       1329.13       1431.96        28.00 o                         
  -1   1  10         22.80         19.73         2.38 o                         
   0   1  10        295.06        264.56         7.58 o                         
   1   1  10        202.80        193.42         4.94 o                         
   2   1  10         32.99         30.98         1.92 o                         
   3   1  10       1411.66       1489.15        18.39 o                         
   4   1  10        366.35        349.14         5.84 o                         
   5   1  10          0.13          0.56         1.46 o                         
   6   1  10        934.61       1004.65        13.44 o                         
   7   1  10        256.54        263.31         6.27 o                         
   8   1  10        265.37        272.12        10.65 o                         
  -8   2  10         37.06         29.75         3.26 o                         
  -7   2  10        454.50        459.25        10.93 o                         
  -6   2  10        233.14        237.51         6.78 o                         
  -5   2  10       1193.38       1273.65        22.53 o                         
  -4   2  10        560.91        592.68        10.52 o                         
  -3   2  10       1019.98       1074.80        21.61 o                         
  -2   2  10         12.25         12.21         2.17 o                         
  -1   2  10        723.46        703.50        15.00 o                         
   0   2  10        615.53        611.84        13.50 o                         
   1   2  10         16.45          5.27         1.59 o                         
   2   2  10       2434.02       2532.67        38.62 o                         
   3   2  10        613.54        587.54        11.26 o                         
   4   2  10          0.14         -0.22         1.53 o                         
   5   2  10        172.97        166.34         5.15 o                         
   6   2  10        151.47        144.86         4.34 o                         
   7   2  10          0.53         -0.53         2.97 o                         
   8   2  10        503.28        523.91        11.38 o                         
   9   2  10        651.82        702.53        19.96 o                         
  -8   3  10         67.69         57.18         5.27 o                         
  -7   3  10        637.66        692.83        21.69 o                         
  -6   3  10        241.78        249.12         9.92 o                         
  -5   3  10        111.33        109.69         6.20 o                         
  -4   3  10         20.90         23.76         2.52 o                         
  -3   3  10        196.85        178.26         5.50 o                         
  -2   3  10          2.51          3.10         3.10 o                         
  -1   3  10       3847.67       3965.50       103.49 o                         
   0   3  10        766.43        803.07        16.58 o                         
   1   3  10       1467.26       1472.68        23.11 o                         
   2   3  10        609.09        570.88        10.20 o                         
   3   3  10       1931.38       1982.93        30.74 o                         
   4   3  10        168.56        149.17         4.58 o                         
   5   3  10        670.52        703.73        11.12 o                         
   6   3  10         34.28         30.17         2.82 o                         
   7   3  10        184.08        180.15         6.02 o                         
   8   3  10        260.33        240.05         7.19 o                         
   9   3  10         83.09         73.97         4.71 o                         
  -7   4  10          1.09          5.58         3.72 o                         
  -6   4  10        874.69        925.22        26.65 o                         
  -5   4  10       1556.91       1680.64        45.24 o                         
  -4   4  10         16.48         17.65         2.52 o                         
  -3   4  10        255.49        273.35         8.37 o                         
  -2   4  10       1152.97       1192.93        34.70 o                         
  -1   4  10        220.98        217.52         9.92 o                         
   0   4  10        708.11        699.65        22.31 o                         
   1   4  10        552.98        519.91         9.34 o                         
   2   4  10        153.16        145.35         5.47 o                         
   3   4  10        499.23        452.44         8.77 o                         
   4   4  10       1038.59       1080.74        18.10 o                         
   5   4  10         87.42         90.34         3.54 o                         
   6   4  10        247.83        244.98         6.38 o                         
   7   4  10        739.91        783.88        20.58 o                         
   8   4  10        305.87        308.68         8.09 o                         
   9   4  10         19.53         15.71         3.18 o                         
  -7   5  10         31.49         25.41         4.34 o                         
  -6   5  10        273.13        269.57        11.15 o                         
  -5   5  10        135.67        125.18         6.82 o                         
  -4   5  10          5.53          3.92         1.94 o                         
  -3   5  10        175.84        170.42         9.30 o                         
  -2   5  10        490.23        492.05        17.35 o                         
  -1   5  10       2195.65       2165.25        58.87 o                         
   0   5  10         57.28         58.07         3.71 o                         
   1   5  10        262.77        241.88         6.97 o                         
   2   5  10         23.17         20.43         2.19 o                         
   3   5  10        358.17        353.22         6.38 o                         
   4   5  10        114.36        111.40         3.51 o                         
   5   5  10       3126.05       3366.02        50.91 o                         
   6   5  10         99.91         92.04         4.21 o                         
   7   5  10         97.58         80.08         4.14 o                         
   8   5  10        123.32        126.07         6.07 o                         
   9   5  10         22.21         20.44         3.33 o                         
  -6   6  10        125.54        114.03         7.44 o                         
  -5   6  10        455.76        469.12        15.49 o                         
  -4   6  10        981.32       1032.78        30.99 o                         
  -3   6  10         88.81         71.80         3.12 o                         
  -2   6  10        697.59        678.96        15.08 o                         
  -1   6  10        731.62        753.96        13.11 o                         
   0   6  10         58.91         50.23         2.69 o                         
   1   6  10         57.51         51.88         2.82 o                         
   2   6  10         39.12         30.93         2.45 o                         
   3   6  10        314.52        318.80         5.97 o                         
   4   6  10        944.90       1008.84        16.79 o                         
   5   6  10         26.90         20.37         2.25 o                         
   6   6  10         20.41         15.53         2.45 o                         
   7   6  10        173.49        172.88         6.28 o                         
   8   6  10         10.72          7.06         2.61 o                         
  -6   7  10          2.27          3.72         3.72 o                         
  -5   7  10         61.06         61.35         5.58 o                         
  -4   7  10        146.05        141.59        14.56 o                         
  -3   7  10        312.47        306.90         8.47 o                         
  -2   7  10        131.96        128.01         4.61 o                         
  -1   7  10        656.12        643.86        11.67 o                         
   0   7  10       1656.17       1689.68        26.58 o                         
   1   7  10        811.53        793.58        14.03 o                         
   2   7  10       1701.66       1754.27        33.73 o                         
   3   7  10         65.83         58.03        10.53 o                         
   4   7  10        545.22        564.82        10.44 o                         
   5   7  10        173.86        169.61         5.19 o                         
   6   7  10        101.70         96.13         4.84 o                         
   7   7  10        643.39        698.12        17.97 o                         
   8   7  10        553.63        617.39        17.04 o                         
  -5   8  10       1407.95       1505.27        42.14 o                         
  -4   8  10        170.08        158.75         6.53 o                         
  -3   8  10        131.20        117.13         4.26 o                         
  -2   8  10          3.37          4.19         1.64 o                         
  -1   8  10        173.88        160.08         5.65 o                         
   0   8  10        162.78        149.01         5.65 o                         
   1   8  10       2844.23       2882.97        53.68 o                         
   2   8  10        333.19        321.78        12.70 o                         
   3   8  10        202.92        193.97         9.30 o                         
   4   8  10        353.72        345.80        13.01 o                         
   5   8  10        205.16        209.15         6.78 o                         
   6   8  10         89.11         85.19         5.03 o                         
   7   8  10        371.09        373.29        16.73 o                         
  -1   9  10         58.86         54.85         6.51 o                         
   0   9  10       1269.32       1267.92        35.32 o                         
   1   9  10        908.48        907.25        26.65 o                         
   2   9  10        162.19        153.07         8.06 o                         
   3   9  10         23.46         13.01         3.72 o                         
   4   9  10        684.51        705.84        22.31 o                         
   5   9  10         48.05         35.94         4.96 o                         
   6   9  10        700.57        778.58        17.07 o                         
   7   9  10          5.84          6.82         4.34 o                         
  -1  10  10         82.42         66.31         6.20 o                         
   0  10  10         15.23         13.63         3.72 o                         
   1  10  10         22.88         16.99         2.82 o                         
   2  10  10          2.29          2.48         3.10 o                         
   3  10  10       1065.76       1142.74        32.84 o                         
   4  10  10         22.48         17.97         4.34 o                         
   5  10  10        395.10        392.27        15.49 o                         
  -3  -5  11         64.39         66.93         8.06 o                         
  -2  -5  11         13.12         12.72         5.58 o                         
  -1  -5  11        315.12        330.42        28.51 o                         
   0  -5  11         41.67         33.14         3.73 o                         
   1  -5  11          1.87         -0.75         2.92 o                         
  -5  -4  11        332.80        355.49        10.93 o                         
  -4  -4  11        273.31        278.87        14.25 o                         
  -3  -4  11        159.38        149.35        10.53 o                         
  -2  -4  11         44.71         33.46         5.58 o                         
  -1  -4  11        132.33        119.07         6.70 o                         
   0  -4  11        143.67        116.62         4.65 o                         
   1  -4  11        140.25        118.37         5.99 o                         
   2  -4  11        400.27        404.94         8.33 o                         
   3  -4  11         67.77         56.09         3.68 o                         
  -6  -3  11          8.67          6.20         4.65 o                         
  -5  -3  11        301.04        316.62         8.33 o                         
  -4  -3  11        167.60        161.89         8.65 o                         
  -3  -3  11         10.69          8.97         3.26 o                         
  -2  -3  11         56.69         54.26         4.59 o                         
  -1  -3  11        208.72        204.99        12.38 o                         
   0  -3  11        538.69        535.22        13.95 o                         
   1  -3  11          2.69          2.31         2.08 o                         
   2  -3  11         26.06         22.19         2.51 o                         
   3  -3  11        409.67        393.99         9.84 o                         
   4  -3  11         78.23         74.29         3.85 o                         
   5  -3  11       1010.26       1059.27        20.09 o                         
  -6  -2  11         96.73         97.35         4.73 o                         
  -5  -2  11        157.89        167.44         5.79 o                         
  -4  -2  11          3.56          2.67         2.37 o                         
  -3  -2  11          2.57         -0.72         2.82 o                         
  -2  -2  11        629.80        631.04        18.90 o                         
  -1  -2  11       1201.92       1250.09        36.11 o                         
   0  -2  11        751.06        748.79        13.80 o                         
   1  -2  11        178.91        172.08         4.21 o                         
   2  -2  11        130.91        127.84         4.38 o                         
   3  -2  11          2.33          2.54         2.09 o                         
   4  -2  11        190.16        180.34         5.45 o                         
   5  -2  11          9.22          7.56         2.36 o                         
   6  -2  11        122.65        121.79         5.28 o                         
  -7  -1  11         11.79          5.69         2.61 o                         
  -6  -1  11         58.95         48.04         3.41 o                         
  -5  -1  11          2.27          5.24         2.25 o                         
  -4  -1  11        220.38        222.43         7.00 o                         
  -3  -1  11        533.55        559.89        13.76 o                         
  -2  -1  11         20.04         21.12         2.97 o                         
  -1  -1  11        622.63        618.54        11.64 o                         
   0  -1  11         37.55         31.43         2.69 o                         
   1  -1  11         32.12         23.96         2.69 o                         
   2  -1  11       1010.92       1000.34        13.43 o                         
   3  -1  11        223.55        208.45         4.65 o                         
   4  -1  11        378.92        376.33         8.72 o                         
   5  -1  11        390.86        381.69         9.57 o                         
   6  -1  11         59.05         48.35         3.39 o                         
  -7   0  11         14.11         12.11         2.45 o                         
  -6   0  11         15.69          9.35         2.45 o                         
  -5   0  11        925.33        992.16        17.12 o                         
  -4   0  11         68.24         56.28         3.68 o                         
  -3   0  11          0.92          0.50         2.06 o                         
  -2   0  11        212.04        203.62         7.14 o                         
  -1   0  11        172.61        152.48         4.79 o                         
   0   0  11          7.55          4.96         1.89 o                         
   1   0  11       1635.60       1709.22        27.16 o                         
   2   0  11          8.93          6.73         2.33 o                         
   3   0  11         25.23         17.90         2.05 o                         
   4   0  11        120.25        117.70         4.11 o                         
   5   0  11        448.80        444.35         8.36 o                         
   6   0  11          4.55          3.83         2.57 o                         
   7   0  11         84.99         82.38         4.79 o                         
  -7   1  11         95.06         81.71         4.05 o                         
  -6   1  11        494.04        501.06        10.16 o                         
  -5   1  11         16.24         11.99         2.09 o                         
  -4   1  11        764.21        769.90        13.53 o                         
  -3   1  11        156.12        150.35         5.81 o                         
  -2   1  11         42.71         37.41         2.97 o                         
  -1   1  11          6.32          0.62         2.06 o                         
   0   1  11         30.63         31.43         4.03 o                         
   1   1  11          2.25          2.06         1.41 o                         
   2   1  11        178.31        169.55         4.34 o                         
   3   1  11          3.17          2.45         1.65 o                         
   4   1  11          4.77          3.66         1.73 o                         
   5   1  11       1160.90       1230.82        17.93 o                         
   6   1  11         11.44         11.43         2.18 o                         
   7   1  11         59.98         59.11         3.99 o                         
   8   1  11        256.98        245.40        16.11 o                         
  -7   2  11         60.68         56.79         3.94 o                         
  -6   2  11        357.29        356.56         7.84 o                         
  -5   2  11        355.49        355.04         7.63 o                         
  -4   2  11         53.63         46.98         2.75 o                         
  -3   2  11         51.32         47.43         3.19 o                         
  -2   2  11        520.16        510.35        11.90 o                         
  -1   2  11         82.14         81.85         4.13 o                         
   0   2  11        275.56        275.78         7.74 o                         
   1   2  11       1569.65       1596.03        25.37 o                         
   2   2  11         74.23         65.02         3.12 o                         
   3   2  11         11.52          9.61         1.96 o                         
   4   2  11        605.85        615.70        11.73 o                         
   5   2  11        110.86         99.69         4.65 o                         
   6   2  11        248.12        245.75        12.64 o                         
   7   2  11        712.45        752.79        26.65 o                         
   8   2  11        108.63         98.61         5.07 o                         
  -7   3  11        104.56         89.86         6.82 o                         
  -6   3  11          2.85          5.58         3.10 o                         
  -5   3  11         22.87         19.90         2.82 o                         
  -4   3  11          0.35          1.65         1.94 o                         
  -3   3  11       1248.14       1356.54        39.66 o                         
  -2   3  11        508.10        469.92        11.01 o                         
  -1   3  11        393.03        389.55        12.08 o                         
   0   3  11       1606.77       1578.33        30.59 o                         
   1   3  11         20.02         17.45         1.96 o                         
   2   3  11        919.04        904.01        15.33 o                         
   3   3  11        324.61        330.78         7.32 o                         
   4   3  11         67.02         59.07         3.26 o                         
   5   3  11        853.60        899.25        16.08 o                         
   6   3  11        224.63        214.53         8.37 o                         
   7   3  11        284.36        278.68         9.16 o                         
   8   3  11        311.05        314.12        11.23 o                         
  -7   4  11        200.03        202.02         9.92 o                         
  -6   4  11          1.83          3.72         3.10 o                         
  -5   4  11        564.95        598.35        14.12 o                         
  -4   4  11         77.64         73.28         4.46 o                         
  -3   4  11        257.00        247.26        11.77 o                         
  -2   4  11        315.95        338.36        14.25 o                         
  -1   4  11        460.78        453.62        16.73 o                         
   0   4  11        302.13        295.70         8.47 o                         
   1   4  11       2514.27       2577.72        39.21 o                         
   2   4  11       1172.91       1195.61        19.50 o                         
   3   4  11        279.24        265.51         6.24 o                         
   4   4  11       1007.51       1035.67        21.86 o                         
   5   4  11         24.42         18.94         2.97 o                         
   6   4  11        108.91        101.00         5.85 o                         
   7   4  11        694.42        750.57        14.25 o                         
   8   4  11        118.19        111.39         6.32 o                         
  -6   5  11        638.05        684.16        21.07 o                         
  -5   5  11        138.21        139.17         6.82 o                         
  -4   5  11         12.27         14.87         4.34 o                         
  -3   5  11        864.35        902.91        28.51 o                         
  -2   5  11        385.23        365.01        14.87 o                         
  -1   5  11        697.00        700.89        22.93 o                         
   0   5  11        215.61        227.53        10.84 o                         
   1   5  11        912.86        901.19        19.03 o                         
   2   5  11        409.86        389.64        10.23 o                         
   3   5  11        642.64        634.08        18.59 o                         
   4   5  11        689.95        683.60        12.45 o                         
   5   5  11         28.46         17.60         2.32 o                         
   6   5  11        783.71        823.71        20.77 o                         
   7   5  11        294.22        290.64         7.60 o                         
   8   5  11         19.39         15.30         3.05 o                         
  -6   6  11       1119.75       1223.30        34.70 o                         
  -5   6  11        110.05        105.07         5.36 o                         
  -4   6  11        501.68        535.43        19.83 o                         
  -3   6  11       2108.71       2216.31        42.48 o                         
  -2   6  11          0.69          2.27         1.94 o                         
  -1   6  11        174.90        170.40         6.09 o                         
   0   6  11        278.14        268.41         7.85 o                         
   1   6  11          7.10          5.27         2.79 o                         
   2   6  11          5.26          3.10         2.06 o                         
   3   6  11       1918.98       1964.40        34.16 o                         
   4   6  11         38.02         37.89         5.24 o                         
   5   6  11         29.68         22.85         2.76 o                         
   6   6  11        137.36        135.70         8.18 o                         
   7   6  11        323.79        339.35         9.73 o                         
   8   6  11         31.15         26.27         3.33 o                         
  -5   7  11         54.46         42.77         4.38 o                         
  -4   7  11       1339.89       1400.54        41.52 o                         
  -3   7  11          9.15          8.06         3.72 o                         
  -2   7  11        713.90        713.45        15.95 o                         
  -1   7  11        579.99        553.10        12.88 o                         
   0   7  11         79.99         71.90         4.34 o                         
   1   7  11         35.91         36.83         3.51 o                         
   2   7  11         84.14         77.52         4.59 o                         
   3   7  11         14.33          4.84         2.38 o                         
   4   7  11          5.34          3.99         1.77 o                         
   5   7  11          5.17          5.27         2.09 o                         
   6   7  11         42.70         32.77         2.97 o                         
   7   7  11        131.87        127.93         5.79 o                         
  -4   8  11        184.74        167.94        10.53 o                         
  -3   8  11        119.15        102.98         5.20 o                         
  -2   8  11        261.81        258.58         7.85 o                         
  -1   8  11        421.43        418.23        10.68 o                         
   0   8  11        132.74        120.95         5.20 o                         
   1   8  11         10.72         12.77         2.38 o                         
   2   8  11        376.14        368.25        13.32 o                         
   3   8  11        368.58        351.37        13.01 o                         
   4   8  11        323.41        315.43        12.39 o                         
   5   8  11         84.68         82.20         4.76 o                         
   6   8  11          2.29         -1.01         2.38 o                         
   7   8  11         70.99         63.57        12.08 o                         
  -1   9  11        358.01        345.63         8.98 o                         
   0   9  11        162.52        154.31         8.06 o                         
   1   9  11        125.53        113.41         7.44 o                         
   2   9  11        562.99        581.28        19.21 o                         
   3   9  11        468.92        457.96        16.11 o                         
   4   9  11        201.65        171.66         9.30 o                         
   5   9  11        118.66        104.73         8.06 o                         
   6   9  11        199.06        193.68        10.84 o                         
   0  10  11        157.98        147.49         9.30 o                         
   1  10  11         37.22         23.55         4.34 o                         
   2  10  11        108.16         78.70         6.20 o                         
   3  10  11        279.06        273.91        11.77 o                         
   4  10  11        474.78        514.36        17.97 o                         
  -2  -4  12         89.58         70.03         8.06 o                         
  -1  -4  12        115.69        105.97         9.30 o                         
   0  -4  12        213.40        206.30         8.99 o                         
  -4  -3  12        351.08        351.37        15.49 o                         
  -3  -3  12        229.93        228.67         9.17 o                         
  -2  -3  12         79.34         68.91         5.46 o                         
  -1  -3  12        848.61        858.00        22.31 o                         
   0  -3  12          1.61         -0.16         2.67 o                         
   1  -3  12         74.60         61.43         4.10 o                         
   2  -3  12        107.54         95.31         4.98 o                         
   3  -3  12          3.66          4.98         2.68 o                         
  -5  -2  12         75.12         66.83         8.68 o                         
  -4  -2  12         26.96         17.41         3.42 o                         
  -3  -2  12         45.37         40.56         4.15 o                         
  -2  -2  12         94.38         89.82         5.65 o                         
  -1  -2  12         35.23         27.60         3.87 o                         
   0  -2  12         87.96         74.63         4.10 o                         
   1  -2  12       1328.38       1376.11        48.58 o                         
   2  -2  12        283.69        278.57        14.83 o                         
   3  -2  12          8.35          6.85         2.82 o                         
   4  -2  12         10.14          6.86         3.05 o                         
  -6  -1  12        365.92        356.26        20.76 o                         
  -5  -1  12        308.36        314.82         9.96 o                         
  -4  -1  12         63.73         50.09         4.32 o                         
  -3  -1  12        321.60        338.80        10.23 o                         
  -2  -1  12        823.44        867.95        19.47 o                         
  -1  -1  12          0.37         -1.55         2.52 o                         
   0  -1  12       1413.54       1468.06        26.87 o                         
   1  -1  12       1303.68       1353.53        19.33 o                         
   2  -1  12        815.75        828.34        12.98 o                         
   3  -1  12         64.77         55.86         6.70 o                         
   4  -1  12          9.29          3.84         2.69 o                         
   5  -1  12        318.92        319.91         8.85 o                         
  -6   0  12         96.26         94.29         5.65 o                         
  -5   0  12          0.14         -0.36         2.52 o                         
  -4   0  12          9.96          6.04         2.79 o                         
  -3   0  12        190.94        194.67         7.30 o                         
  -2   0  12        678.59        686.09        18.59 o                         
  -1   0  12       1199.91       1282.43        26.25 o                         
   0   0  12         68.11         60.37         5.61 o                         
   1   0  12        460.74        445.66         8.00 o                         
   2   0  12        864.65        892.41        13.52 o                         
   3   0  12       1060.25       1074.73        15.92 o                         
   4   0  12       1301.43       1434.48        20.56 o                         
   5   0  12         71.17         57.64         3.99 o                         
   6   0  12        191.81        186.84         7.04 o                         
  -6   1  12         30.40         30.47         3.55 o                         
  -5   1  12        183.67        189.17         6.98 o                         
  -4   1  12        721.03        741.89        16.76 o                         
  -3   1  12       1933.94       2092.48        50.20 o                         
  -2   1  12        274.76        270.29         8.34 o                         
  -1   1  12        289.87        291.30         8.63 o                         
   0   1  12         45.98         36.55         3.42 o                         
   1   1  12        106.31         88.43         4.86 o                         
   2   1  12        884.40        898.53        13.52 o                         
   3   1  12       3197.91       3450.92        45.30 o                         
   4   1  12       1425.63       1494.56        21.20 o                         
   5   1  12         50.07         46.08         2.92 o                         
   6   1  12        198.51        189.65         5.54 o                         
   7   1  12        197.27        200.00        15.18 o                         
  -6   2  12       1505.73       1631.18        32.98 o                         
  -5   2  12       1563.43       1660.08        52.68 o                         
  -4   2  12       1021.86       1078.51        22.67 o                         
  -3   2  12        310.21        306.52         8.78 o                         
  -2   2  12         29.00         25.58         4.03 o                         
  -1   2  12         87.84         65.27         4.01 o                         
   0   2  12       1197.23       1214.95        24.69 o                         
   1   2  12        446.68        416.06         8.49 o                         
   2   2  12        204.17        184.65         5.38 o                         
   3   2  12        589.03        597.64        11.51 o                         
   4   2  12         64.39         51.67         3.48 o                         
   5   2  12        220.73        213.04         6.47 o                         
   6   2  12        552.05        629.03        14.76 o                         
   7   2  12         93.03         80.92         5.81 o                         
  -6   3  12        169.81        169.80        11.77 o                         
  -5   3  12        300.17        288.16        14.25 o                         
  -4   3  12        433.74        453.62        17.97 o                         
  -3   3  12          1.61          1.24         3.72 o                         
  -2   3  12         25.49         20.42         3.72 o                         
  -1   3  12       2508.09       2661.94        79.63 o                         
   0   3  12          1.96          0.99         2.06 o                         
   1   3  12         20.17         12.10         1.77 o                         
   2   3  12         70.16         58.55         3.73 o                         
   3   3  12        406.79        406.00         9.52 o                         
   4   3  12         76.15         63.39         3.54 o                         
   5   3  12       1415.92       1537.86        30.18 o                         
   6   3  12        113.03        105.62         6.40 o                         
   7   3  12        282.63        289.57         7.99 o                         
  -6   4  12        190.10        189.63        12.39 o                         
  -5   4  12        244.16        248.50        13.01 o                         
  -4   4  12        669.59        718.86        24.79 o                         
  -3   4  12        564.32        548.44        20.45 o                         
  -2   4  12       1146.82       1163.19        35.32 o                         
  -1   4  12         82.15         82.42         7.44 o                         
   0   4  12        932.27        946.08        20.10 o                         
   1   4  12          9.11          3.68         1.72 o                         
   2   4  12          9.58         12.37         3.79 o                         
   3   4  12          3.19          1.73         1.72 o                         
   4   4  12          0.68          0.68         1.77 o                         
   5   4  12         36.36         26.05         3.55 o                         
   6   4  12         43.93         35.61         3.43 o                         
   7   4  12        606.36        635.92        12.95 o                         
  -5   5  12        154.27        151.21        10.53 o                         
  -4   5  12         12.91          9.30         4.34 o                         
  -3   5  12        271.51        283.21        13.63 o                         
  -2   5  12         17.62         10.53         3.72 o                         
  -1   5  12        930.62        948.15        29.75 o                         
   0   5  12         95.51         92.55         5.03 o                         
   1   5  12         97.21         93.96         5.20 o                         
   2   5  12        456.64        429.53        11.12 o                         
   3   5  12        127.68        106.75         8.68 o                         
   4   5  12       1225.83       1296.01        33.64 o                         
   5   5  12       1039.31       1097.90        30.29 o                         
   6   5  12        347.40        344.79        12.03 o                         
   7   5  12         26.34         21.73         3.05 o                         
  -5   6  12        768.17        811.81        27.89 o                         
  -4   6  12        104.37         87.38         8.68 o                         
  -3   6  12         88.91         90.48         8.06 o                         
  -2   6  12          3.65          0.62         3.10 o                         
  -1   6  12       1011.79       1034.08        21.86 o                         
   0   6  12          4.70          3.83         2.38 o                         
   1   6  12        908.77        919.89        19.91 o                         
   2   6  12        209.68        202.69         7.14 o                         
   3   6  12        645.12        654.09        15.51 o                         
   4   6  12        358.45        356.77         8.37 o                         
   5   6  12        139.16        117.63         7.86 o                         
   6   6  12        390.11        408.66        17.35 o                         
   7   6  12         58.22         54.63         3.90 o                         
  -4   7  12       1349.60       1453.83        43.38 o                         
  -3   7  12        185.49        176.00        10.53 o                         
  -2   7  12         49.01         40.28         3.71 o                         
  -1   7  12        212.23        191.07         6.97 o                         
   0   7  12        329.40        327.03        10.23 o                         
   1   7  12        324.59        312.88         9.17 o                         
   2   7  12        854.39        839.05        18.59 o                         
   3   7  12         27.38         24.28         3.42 o                         
   4   7  12         10.58          6.48         2.82 o                         
   5   7  12        798.06        839.52        15.09 o                         
   6   7  12        627.71        664.80        22.31 o                         
  -3   8  12        420.99        413.30        11.29 o                         
  -2   8  12        260.09        267.87         8.47 o                         
  -1   8  12        369.35        352.16         9.79 o                         
   0   8  12         66.97         64.89         5.58 o                         
   1   8  12       2134.65       2182.82        42.27 o                         
   2   8  12         59.35         44.66         4.01 o                         
   3   8  12        107.79         85.72         6.20 o                         
   4   8  12         12.35         13.01         4.34 o                         
   5   8  12        221.31        219.09         7.41 o                         
   6   8  12          4.19          1.24         4.34 o                         
  -1   9  12         13.10         10.53         3.72 o                         
   0   9  12        511.01        506.92        17.35 o                         
   1   9  12        192.53        170.42         9.30 o                         
   2   9  12         15.41         15.49         4.34 o                         
   3   9  12         18.45          8.68         3.72 o                         
   4   9  12         92.29         82.42         7.44 o                         
  -3  -2  13        331.78        342.85        11.12 o                         
  -2  -2  13          3.93          2.48         3.26 o                         
  -1  -2  13        204.32        208.48         8.73 o                         
   0  -2  13        280.72        280.20        10.05 o                         
   1  -2  13        260.44        251.54        10.53 o                         
   2  -2  13          0.95         -2.69         2.69 o                         
  -4  -1  13       1085.41       1210.01        26.25 o                         
  -3  -1  13        116.71        101.66         6.08 o                         
  -2  -1  13         39.10         37.07         4.32 o                         
  -1  -1  13        375.83        369.62        19.83 o                         
   0  -1  13          0.57          1.68         3.10 o                         
   1  -1  13         86.54         69.30         4.80 o                         
   2  -1  13        252.57        237.91        10.50 o                         
   3  -1  13         20.66         16.68         3.05 o                         
   4  -1  13         11.54          6.64         3.05 o                         
  -5   0  13         44.95         41.18         6.20 o                         
  -4   0  13         22.48         19.83         3.55 o                         
  -3   0  13        321.92        339.75        10.41 o                         
  -2   0  13        695.10        720.22        17.02 o                         
  -1   0  13         10.00          6.73         2.97 o                         
   0   0  13        835.60        892.51        26.47 o                         
   1   0  13        147.91        140.14         4.65 o                         
   2   0  13         59.50         48.08         4.99 o                         
   3   0  13          3.45          0.20         2.05 o                         
   4   0  13         17.26          8.94         3.05 o                         
   5   0  13          1.07         -2.38         2.69 o                         
  -5   1  13         54.91         41.31         4.13 o                         
  -4   1  13          1.60         -0.57         2.63 o                         
  -3   1  13        311.36        296.72        16.42 o                         
  -2   1  13        296.74        278.96         8.78 o                         
  -1   1  13        242.83        227.61         7.89 o                         
   0   1  13         82.01         66.75         4.96 o                         
   1   1  13         21.53         21.53         2.67 o                         
   2   1  13        300.80        294.92         8.17 o                         
   3   1  13          4.35          3.32         2.25 o                         
   4   1  13        151.86        147.32         5.58 o                         
   5   1  13        456.96        494.15        15.10 o                         
  -5   2  13         82.22         76.37         5.27 o                         
  -4   2  13         20.65         15.67         2.63 o                         
  -3   2  13        312.47        289.57        12.70 o                         
  -2   2  13        513.26        512.66        12.51 o                         
  -1   2  13        780.70        791.75        17.82 o                         
   0   2  13          2.16          0.62         2.52 o                         
   1   2  13        357.03        340.26         7.84 o                         
   2   2  13        833.02        861.06        15.33 o                         
   3   2  13        231.02        214.33         6.31 o                         
   4   2  13        738.47        777.35        17.15 o                         
   5   2  13        141.45        146.76         5.88 o                         
   6   2  13        480.89        505.06        13.00 o                         
  -5   3  13        249.45        253.46        14.25 o                         
  -4   3  13        543.09        568.27        21.69 o                         
  -3   3  13       1361.44       1470.56        44.00 o                         
  -2   3  13         18.93         17.06         2.63 o                         
  -1   3  13         70.24         64.59         4.13 o                         
   0   3  13         13.79         11.16         2.09 o                         
   1   3  13        189.96        174.11         6.87 o                         
   2   3  13       1101.24       1143.46        19.37 o                         
   3   3  13        313.48        299.02         8.83 o                         
   4   3  13          3.53          3.37         2.15 o                         
   5   3  13        320.01        311.04         7.91 o                         
   6   3  13        300.86        301.59        10.41 o                         
  -5   4  13        432.14        453.00        19.21 o                         
  -4   4  13        232.35        247.88        13.63 o                         
  -3   4  13         67.88         66.31         7.44 o                         
  -2   4  13        584.07        609.79        22.31 o                         
  -1   4  13       1239.46       1273.50        39.04 o                         
   0   4  13        330.13        312.93         6.99 o                         
   1   4  13       2973.52       3110.59        47.42 o                         
   2   4  13        204.25        187.45         5.52 o                         
   3   4  13         10.67          9.15         2.15 o                         
   4   4  13        191.92        176.29         8.55 o                         
   5   4  13        166.32        139.19         7.14 o                         
   6   4  13        156.59        146.46         5.88 o                         
  -4   5  13         52.06         42.76         6.82 o                         
  -3   5  13          4.61          2.48         3.72 o                         
  -2   5  13       1413.29       1502.17        44.62 o                         
  -1   5  13        907.05        926.59        20.54 o                         
   0   5  13        648.25        655.14        15.51 o                         
   1   5  13        144.56        131.70         6.25 o                         
   2   5  13        204.51        190.03         5.45 o                         
   3   5  13          4.43          5.40         3.41 o                         
   4   5  13        509.71        507.53        13.88 o                         
   5   5  13         11.87          7.45         2.52 o                         
   6   5  13        128.73        123.55         5.51 o                         
  -4   6  13        102.43        101.63         9.30 o                         
  -3   6  13        934.29       1028.09        32.84 o                         
  -2   6  13         35.02         30.37         5.58 o                         
  -1   6  13         92.98         92.78         5.46 o                         
   0   6  13        307.95        277.70         8.91 o                         
   1   6  13         77.35         58.94         6.82 o                         
   2   6  13         20.97         15.94         3.42 o                         
   3   6  13       1625.74       1702.55        27.25 o                         
   4   6  13         37.77         37.16         3.06 o                         
   5   6  13         64.96         53.95         3.62 o                         
   6   6  13        671.30        737.34        23.64 o                         
  -3   7  13        222.12        215.66        12.39 o                         
  -2   7  13        125.73        115.30         9.30 o                         
  -1   7  13         19.19         12.79         3.72 o                         
   0   7  13        130.13        114.47         5.90 o                         
   1   7  13        228.50        212.14         7.58 o                         
   2   7  13        112.97         99.09         5.81 o                         
   3   7  13        220.85        200.88         7.85 o                         
   4   7  13        530.74        523.00        13.76 o                         
   5   7  13        354.55        373.65        12.85 o                         
  -1   8  13         27.78         22.58         3.42 o                         
   0   8  13         26.46         17.62         3.10 o                         
   1   8  13         13.62         10.66         2.82 o                         
   2   8  13        181.11        171.45        10.84 o                         
   3   8  13         59.73         51.45         4.65 o                         
   4   8  13        372.44        372.44        14.87 o                         
  -1  -1  14        383.80        374.22        11.73 o                         
   0  -1  14         37.45         39.90         9.84 o                         
  -3   0  14        339.48        356.33        14.25 o                         
  -2   0  14       1563.33       1698.18        36.25 o                         
  -1   0  14        642.04        664.56        16.50 o                         
   0   0  14        150.45        135.61         9.92 o                         
   1   0  14        138.39        130.70         5.51 o                         
   2   0  14         99.36         82.78         3.84 o                         
  -3   1  14        221.69        227.37         8.47 o                         
  -2   1  14        436.56        445.01        12.70 o                         
  -1   1  14        278.61        272.52        13.94 o                         
   0   1  14          2.83          3.32         2.32 o                         
   1   1  14        624.16        635.54        12.54 o                         
   2   1  14         32.34         23.40         2.94 o                         
   3   1  14        392.69        406.99        11.94 o                         
  -3   2  14        100.67         88.75         5.26 o                         
  -2   2  14         20.35         19.02         3.09 o                         
  -1   2  14          9.09          4.10         2.63 o                         
   0   2  14       1961.12       2085.00        33.10 o                         
   1   2  14        113.15        105.10         5.49 o                         
   2   2  14          6.67          6.44         2.52 o                         
   3   2  14         95.89         78.86         4.21 o                         
   4   2  14         95.94         92.93         7.60 o                         
  -3   3  14         15.50          9.92         5.58 o                         
  -2   3  14         48.52         38.77         3.72 o                         
  -1   3  14        143.19        130.02         5.72 o                         
   0   3  14         28.58         27.90         3.36 o                         
   1   3  14         12.38         11.83         2.19 o                         
   2   3  14         19.89         18.77         2.62 o                         
   3   3  14          3.36          5.46         2.32 o                         
   4   3  14        417.20        408.86         9.44 o                         
  -3   4  14         34.49         25.41         6.20 o                         
  -2   4  14        156.06        151.83        11.15 o                         
  -1   4  14        195.60        205.12        12.39 o                         
   0   4  14        203.04        177.83        13.94 o                         
   1   4  14         89.36         79.90         8.17 o                         
   2   4  14        217.57        198.20         5.78 o                         
   3   4  14         44.98         34.62         3.05 o                         
   4   4  14         89.77         68.29         3.92 o                         
  -3   5  14        101.71        112.17         9.92 o                         
  -2   5  14          6.55          1.86         4.34 o                         
  -1   5  14        322.19        300.05         9.61 o                         
   0   5  14        142.89        131.89         6.70 o                         
   1   5  14        324.53        308.78         9.79 o                         
   2   5  14         68.38         52.45         3.11 o                         
   3   5  14        307.36        300.83         9.79 o                         
   4   5  14        504.29        519.98        13.94 o                         
  -2   6  14         34.45         35.12         4.32 o                         
  -1   6  14          0.41          0.52         2.82 o                         
   0   6  14       1657.89       1706.38        34.58 o                         
   1   6  14        754.32        782.98        18.34 o                         
   2   6  14          1.58         -1.95         2.63 o                         
   3   6  14        707.72        723.47        15.99 o                         
   4   6  14         21.94         19.04         2.68 o                         
   0   7  14         23.32         23.36         6.51 o                         
   1   7  14         38.99         36.53        11.15 o                         
   2   7  14        528.48        542.76        14.20 o                         
   3   7  14        365.67        365.37        15.80 o                         
   0   3  15         37.79         34.02         3.11 o                         
   1   3  15        290.38        278.53         7.43 o                         
   0   4  15         80.43         68.61         3.86 o                         
   1   4  15        338.55        341.53         8.23 o                         
                                                                                
